# Supplementary material for: The nature of complex structural variations in tomatoes
Source: Hortic Res. 2025 Apr 16;12(7):uhaf107. doi: 10.1093/hr/uhaf107 (PMC12096311; doi:10.1093/hr/uhaf107)
Supplement: Web_Material_uhaf107 [file web_material_uhaf107.zip]

Archive with 2 entries (2 files):
- Supplementary Data.pdf
- Supplementary Tables 1-12.xlsx
