# Supplementary material for: The nature of complex structural variations in tomatoes
Source: Hortic Res. 2025 Apr 16;12(7):uhaf107. doi: 10.1093/hr/uhaf107 (PMC12096311; doi:10.1093/hr/uhaf107)
Supplement: Web_Material_uhaf107 [file web_material_uhaf107.zip › Supplementary Tables 1-12.xlsx]

## Sheet: Content
Table	Title
Table S1	Summary of different assembly results for VF36
Table S2	Summary of the VF36 genome
Table S3	Summary of CSE intervals
Table S4	Positions of copy segments in CSEs
Table S5	Results of SV loci detected by callers
Table S6	Summary of SV loci detected by callers
Table S7	Summary of SV regions
Table S8	Information on Tyfonas-like region
Table S9	Summary of all SVs
Table S10	Positions of TomLoxC in population
Table S11	SVs within TomLoxC in population
Table S12	Summary of SVs within TomLoxC

## Sheet: Table S1
Table S1. Summary of different assembly results for VF36
Statistics	HiCanu	Flye	Flye-contigs	Hifiasm
Sequences	2113	364	462	1169
Total length (bp)	849562253	788921678	788911878	840774773
ContigN50 (bp)	18606262	10554818	7105187	38876085
Largest contig (bp)	56612628	39770678	31962914	59080758

## Sheet: Table S2
Table S2. Summary of the VF36 genome
Chr	Contigs number	Non-N bases (bp)	N bases (bp)	Max-contig length (bp)	Min-contig length (bp)
0	107	7904739	12558	672384	16417
1	2	95319493	100	51964262	43355231
2	3	55725777	200	36636538	404749
3	7	66546955	600	24145461	89590
4	4	65948302	300	50952239	1387560
5	2	65788520	100	55093555	10694965
6	2	52113442	100	45520224	6593218
7	5	68215897	400	41940812	1568403
8	3	66761188	200	59080758	96732
9	3	67842913	200	60524473	2857521
10	3	66102052	200	52339715	390112
11	4	58275796	300	26794499	3420451
12	6	70158418	500	37479300	1364985
Total	151	806703492	15758

## Sheet: Table S3
Table S3. Summary of CSE intervals
ID	Chr	Start (bp)	End (bp)	Length (bp)	New_CSE-Start (bp)	New_CSE-End (bp)
CSE1	1	63440872	63441760	889	63440088	63441138
CSE2	1	67392583	67392839	257	67392107	67392676
CSE3	1	78624809	78624911	103	78624348	78624813
CSE4	3	20995164	20996179	1016	20995230	20995937
CSE5	3	44931457	44932171	715	44930457	44931895
CSE6	4	65772248	65774864	2617	65771752	65773723
CSE7	9	47083753	47083754	2	\	\
CSE8	11	54994742	54994762	21	\	\

## Sheet: Table S4
Table S4. Positions of copy segments in CSEs
ID	Chr	Start (bp)	End (bp)	Copy on Reference genome-Start (bp)	Copy on Reference genome-End (bp)	Copy1 on Query genome-Start (bp)	Copy1 on Query genome-End (bp)	Copy2 on Query genome-Start (bp)	Copy2 on Query genome-End (bp)
CSE1	1	63440872	63441760	59038922	59039959	63440088	63441125	63441139	63442174
CSE2	1	67392583	67392839	62986361	62986933	67392107	67392676	67392675	67393249
CSE3	1	78624809	78624911	74247829	74248289	78624348	78624807	78624814	78625277
CSE4	3	20995164	20996179	19814137	19814796	20995230	20995889	20995938	20996597
CSE5	3	44931457	44932171	43669665	43671085	44930457	44931877	44931896	44933316
CSE6	4	65772248	65774864	64298816	64300706	65771752	65773639	65773724	65775613
CSE7	9	47083753	47083754	\	\	\	\	\	\
CSE8	11	54994742	54994762	\	\	\	\	\	\

## Sheet: Table S5
Table S5. Results of SV loci detected by callers
Chr	Start (bp)	End (bp)	SV type	Caller
1	1253	3425	DEL	AnchorWave
1	6075	6256	DEL	pbmm2_PBSV
1	9072	9072	INS	pbmm2_PBSV
1	167747	167747	INS	Assemblytics
1	167752	167752	INS	SyRI
1	167752	167752	INS	NGMLR_PBSV
1	167752	167752	INS	pbmm2_PBSV
1	167756	167756	INS	pbmm2_SVision
1	167758	167758	INS	AnchorWave
1	167758	167758	INS	NGMLR_SVision
1	167758	167758	INS	SVMU
1	311169	311169	INS	NGMLR_SVision
1	311171	311171	INS	NGMLR_SVIM
1	311172	311172	INS	NGMLR_Sniffles
1	311172	311172	INS	NGMLR_cuteSV
1	311175	311654	DUP	Assemblytics
1	311175	311175	INS	AnchorWave
1	311175	311175	INS	NGMLR_PBSV
1	311175	311175	INS	SVMU
1	311175	311175	INS	pbmm2_PBSV
1	311180	311180	INS	pbmm2_SVision
1	311181	311181	INS	pbmm2_SVIM
1	311182	311182	INS	pbmm2_Sniffles
1	311183	311183	INS	pbmm2_cuteSV
1	314447	314447	INS	NGMLR_cuteSV
1	315133	315213	DEL	pbmm2_SVision
1	315134	315215	DEL	pbmm2_Sniffles
1	315140	315221	DEL	pbmm2_SVIM
1	315141	315221	DEL	pbmm2_cuteSV
1	315191	315272	DEL	NGMLR_PBSV
1	315191	315272	DEL	pbmm2_PBSV
1	315202	315281	DEL	NGMLR_SVision
1	315209	315290	DEL	NGMLR_SVIM
1	315210	315290	DEL	NGMLR_cuteSV
1	315215	315297	DEL	AnchorWave
1	315215	315296	DEL	NGMLR_Sniffles
1	417675	417675	INS	NGMLR_PBSV
1	417675	417675	INS	pbmm2_PBSV
1	417676	417676	INS	pbmm2_SVision
1	417677	417677	INS	SyRI
1	417678	417678	INS	Assemblytics
1	417685	417685	INS	NGMLR_SVision
1	417685	417685	INS	NGMLR_cuteSV
1	417686	417686	INS	NGMLR_SVIM
1	417686	417686	INS	AnchorWave
1	417686	417686	INS	SVMU
1	417687	417687	INS	NGMLR_Sniffles
1	452248	452306	DEL	SyRI
1	452248	452306	DEL	NGMLR_PBSV
1	452248	452306	DEL	pbmm2_PBSV
1	452249	452307	DEL	pbmm2_Sniffles
1	452251	452309	DEL	pbmm2_SVision
1	452252	452310	DEL	pbmm2_SVIM
1	452252	452310	DEL	pbmm2_cuteSV
1	452301	452359	DEL	NGMLR_SVision
1	452302	452360	DEL	NGMLR_SVIM
1	452302	452360	DEL	NGMLR_cuteSV
1	452306	452365	DEL	AnchorWave
1	452306	452307	DUP	Assemblytics
1	452307	452365	DEL	NGMLR_Sniffles
1	498988	508977	DEL	AnchorWave
1	499245	499617	DEL	pbmm2_SVision
1	499246	499618	DEL	pbmm2_SVIM
1	499246	499618	DEL	pbmm2_PBSV
1	499247	499619	DEL	pbmm2_cuteSV
1	499247	499619	DEL	pbmm2_Sniffles
1	499357	509348	DEL	NGMLR_SVision
1	499361	509348	DEL	NGMLR_cuteSV
1	499391	509379	DEL	NGMLR_SVIM
1	499514	507926	DEL	SVMU
1	499514	507926	DUP	Assemblytics
1	560822	560872	DEL	NGMLR_SVision
1	560823	560873	DEL	NGMLR_SVIM
1	560824	560874	DEL	SyRI
1	560824	560874	DEL	pbmm2_SVIM
1	560824	560874	DEL	pbmm2_SVision
1	560824	560874	DEL	NGMLR_PBSV
1	560824	560874	DEL	pbmm2_PBSV
1	560824	560874	DEL	NGMLR_Sniffles
1	560824	560874	DEL	NGMLR_cuteSV
1	560825	560876	DEL	AnchorWave
1	560825	560875	DEL	pbmm2_cuteSV
1	560825	560875	DEL	pbmm2_Sniffles
1	560825	560875	DEL	Assemblytics
1	570131	570131	INS	NGMLR_SVision
1	570132	570132	INS	NGMLR_SVIM
1	570132	570132	INS	pbmm2_SVision
1	570133	570133	INS	AnchorWave
1	570133	570133	INS	SyRI
1	570133	570133	INS	pbmm2_SVIM
1	570133	570133	INS	NGMLR_PBSV
1	570133	570133	INS	pbmm2_PBSV
1	570133	570133	INS	NGMLR_Sniffles
1	570134	570134	INS	pbmm2_Sniffles
1	570134	570134	INS	Assemblytics
1	587201	587201	INS	pbmm2_PBSV
1	587555	587555	INS	pbmm2_PBSV
1	588060	591007	DEL	pbmm2_PBSV
1	588107	590986	DEL	pbmm2_SVision
1	588292	591048	DEL	pbmm2_PBSV
1	590987	591116	DUP	NGMLR_PBSV
1	590987	591079	DUP	pbmm2_PBSV
1	590988	591081	DUP	pbmm2_cuteSV
1	590988	591081	DUP	pbmm2_Sniffles
1	590988	591079	DUP	Assemblytics
1	590988	591125	DUP	NGMLR_cuteSV
1	590988	590988	INS	NGMLR_cuteSV
1	591049	591049	INS	NGMLR_PBSV
1	591049	591049	INS	pbmm2_PBSV
1	591058	591058	INS	AnchorWave
1	591079	591079	INS	SVMU
1	611218	611218	INS	NGMLR_SVision
1	611218	611218	INS	pbmm2_SVision
1	611219	617830	DUP	Assemblytics
1	611219	611219	INS	NGMLR_SVIM
1	611219	611219	INS	SyRI
1	611219	611219	INS	pbmm2_SVIM
1	611219	611219	INS	NGMLR_PBSV
1	611219	611219	INS	SVMU
1	611219	611219	INS	pbmm2_PBSV
1	611220	611220	INS	pbmm2_Sniffles
1	611220	611220	INS	NGMLR_Sniffles
1	611221	611221	INS	pbmm2_cuteSV
1	611221	611221	INS	NGMLR_cuteSV
1	611222	611222	INS	AnchorWave
1	617756	617938	DEL	SyRI
1	617756	617938	DEL	NGMLR_PBSV
1	617756	617938	DEL	pbmm2_PBSV
1	617757	617939	DEL	pbmm2_Sniffles
1	617758	617940	DEL	pbmm2_SVIM
1	617758	617939	DEL	pbmm2_SVision
1	617759	617941	DEL	pbmm2_cuteSV
1	617791	617973	DEL	NGMLR_SVIM
1	617791	617972	DEL	NGMLR_SVision
1	617792	617974	DEL	NGMLR_cuteSV
1	617795	617977	DEL	NGMLR_Sniffles
1	617796	617979	DEL	AnchorWave
1	756119	756386	DEL	SyRI
1	756119	756386	DEL	NGMLR_PBSV
1	756119	756386	DEL	pbmm2_PBSV
1	756120	756387	DEL	pbmm2_Sniffles
1	756129	756396	DEL	pbmm2_SVIM
1	756129	756396	DEL	pbmm2_SVision
1	756130	756397	DEL	pbmm2_cuteSV
1	756163	756430	DEL	NGMLR_SVision
1	756166	756433	DEL	NGMLR_SVIM
1	756167	756433	DEL	NGMLR_cuteSV
1	756170	756172	DUP	Assemblytics
1	756172	756440	DEL	AnchorWave
1	756172	756439	DEL	NGMLR_Sniffles
1	1016585	1016585	INS	pbmm2_SVision
1	1016586	1016586	INS	NGMLR_SVision
1	1016586	1016586	INS	SyRI
1	1016587	1016587	INS	NGMLR_SVIM
1	1016587	1016587	INS	pbmm2_SVIM
1	1016587	1016587	INS	pbmm2_Sniffles
1	1016588	1016588	INS	pbmm2_cuteSV
1	1016589	1016589	INS	NGMLR_PBSV
1	1016589	1016589	INS	pbmm2_PBSV
1	1016589	1016589	INS	NGMLR_cuteSV
1	1016590	1016590	INS	NGMLR_Sniffles
1	1016590	1016590	INS	Assemblytics
1	1016600	1016600	INS	AnchorWave
1	1054092	1054182	DEL	SyRI
1	1054092	1054182	DEL	NGMLR_PBSV
1	1054092	1054182	DEL	pbmm2_PBSV
1	1054093	1054183	DEL	pbmm2_Sniffles
1	1054103	1054193	DEL	pbmm2_SVision
1	1054105	1054194	DEL	pbmm2_SVIM
1	1054105	1054194	DEL	pbmm2_cuteSV
1	1054161	1054297	DUP	Assemblytics
1	1054192	1054282	DEL	NGMLR_SVIM
1	1054192	1054281	DEL	NGMLR_SVision
1	1054193	1054282	DEL	NGMLR_cuteSV
1	1054206	1054297	DEL	AnchorWave
1	1054206	1054296	DEL	NGMLR_Sniffles
1	1196077	1203290	DEL	AnchorWave
1	1196077	1210059	DUP	Assemblytics
1	1198486	1205648	DEL	SyRI
1	1198693	1205853	DEL	NGMLR_SVision
1	1198707	1205868	DEL	NGMLR_SVIM
1	1198714	1210058	DEL	pbmm2_SVision
1	1206428	1210058	DEL	SyRI
1	1206428	1210058	DEL	pbmm2_SVIM
1	1206428	1210058	DEL	pbmm2_SVision
1	1206428	1210058	DEL	NGMLR_PBSV
1	1206428	1210058	DEL	pbmm2_PBSV
1	1206429	1210059	DEL	NGMLR_SVIM
1	1206429	1210057	DEL	NGMLR_SVision
1	1206429	1210059	DEL	pbmm2_Sniffles
1	1206430	1210059	DEL	NGMLR_cuteSV
1	1206431	1210059	DEL	NGMLR_Sniffles
1	1206433	1210064	DEL	AnchorWave
1	1206433	1210059	DEL	SVMU
1	1911280	1911280	INS	pbmm2_SVision
1	1911282	1911282	INS	SyRI
1	1911282	1911282	INS	pbmm2_SVIM
1	1911282	1911282	INS	NGMLR_PBSV
1	1911282	1911282	INS	pbmm2_PBSV
1	1911283	1911283	INS	pbmm2_cuteSV
1	1911283	1911283	INS	pbmm2_Sniffles
1	1911284	1911284	INS	NGMLR_SVision
1	1911286	1911286	INS	NGMLR_SVIM
1	1911286	1911286	INS	AnchorWave
1	1911286	1911286	INS	Assemblytics
1	1911287	1911287	INS	NGMLR_Sniffles
1	1911287	1911287	INS	NGMLR_cuteSV
1	2190002	2190002	INS	NGMLR_PBSV
1	2190002	2190002	INS	pbmm2_PBSV
1	2215324	2215374	DEL	SyRI
1	2215324	2215374	DEL	pbmm2_SVision
1	2215324	2215374	DEL	NGMLR_PBSV
1	2215324	2215374	DEL	pbmm2_PBSV
1	2215325	2215375	DEL	pbmm2_SVIM
1	2215325	2215375	DEL	pbmm2_Sniffles
1	2215326	2215376	DEL	pbmm2_cuteSV
1	2215340	2215390	DEL	NGMLR_SVision
1	2215341	2215391	DEL	NGMLR_SVIM
1	2215341	2215391	DEL	NGMLR_cuteSV
1	2215342	2215393	DEL	AnchorWave
1	2215342	2215375	DEL	Assemblytics
1	2215343	2215393	DEL	NGMLR_Sniffles
1	2380054	2380054	INS	pbmm2_SVision
1	2380055	2380055	INS	SyRI
1	2380055	2380055	INS	pbmm2_SVIM
1	2380055	2380055	INS	NGMLR_PBSV
1	2380055	2380055	INS	pbmm2_PBSV
1	2380056	2380056	INS	pbmm2_Sniffles
1	2380056	2380056	INS	Assemblytics
1	2380059	2380059	INS	NGMLR_SVIM
1	2380059	2380059	INS	NGMLR_SVision
1	2380060	2380060	INS	AnchorWave
1	2380060	2380060	INS	SVMU
1	2380060	2380060	INS	NGMLR_cuteSV
1	2380061	2380061	INS	NGMLR_Sniffles
1	2380076	2380076	INS	pbmm2_cuteSV
1	2380723	2380723	INS	pbmm2_SVision
1	2380724	2380724	INS	SyRI
1	2380724	2380724	INS	pbmm2_SVIM
1	2380724	2380724	INS	NGMLR_PBSV
1	2380724	2380724	INS	pbmm2_PBSV
1	2380725	2380725	INS	pbmm2_Sniffles
1	2380725	2380725	INS	Assemblytics
1	2380727	2380727	INS	NGMLR_SVision
1	2380728	2380728	INS	NGMLR_SVIM
1	2380728	2380728	INS	AnchorWave
1	2380728	2380728	INS	SVMU
1	2380729	2380729	INS	NGMLR_Sniffles
1	2396251	2396713	DEL	SyRI
1	2396251	2396713	DEL	NGMLR_PBSV
1	2396251	2396713	DEL	pbmm2_PBSV
1	2396252	2396714	DEL	pbmm2_Sniffles
1	2396260	2396722	DEL	pbmm2_SVision
1	2396261	2396723	DEL	pbmm2_SVIM
1	2396262	2396723	DEL	pbmm2_cuteSV
1	2396343	2396804	DEL	NGMLR_SVision
1	2396346	2396807	DEL	NGMLR_SVIM
1	2396347	2396808	DEL	NGMLR_cuteSV
1	2396351	2396813	DEL	AnchorWave
1	2396352	2396813	DEL	NGMLR_Sniffles
1	2396522	2397449	DUP	Assemblytics
1	2413775	2416633	DEL	SyRI
1	2413775	2416633	DEL	pbmm2_SVIM
1	2413775	2416632	DEL	pbmm2_SVision
1	2413775	2416633	DEL	NGMLR_PBSV
1	2413775	2416633	DEL	pbmm2_PBSV
1	2413776	2416633	DEL	pbmm2_cuteSV
1	2413776	2416634	DEL	pbmm2_Sniffles
1	2413777	2416635	DEL	NGMLR_SVision
1	2413778	2416636	DEL	NGMLR_SVIM
1	2413779	2416638	DEL	AnchorWave
1	2413779	2416634	DEL	SVMU
1	2413779	2416634	DEL	Assemblytics
1	2413779	2416636	DEL	NGMLR_cuteSV
1	2413780	2416638	DEL	NGMLR_Sniffles
1	2465102	2465102	INS	SyRI
1	2465103	2465103	INS	pbmm2_SVision
1	2465103	2465103	INS	pbmm2_Sniffles
1	2465104	2465104	INS	pbmm2_SVIM
1	2465107	2465107	INS	NGMLR_PBSV
1	2465107	2465107	INS	pbmm2_PBSV
1	2465119	2465119	INS	NGMLR_SVision
1	2465121	2465121	INS	NGMLR_SVIM
1	2465123	2465123	INS	AnchorWave
1	2465123	2465123	INS	Assemblytics
1	2465124	2465124	INS	NGMLR_Sniffles
1	2465148	2465148	INS	pbmm2_cuteSV
1	2465163	2465163	INS	NGMLR_cuteSV
1	2506206	2507465	DUP	NGMLR_PBSV
1	2506823	2508910	DUP	NGMLR_PBSV
1	2506823	2507565	DUP	NGMLR_PBSV
1	2507565	2508108	DEL	pbmm2_PBSV
1	2507841	2507841	INS	pbmm2_PBSV
1	2507869	2507869	INS	pbmm2_Sniffles
1	2508072	2508072	INS	AnchorWave
1	2508646	2508646	INS	SyRI
1	2511930	2515251	DUP	Assemblytics
1	2514946	2515128	DEL	pbmm2_SVIM
1	2514946	2515127	DEL	pbmm2_SVision
1	2514956	2515137	DEL	SyRI
1	2514956	2515137	DEL	NGMLR_PBSV
1	2514956	2515137	DEL	pbmm2_PBSV
1	2514968	2515149	DEL	NGMLR_SVIM
1	2514968	2515150	DEL	AnchorWave
1	2514968	2515149	DEL	NGMLR_SVision
1	2514969	2515150	DEL	NGMLR_Sniffles
1	2515070	2515251	DEL	SVMU
1	2531368	2531490	DUP	Assemblytics
1	2531368	2531368	INS	SVMU
1	2531369	2531491	INV	pbmm2_cuteSV
1	2531369	2531489	INV	NGMLR_PBSV
1	2531369	2531489	INV	pbmm2_PBSV
1	2531369	2531491	INV	NGMLR_cuteSV
1	2531370	2531491	INV	pbmm2_cuteSV
1	2531370	2531491	INV	pbmm2_Sniffles
1	2531370	2531491	INV	NGMLR_Sniffles
1	2531370	2531491	INV	NGMLR_cuteSV
1	2576985	2576985	INS	pbmm2_SVision
1	2576986	2576986	INS	SyRI
1	2576986	2576986	INS	pbmm2_SVIM
1	2576986	2576986	INS	NGMLR_PBSV
1	2576986	2576986	INS	pbmm2_PBSV
1	2576987	2576987	INS	pbmm2_Sniffles
1	2576987	2576987	INS	Assemblytics
1	2576988	2576988	INS	NGMLR_SVision
1	2576988	2576988	INS	pbmm2_cuteSV
1	2576989	2576989	INS	NGMLR_SVIM
1	2576989	2576989	INS	AnchorWave
1	2576989	2576989	INS	SVMU
1	2576990	2576990	INS	NGMLR_Sniffles
1	2576991	2576991	INS	NGMLR_cuteSV
1	2903878	2905038	DEL	SyRI
1	2903878	2905038	DEL	pbmm2_SVIM
1	2903878	2905038	DEL	pbmm2_SVision
1	2903878	2905038	DEL	NGMLR_PBSV
1	2903878	2905038	DEL	pbmm2_PBSV
1	2903879	2905038	DEL	pbmm2_cuteSV
1	2903879	2905039	DEL	pbmm2_Sniffles
1	2903881	2905041	DEL	NGMLR_SVision
1	2903882	2905042	DEL	NGMLR_SVIM
1	2903882	2905043	DEL	AnchorWave
1	2903882	2905039	DEL	SVMU
1	2903882	2905039	DEL	Assemblytics
1	2903882	2905042	DEL	NGMLR_cuteSV
1	2903883	2905043	DEL	NGMLR_Sniffles
1	3107261	9653493	DUP	pbmm2_Sniffles
1	3107407	3110180	DEL	pbmm2_Sniffles
1	3107472	3107537	DEL	pbmm2_SVIM
1	3107472	3107537	DEL	pbmm2_SVision
1	3107472	3107537	DEL	pbmm2_PBSV
1	3107473	3107538	DEL	pbmm2_cuteSV
1	3107473	3107538	DEL	pbmm2_Sniffles
1	3109305	3109305	INS	pbmm2_PBSV
1	3109310	3109310	INS	pbmm2_SVision
1	3109312	3109312	INS	pbmm2_SVIM
1	3109312	3109312	INS	pbmm2_cuteSV
1	3109312	3109312	INS	pbmm2_Sniffles
1	3109312	3109312	INS	pbmm2_PBSV
1	3111819	9674409	DEL	pbmm2_Sniffles
1	3112946	9886796	DEL	pbmm2_Sniffles
1	3113262	3113396	DEL	pbmm2_PBSV
1	3113368	3113488	DEL	pbmm2_cuteSV
1	3363796	3363796	INS	SyRI
1	3370089	3370211	DEL	pbmm2_Sniffles
1	3370105	3370227	DEL	NGMLR_SVision
1	3370106	3370228	DEL	NGMLR_SVIM
1	3370107	3370229	DEL	NGMLR_Sniffles
1	3370111	3370212	DUP	Assemblytics
1	3370111	3370111	INS	SVMU
1	3370211	3370211	INS	AnchorWave
1	3499279	3500860	DUP	SyRI
1	3499320	3499899	DEL	pbmm2_Sniffles
1	3499358	3499937	DEL	pbmm2_SVision
1	3499359	3499938	DEL	pbmm2_SVIM
1	3499359	3499938	DEL	pbmm2_cuteSV
1	3499860	3500279	DUP	Assemblytics
1	3500250	3500830	DEL	NGMLR_SVision
1	3500251	3500831	DEL	NGMLR_SVIM
1	3500252	3500831	DEL	NGMLR_cuteSV
1	3500279	3500860	DEL	AnchorWave
1	3500279	3500859	DEL	NGMLR_Sniffles
1	3754001	3769006	DEL	AnchorWave
1	3755105	3755207	DEL	SVMU
1	3755105	3755207	DUP	Assemblytics
1	3844061	3844061	INS	NGMLR_SVision
1	3844062	3844062	INS	pbmm2_SVision
1	3844063	3844063	INS	NGMLR_SVIM
1	3844063	3844063	INS	SyRI
1	3844063	3844063	INS	pbmm2_SVIM
1	3844063	3844063	INS	NGMLR_PBSV
1	3844063	3844063	INS	SVMU
1	3844063	3844063	INS	pbmm2_PBSV
1	3844063	3844063	INS	Assemblytics
1	3844064	3844064	INS	AnchorWave
1	3844064	3844064	INS	pbmm2_Sniffles
1	3844064	3844064	INS	NGMLR_Sniffles
1	3844064	3844064	INS	NGMLR_cuteSV
1	3844065	3844065	INS	pbmm2_cuteSV
1	3848587	3848587	INS	Assemblytics
1	3848591	3848591	INS	pbmm2_SVision
1	3848592	3848592	INS	NGMLR_SVIM
1	3848592	3848592	INS	AnchorWave
1	3848592	3848592	INS	SyRI
1	3848592	3848592	INS	pbmm2_SVIM
1	3848592	3848592	INS	NGMLR_PBSV
1	3848592	3848592	INS	pbmm2_PBSV
1	3848593	3848593	INS	NGMLR_SVision
1	3848593	3848593	INS	pbmm2_Sniffles
1	3848593	3848593	INS	NGMLR_Sniffles
1	3848593	3848593	INS	NGMLR_cuteSV
1	3848594	3848594	INS	pbmm2_cuteSV
1	3848596	3848596	INS	SVMU
1	3888303	3892499	DUP	Assemblytics
1	3890937	3890937	INS	AnchorWave
1	3891176	3891176	INS	pbmm2_SVision
1	3891178	3891178	INS	SyRI
1	3891178	3891178	INS	pbmm2_SVIM
1	3891178	3891178	INS	NGMLR_PBSV
1	3891178	3891178	INS	pbmm2_PBSV
1	3891179	3891179	INS	pbmm2_cuteSV
1	3891179	3891179	INS	pbmm2_Sniffles
1	3891185	3891185	INS	NGMLR_SVision
1	3891187	3891187	INS	NGMLR_SVIM
1	3891188	3891188	INS	NGMLR_Sniffles
1	3891188	3891188	INS	NGMLR_cuteSV
1	4046618	4046618	INS	NGMLR_SVision
1	4046619	4046619	INS	NGMLR_SVIM
1	4046621	4046621	INS	NGMLR_cuteSV
1	4046651	4046651	INS	pbmm2_SVision
1	4046652	4046652	INS	SyRI
1	4046653	4046653	INS	pbmm2_Sniffles
1	4046653	4046653	INS	Assemblytics
1	4049326	4049326	INS	pbmm2_cuteSV
1	4049336	4049336	INS	NGMLR_cuteSV
1	4049499	4049499	INS	pbmm2_SVision
1	4049500	4049500	INS	NGMLR_SVision
1	4049500	4049500	INS	SyRI
1	4049500	4049500	INS	pbmm2_SVIM
1	4049500	4049500	INS	NGMLR_PBSV
1	4049500	4049500	INS	pbmm2_PBSV
1	4049501	4049574	DUP	Assemblytics
1	4049501	4049501	INS	NGMLR_SVIM
1	4049501	4049501	INS	AnchorWave
1	4049501	4049501	INS	pbmm2_Sniffles
1	4049502	4049502	INS	NGMLR_Sniffles
1	4049574	4049574	INS	SVMU
1	4051748	4051843	DEL	NGMLR_PBSV
1	4051748	4051915	DEL	SVMU
1	4051748	4051843	DEL	pbmm2_PBSV
1	4051748	4051915	DUP	Assemblytics
1	4051778	4051870	DEL	NGMLR_SVIM
1	4051778	4051869	DEL	NGMLR_SVision
1	4051778	4051870	DEL	NGMLR_cuteSV
1	4051779	4051869	DEL	NGMLR_Sniffles
1	4051793	4051915	DEL	AnchorWave
1	4051793	4051914	DEL	pbmm2_SVIM
1	4051793	4051914	DEL	pbmm2_SVision
1	4051794	4051915	DEL	pbmm2_cuteSV
1	4051794	4051915	DEL	pbmm2_Sniffles
1	4064000	4064000	INS	pbmm2_PBSV
1	4064736	4064899	DEL	NGMLR_PBSV
1	4064736	4064899	DEL	pbmm2_PBSV
1	4064739	4064902	DEL	pbmm2_SVIM
1	4064739	4064902	DEL	pbmm2_cuteSV
1	4064742	4064903	DEL	NGMLR_SVision
1	4064743	4064904	DEL	NGMLR_SVIM
1	4064743	4064903	DEL	NGMLR_cuteSV
1	4066442	4066442	INS	NGMLR_SVision
1	4066443	4066443	INS	NGMLR_SVIM
1	4066444	4066444	INS	NGMLR_cuteSV
1	4066461	4066461	INS	NGMLR_PBSV
1	4066461	4066461	INS	pbmm2_PBSV
1	4066480	4066480	INS	pbmm2_SVIM
1	4066482	4066482	INS	pbmm2_cuteSV
1	4066876	4066943	DEL	NGMLR_SVision
1	4066878	4066946	DEL	NGMLR_PBSV
1	4066878	4066946	DEL	pbmm2_PBSV
1	4066879	4066947	DEL	NGMLR_SVIM
1	4066879	4066947	DEL	pbmm2_SVIM
1	4066880	4066947	DEL	NGMLR_cuteSV
1	4067024	4067081	DEL	pbmm2_cuteSV
1	4067227	8060061	DEL	pbmm2_Sniffles
1	4069452	8135598	DEL	pbmm2_Sniffles
1	4071318	4071318	INS	NGMLR_PBSV
1	4071399	4078154	DUP	NGMLR_PBSV
1	4075793	4078154	DUP	NGMLR_PBSV
1	4075793	4078153	DUP	pbmm2_PBSV
1	4075794	4078154	DUP	Assemblytics
1	4077345	4078154	DUP	Assemblytics
1	4077345	4077345	INS	NGMLR_SVision
1	4077345	4077345	INS	pbmm2_SVision
1	4078153	4078153	INS	NGMLR_PBSV
1	4078153	4078153	INS	pbmm2_PBSV
1	4078154	4078154	INS	AnchorWave
1	4078154	4078154	INS	SVMU
1	4081495	4081553	DEL	pbmm2_SVIM
1	4081495	4081553	DEL	pbmm2_SVision
1	4081495	4081553	DEL	NGMLR_PBSV
1	4081495	4081553	DEL	pbmm2_PBSV
1	4081496	4081554	DEL	pbmm2_cuteSV
1	4081496	4081554	DEL	pbmm2_Sniffles
1	4081498	4081556	DEL	NGMLR_SVision
1	4081499	4081557	DEL	NGMLR_SVIM
1	4081499	4081558	DEL	AnchorWave
1	4081500	4081558	DEL	NGMLR_Sniffles
1	4081500	4081558	DEL	NGMLR_cuteSV
1	4177405	18063799	DEL	pbmm2_Sniffles
1	4259534	4259534	INS	pbmm2_PBSV
1	4279927	4279986	DEL	NGMLR_SVIM
1	4279927	4279986	DEL	NGMLR_PBSV
1	4279927	4279986	DEL	NGMLR_cuteSV
1	4359189	4373508	DEL	AnchorWave
1	4363261	4363362	DEL	SVMU
1	4363261	4363362	DUP	Assemblytics
1	4951783	4961225	DEL	SyRI
1	4951783	4961225	DEL	NGMLR_PBSV
1	4951783	4961225	DEL	pbmm2_PBSV
1	4951784	4961225	DEL	NGMLR_SVision
1	4951785	4961227	DEL	NGMLR_SVIM
1	4951785	4961227	DEL	pbmm2_SVIM
1	4951785	4961226	DEL	pbmm2_Sniffles
1	4951785	4961226	DEL	NGMLR_Sniffles
1	4951786	4961227	DEL	pbmm2_cuteSV
1	4951786	4961227	DEL	pbmm2_SVision
1	4951786	4961227	DEL	NGMLR_cuteSV
1	4951789	4961232	DEL	AnchorWave
1	4951789	4961226	DEL	SVMU
1	4951789	4961226	DEL	Assemblytics
1	4970538	4970594	DEL	SyRI
1	4970538	4970595	DEL	pbmm2_SVision
1	4970539	4970596	DEL	pbmm2_SVIM
1	4970539	4970595	DEL	pbmm2_Sniffles
1	4970540	4970596	DEL	pbmm2_cuteSV
1	4970568	4970626	DEL	pbmm2_PBSV
1	4970569	4970626	DEL	NGMLR_SVision
1	4970570	4970626	DEL	NGMLR_PBSV
1	4970570	4970626	DEL	Assemblytics
1	4970571	4970627	DEL	NGMLR_SVIM
1	4970571	4970627	DEL	NGMLR_cuteSV
1	4970576	4970633	DEL	AnchorWave
1	4970577	4970633	DEL	NGMLR_Sniffles
1	4979645	4979645	INS	NGMLR_SVision
1	4979646	4979646	INS	NGMLR_SVIM
1	4979646	4979646	INS	pbmm2_SVision
1	4979647	4979647	INS	AnchorWave
1	4979647	4979647	INS	SyRI
1	4979647	4979647	INS	pbmm2_SVIM
1	4979647	4979647	INS	NGMLR_PBSV
1	4979647	4979647	INS	pbmm2_PBSV
1	4979647	4979647	INS	NGMLR_Sniffles
1	4979647	4979647	INS	NGMLR_cuteSV
1	4979648	4979648	INS	pbmm2_cuteSV
1	4979648	4979648	INS	pbmm2_Sniffles
1	4979648	4979648	INS	Assemblytics
1	4981940	4981940	INS	pbmm2_SVIM
1	4981940	4981940	INS	pbmm2_SVision
1	4981940	4981940	INS	pbmm2_PBSV
1	4981942	4982043	DUP	Assemblytics
1	4981942	4981942	INS	AnchorWave
1	4981942	4981942	INS	NGMLR_SVision
1	4981942	4981942	INS	NGMLR_SVision
1	4981942	4981942	INS	NGMLR_PBSV
1	4981942	4981942	INS	SVMU
1	4981944	4981944	INS	NGMLR_Sniffles
1	4982006	4982006	INS	NGMLR_cuteSV
1	4982026	4982026	INS	pbmm2_cuteSV
1	4982042	4982042	INS	pbmm2_SVIM
1	4982042	4982042	INS	pbmm2_SVision
1	4982042	4982042	INS	NGMLR_PBSV
1	4982042	4982042	INS	pbmm2_PBSV
1	4982043	4982043	INS	pbmm2_Sniffles
1	4982045	4982045	INS	AnchorWave
1	4982045	4982045	INS	NGMLR_SVision
1	5016084	5016134	DEL	NGMLR_SVision
1	5016084	5016135	DEL	SyRI
1	5016084	5016135	DEL	pbmm2_SVIM
1	5016084	5016134	DEL	pbmm2_SVision
1	5016084	5016135	DEL	NGMLR_PBSV
1	5016084	5016135	DEL	pbmm2_PBSV
1	5016085	5016136	DEL	NGMLR_SVIM
1	5016085	5016137	DEL	AnchorWave
1	5016085	5016135	DEL	pbmm2_cuteSV
1	5016085	5016136	DEL	pbmm2_Sniffles
1	5016085	5016136	DEL	Assemblytics
1	5016086	5016137	DEL	NGMLR_Sniffles
1	5016086	5016136	DEL	NGMLR_cuteSV
1	5021260	5021340	DEL	SyRI
1	5021260	5021340	DEL	pbmm2_SVIM
1	5021260	5021339	DEL	pbmm2_SVision
1	5021260	5021340	DEL	NGMLR_PBSV
1	5021260	5021340	DEL	pbmm2_PBSV
1	5021261	5021341	DEL	pbmm2_cuteSV
1	5021261	5021341	DEL	pbmm2_Sniffles
1	5021264	5021344	DEL	NGMLR_SVIM
1	5021264	5021345	DEL	AnchorWave
1	5021264	5021343	DEL	NGMLR_SVision
1	5021264	5021344	DEL	Assemblytics
1	5021264	5021344	DEL	NGMLR_cuteSV
1	5021265	5021345	DEL	NGMLR_Sniffles
1	5024644	5024694	DEL	NGMLR_SVision
1	5047950	5047950	INS	NGMLR_SVision
1	5047950	5047950	INS	pbmm2_SVision
1	5047952	5047952	INS	NGMLR_SVIM
1	5047952	5047952	INS	AnchorWave
1	5047952	5047952	INS	SyRI
1	5047952	5047952	INS	pbmm2_SVIM
1	5047952	5047952	INS	NGMLR_PBSV
1	5047952	5047952	INS	pbmm2_PBSV
1	5047953	5047953	INS	pbmm2_cuteSV
1	5047953	5047953	INS	pbmm2_Sniffles
1	5047953	5047953	INS	NGMLR_Sniffles
1	5047953	5047953	INS	Assemblytics
1	5047953	5047953	INS	NGMLR_cuteSV
1	5128829	5131911	DUP	Assemblytics
1	5131910	5131910	INS	SyRI
1	5131910	5131910	INS	NGMLR_PBSV
1	5131910	5131910	INS	pbmm2_PBSV
1	5131911	5131911	INS	pbmm2_SVision
1	5131911	5131911	INS	pbmm2_Sniffles
1	5131912	5131912	INS	pbmm2_SVIM
1	5131914	5131914	INS	pbmm2_cuteSV
1	5131926	5131926	INS	NGMLR_SVision
1	5131928	5131928	INS	NGMLR_SVIM
1	5131930	5131930	INS	AnchorWave
1	5131930	5131930	INS	NGMLR_cuteSV
1	5131931	5131931	INS	NGMLR_Sniffles
1	5185028	5185081	DEL	NGMLR_SVision
1	5185028	5185082	DEL	SyRI
1	5185028	5185082	DEL	pbmm2_SVision
1	5185029	5185083	DEL	NGMLR_SVIM
1	5185029	5185084	DEL	pbmm2_SVIM
1	5185029	5185083	DEL	NGMLR_PBSV
1	5185029	5185083	DEL	pbmm2_Sniffles
1	5185029	5185083	DEL	pbmm2_PBSV
1	5185030	5185084	DEL	pbmm2_cuteSV
1	5185030	5185083	DEL	NGMLR_Sniffles
1	5185030	5185083	DEL	Assemblytics
1	5185030	5185083	DEL	NGMLR_cuteSV
1	5185060	5185115	DEL	AnchorWave
1	5293348	5293348	INS	pbmm2_SVision
1	5293350	5293350	INS	AnchorWave
1	5293350	5293350	INS	SyRI
1	5293350	5293350	INS	pbmm2_SVIM
1	5293350	5293350	INS	NGMLR_PBSV
1	5293350	5293350	INS	pbmm2_PBSV
1	5293351	5293351	INS	pbmm2_cuteSV
1	5293351	5293351	INS	pbmm2_Sniffles
1	5293351	5293351	INS	Assemblytics
1	5293352	5293352	INS	NGMLR_SVision
1	5293353	5293353	INS	NGMLR_SVIM
1	5293353	5293353	INS	SVMU
1	5293354	5293354	INS	NGMLR_Sniffles
1	5293355	5293355	INS	NGMLR_cuteSV
1	5326762	5326834	DUP	NGMLR_PBSV
1	5326895	5326895	INS	NGMLR_SVIM
1	5326897	5326897	INS	NGMLR_cuteSV
1	5528039	5528039	INS	pbmm2_PBSV
1	5528041	5528041	INS	pbmm2_SVIM
1	5528043	5528043	INS	pbmm2_cuteSV
1	6565142	6565142	INS	pbmm2_SVision
1	6565143	6565143	INS	SyRI
1	6565143	6565143	INS	pbmm2_SVIM
1	6565143	6565143	INS	NGMLR_PBSV
1	6565143	6565143	INS	pbmm2_PBSV
1	6565144	6565144	INS	pbmm2_Sniffles
1	6565144	6565144	INS	Assemblytics
1	6565145	6565145	INS	AnchorWave
1	6565145	6565145	INS	pbmm2_cuteSV
1	6565152	6565152	INS	SVMU
1	6634732	6634828	DEL	SyRI
1	6634732	6634828	DEL	pbmm2_SVision
1	6634732	6634828	DEL	NGMLR_PBSV
1	6634732	6634828	DEL	pbmm2_PBSV
1	6634733	6634830	DEL	pbmm2_SVIM
1	6634733	6634829	DEL	pbmm2_Sniffles
1	6634734	6634830	DEL	pbmm2_cuteSV
1	6634752	6634849	DEL	NGMLR_SVIM
1	6634752	6634848	DEL	NGMLR_SVision
1	6634753	6634849	DEL	NGMLR_cuteSV
1	6634754	6634851	DEL	AnchorWave
1	6634754	6634829	DEL	SVMU
1	6634754	6634829	DEL	Assemblytics
1	6634755	6634851	DEL	NGMLR_Sniffles
1	8056770	8056901	DEL	NGMLR_PBSV
1	8057495	8057562	DEL	NGMLR_PBSV
1	8057513	8057578	DEL	NGMLR_SVIM
1	8057767	8060058	DEL	NGMLR_SVision
1	8057844	8060046	DEL	NGMLR_PBSV
1	8057846	8060047	DEL	NGMLR_cuteSV
1	8061267	8061267	INS	NGMLR_SVision
1	8061269	8061269	INS	NGMLR_SVIM
1	8061271	8061271	INS	NGMLR_cuteSV
1	8061272	8061272	INS	pbmm2_SVIM
1	8061275	8061275	INS	pbmm2_cuteSV
1	8210294	8377191	DEL	NGMLR_SVision
1	8210294	8377191	DUP	NGMLR_SVision
1	8210310	8210310	INS	pbmm2_SVision
1	8210311	8210311	INS	AnchorWave
1	8210311	8210311	INS	pbmm2_SVIM
1	8210311	8210311	INS	NGMLR_PBSV
1	8210311	8210311	INS	pbmm2_PBSV
1	8210312	8210312	INS	NGMLR_SVision
1	8210312	8210312	INS	pbmm2_Sniffles
1	8210312	8210312	INS	Assemblytics
1	8210313	8210313	INS	pbmm2_cuteSV
1	8210313	8210313	INS	SVMU
1	8210314	8210314	INS	NGMLR_Sniffles
1	8210315	8376780	DEL	NGMLR_Sniffles
1	8376781	8377756	DUP	NGMLR_SVIM
1	8452691	8453111	DUP	NGMLR_SVIM
1	9406697	9406748	DEL	pbmm2_SVision
1	9406729	9406780	DEL	NGMLR_SVision
1	9406731	9406781	DEL	NGMLR_SVIM
1	9592007	9592071	DEL	pbmm2_SVision
1	9592008	9592071	DEL	pbmm2_SVIM
1	9592009	9592072	DEL	pbmm2_Sniffles
1	9592011	9592074	DEL	pbmm2_PBSV
1	9593982	9869781	DEL	pbmm2_Sniffles
1	9596001	9596001	INS	pbmm2_PBSV
1	9596006	9596006	INS	pbmm2_SVision
1	9596007	9596007	INS	pbmm2_SVIM
1	9596008	9596008	INS	pbmm2_Sniffles
1	9596010	9596010	INS	pbmm2_cuteSV
1	9598597	9598688	DEL	pbmm2_PBSV
1	9598606	9598695	DEL	pbmm2_Sniffles
1	9600788	9600788	INS	pbmm2_SVIM
1	9600788	9600788	INS	pbmm2_SVision
1	9600789	9600789	INS	pbmm2_PBSV
1	9600793	9600793	INS	pbmm2_cuteSV
1	9600879	9600879	INS	pbmm2_SVision
1	9600880	9600880	INS	pbmm2_SVIM
1	9601236	9601236	INS	pbmm2_PBSV
1	9601240	9601240	INS	pbmm2_SVIM
1	9601240	9601240	INS	pbmm2_SVision
1	9601241	9601241	INS	pbmm2_Sniffles
1	9609454	9609526	DEL	pbmm2_Sniffles
1	9609456	9609526	DEL	pbmm2_PBSV
1	9612412	9612412	INS	pbmm2_Sniffles
1	9612415	9612415	INS	pbmm2_PBSV
1	9617488	9617488	INS	pbmm2_PBSV
1	9628163	22748388	DUP	pbmm2_Sniffles
1	9652320	9652320	INS	pbmm2_PBSV
1	9652378	10545792	DUP	pbmm2_Sniffles
1	9677858	9677918	DEL	pbmm2_PBSV
1	9677859	9677920	DEL	pbmm2_Sniffles
1	9723537	9723613	DEL	pbmm2_SVIM
1	9723537	9723613	DEL	pbmm2_PBSV
1	9723538	9723614	DEL	pbmm2_cuteSV
1	9724285	10507308	DEL	pbmm2_Sniffles
1	9769052	9769052	INS	pbmm2_Sniffles
1	9776273	9776677	DEL	pbmm2_Sniffles
1	9833643	9833643	INS	pbmm2_Sniffles
1	9833645	9833645	INS	pbmm2_PBSV
1	9836345	9836445	DEL	pbmm2_PBSV
1	9836737	9836833	DEL	pbmm2_cuteSV
1	9836950	9836950	INS	pbmm2_SVIM
1	9836951	9836951	INS	pbmm2_Sniffles
1	9836953	9836953	INS	pbmm2_PBSV
1	9837288	9837379	DEL	pbmm2_PBSV
1	9837296	9837385	DEL	pbmm2_SVIM
1	9837297	9837386	DEL	pbmm2_Sniffles
1	9839482	9839482	INS	pbmm2_SVIM
1	9839482	9839482	INS	pbmm2_SVision
1	9839483	9839483	INS	pbmm2_Sniffles
1	9839483	9839483	INS	pbmm2_PBSV
1	9839485	9839485	INS	pbmm2_cuteSV
1	9841758	9844554	DEL	pbmm2_SVision
1	9845618	9845618	INS	pbmm2_SVision
1	9845619	9845619	INS	pbmm2_SVIM
1	9845619	9845619	INS	pbmm2_PBSV
1	9845620	9845620	INS	pbmm2_Sniffles
1	9866135	9866849	DEL	pbmm2_Sniffles
1	9867628	9867628	INS	pbmm2_Sniffles
1	9868586	9868649	DEL	pbmm2_Sniffles
1	9872435	9872668	DEL	pbmm2_Sniffles
1	9878096	9878154	DEL	pbmm2_PBSV
1	9878100	9878158	DEL	pbmm2_SVIM
1	9878100	9878158	DEL	pbmm2_SVision
1	9878101	9878159	DEL	pbmm2_cuteSV
1	9878101	9878159	DEL	pbmm2_Sniffles
1	9880342	9880342	INS	pbmm2_PBSV
1	9880345	9880345	INS	pbmm2_SVision
1	9880346	9880346	INS	pbmm2_SVIM
1	9880346	9880346	INS	pbmm2_PBSV
1	9880347	9880347	INS	pbmm2_Sniffles
1	9880599	9880599	INS	pbmm2_SVision
1	9880599	9880599	INS	pbmm2_PBSV
1	9880600	9880600	INS	pbmm2_SVIM
1	9880600	9880600	INS	pbmm2_Sniffles
1	9880602	9880602	INS	pbmm2_cuteSV
1	9881156	9881318	DEL	pbmm2_PBSV
1	9881186	9881320	DEL	pbmm2_cuteSV
1	9881203	9881316	DEL	pbmm2_SVIM
1	9881203	9881315	DEL	pbmm2_SVision
1	9881203	9881316	DEL	pbmm2_PBSV
1	9881204	9881317	DEL	pbmm2_Sniffles
1	9883567	9883567	INS	pbmm2_Sniffles
1	9883569	9883569	INS	pbmm2_PBSV
1	9884807	9884807	INS	pbmm2_SVision
1	9884808	9884808	INS	pbmm2_SVIM
1	9884808	9884808	INS	pbmm2_PBSV
1	9884809	9884809	INS	pbmm2_Sniffles
1	9884811	9884811	INS	pbmm2_cuteSV
1	9886598	9886701	DEL	NGMLR_PBSV
1	9886598	9886701	DEL	pbmm2_PBSV
1	9886599	9886702	DEL	pbmm2_Sniffles
1	9886602	9886705	DEL	NGMLR_SVIM
1	9886613	9886720	DEL	pbmm2_cuteSV
1	9886641	9886741	DEL	pbmm2_SVision
1	9886645	9886746	DEL	pbmm2_SVIM
1	9886932	9887350	DEL	pbmm2_PBSV
1	9886939	9887357	DEL	pbmm2_Sniffles
1	9888403	9888403	INS	pbmm2_cuteSV
1	9888621	9888621	INS	pbmm2_SVIM
1	9888621	9888621	INS	pbmm2_PBSV
1	9888622	9888622	INS	pbmm2_Sniffles
1	9888958	17423958	DEL	pbmm2_Sniffles
1	9894769	9894769	INS	NGMLR_PBSV
1	9894769	9894769	INS	pbmm2_PBSV
1	9895255	9895367	DEL	pbmm2_SVision
1	9895256	9895368	DEL	NGMLR_SVision
1	9895257	9895369	DEL	NGMLR_SVIM
1	9895257	9895369	DEL	pbmm2_SVIM
1	9895257	9895369	DEL	pbmm2_cuteSV
1	9895257	9895369	DEL	NGMLR_PBSV
1	9895257	9895369	DEL	pbmm2_Sniffles
1	9895257	9895369	DEL	pbmm2_PBSV
1	9895258	9895369	DEL	NGMLR_cuteSV
1	9986470	15147554	DUP	pbmm2_Sniffles
1	9986946	10077125	DEL	pbmm2_cuteSV
1	10028667	10548932	DUP	pbmm2_SVision
1	10028749	10028749	INS	pbmm2_SVision
1	10028750	10028750	INS	pbmm2_SVIM
1	10028750	10028750	INS	pbmm2_PBSV
1	10028751	10028751	INS	pbmm2_Sniffles
1	10028752	10028752	INS	pbmm2_cuteSV
1	10030166	10030166	INS	pbmm2_SVision
1	10030166	10030166	INS	pbmm2_PBSV
1	10030167	10030167	INS	pbmm2_SVIM
1	10030169	10030169	INS	pbmm2_Sniffles
1	10030170	10030170	INS	pbmm2_cuteSV
1	10031610	10031686	DEL	pbmm2_Sniffles
1	10031636	10031708	DEL	pbmm2_SVIM
1	10031637	10031708	DEL	pbmm2_cuteSV
1	10031637	10031707	DEL	pbmm2_SVision
1	10031656	10031724	DEL	pbmm2_PBSV
1	10032097	10032097	INS	pbmm2_SVIM
1	10032097	10032097	INS	pbmm2_SVision
1	10032097	10032097	INS	pbmm2_PBSV
1	10032098	10032098	INS	pbmm2_Sniffles
1	10032102	10032102	INS	pbmm2_cuteSV
1	10034099	10034515	DEL	pbmm2_PBSV
1	10034100	10034516	DEL	pbmm2_Sniffles
1	10035027	10035027	INS	pbmm2_PBSV
1	10035031	10035031	INS	pbmm2_Sniffles
1	10037648	10037648	INS	pbmm2_PBSV
1	10037661	10037661	INS	pbmm2_Sniffles
1	10042186	10042573	DEL	pbmm2_PBSV
1	10042187	10042574	DEL	pbmm2_Sniffles
1	10059506	10059569	DEL	pbmm2_PBSV
1	10059507	10059570	DEL	pbmm2_Sniffles
1	10063303	10063476	DEL	pbmm2_SVIM
1	10063303	10063476	DEL	pbmm2_SVision
1	10063304	10063477	DEL	pbmm2_Sniffles
1	10063305	10063478	DEL	pbmm2_PBSV
1	10068863	10068921	DEL	pbmm2_PBSV
1	10068868	10068927	DEL	pbmm2_SVIM
1	10068868	10068926	DEL	pbmm2_SVision
1	10068869	10068928	DEL	pbmm2_Sniffles
1	10068896	10068953	DEL	pbmm2_cuteSV
1	10077149	10080521	DUP	SyRI
1	10091799	37168242	DUP	pbmm2_Sniffles
1	10091873	37167846	INV	pbmm2_Sniffles
1	10092996	10093703	INV	NGMLR_PBSV
1	10093347	10378606	INV	pbmm2_Sniffles
1	10094103	10094103	INS	NGMLR_SVision
1	10094104	10094104	INS	NGMLR_SVIM
1	10094112	10094112	INS	NGMLR_PBSV
1	10094819	10094819	INS	NGMLR_cuteSV
1	10095044	10095044	INS	pbmm2_PBSV
1	10095050	10095050	INS	NGMLR_SVIM
1	10095963	10319814	DEL	NGMLR_SVision
1	10165078	10165143	DEL	pbmm2_PBSV
1	10171847	10175094	DUP	SyRI
1	10181348	10181348	INS	pbmm2_SVIM
1	10181348	10181348	INS	pbmm2_PBSV
1	10181351	10181351	INS	pbmm2_cuteSV
1	10190401	10190455	DEL	pbmm2_Sniffles
1	10191874	10191930	DEL	pbmm2_Sniffles
1	10194517	10194517	INS	pbmm2_SVIM
1	10194517	10194517	INS	pbmm2_PBSV
1	10194518	10194518	INS	pbmm2_Sniffles
1	10197027	10197027	INS	pbmm2_PBSV
1	10197028	10197028	INS	pbmm2_Sniffles
1	10206187	10206187	INS	pbmm2_Sniffles
1	10210637	10210697	DEL	pbmm2_SVIM
1	10210637	10210697	DEL	pbmm2_PBSV
1	10210638	10210698	DEL	pbmm2_cuteSV
1	10210638	10210698	DEL	pbmm2_Sniffles
1	10219977	10219977	INS	pbmm2_PBSV
1	10258708	10546269	DUP	pbmm2_SVision
1	10258709	10546270	DUP	pbmm2_Sniffles
1	10265876	10265876	INS	pbmm2_SVision
1	10265877	10265877	INS	pbmm2_SVIM
1	10265877	10265877	INS	pbmm2_PBSV
1	10265878	10265878	INS	pbmm2_Sniffles
1	10265879	10265879	INS	pbmm2_cuteSV
1	10283660	10284064	DEL	pbmm2_Sniffles
1	10286918	10286990	DEL	pbmm2_Sniffles
1	10289255	10289970	DEL	pbmm2_SVIM
1	10289255	10289970	DEL	pbmm2_SVision
1	10289256	10289971	DEL	pbmm2_cuteSV
1	10289256	10289971	DEL	pbmm2_Sniffles
1	10289258	10289973	DEL	pbmm2_PBSV
1	10290742	10290742	INS	pbmm2_SVision
1	10290743	10290743	INS	pbmm2_SVIM
1	10290743	10290743	INS	pbmm2_Sniffles
1	10290744	10290744	INS	pbmm2_cuteSV
1	10290746	10290746	INS	pbmm2_PBSV
1	10291703	10291765	DEL	pbmm2_cuteSV
1	10291710	10291773	DEL	pbmm2_SVIM
1	10291710	10291773	DEL	pbmm2_PBSV
1	10291711	10291773	DEL	pbmm2_SVision
1	10291711	10291774	DEL	pbmm2_Sniffles
1	10295550	10295784	DEL	pbmm2_SVIM
1	10295550	10295784	DEL	pbmm2_PBSV
1	10295551	10295785	DEL	pbmm2_cuteSV
1	10295551	10295784	DEL	pbmm2_SVision
1	10295551	10295785	DEL	pbmm2_Sniffles
1	10297132	10297132	INS	pbmm2_SVIM
1	10297132	10297132	INS	pbmm2_SVision
1	10297132	10297132	INS	pbmm2_PBSV
1	10297133	10297133	INS	pbmm2_Sniffles
1	10297135	10297135	INS	pbmm2_cuteSV
1	10299345	10309704	DEL	pbmm2_PBSV
1	10319501	10324200	DUP	SyRI
1	10319906	10324200	DUP	SyRI
1	10326271	10326485	DEL	NGMLR_cuteSV
1	10326345	10326619	DEL	pbmm2_SVIM
1	10326346	10326620	DEL	pbmm2_cuteSV
1	10326346	10326620	DEL	pbmm2_SVision
1	10326346	10326620	DEL	NGMLR_PBSV
1	10326347	10326621	DEL	pbmm2_Sniffles
1	10326351	10326625	DEL	pbmm2_PBSV
1	10326373	10326647	DEL	NGMLR_SVIM
1	10327273	10327273	INS	NGMLR_SVIM
1	10327273	10327273	INS	NGMLR_SVision
1	10327275	10327275	INS	NGMLR_cuteSV
1	10327280	10327280	INS	NGMLR_PBSV
1	10327280	10327280	INS	pbmm2_PBSV
1	10327304	10327304	INS	pbmm2_SVision
1	10327305	10327305	INS	pbmm2_SVIM
1	10327307	10327307	INS	pbmm2_Sniffles
1	10327308	10327308	INS	pbmm2_cuteSV
1	10367024	10745286	DUP	pbmm2_Sniffles
1	10367069	10748755	DEL	pbmm2_Sniffles
1	10367171	10745140	DUP	pbmm2_SVision
1	10369420	10374373	DUP	SyRI
1	10373260	10373440	DEL	pbmm2_SVIM
1	10373260	10373440	DEL	pbmm2_PBSV
1	10373261	10373440	DEL	pbmm2_cuteSV
1	10374371	10746448	INV	pbmm2_SVision
1	10374371	10746448	DEL	pbmm2_SVision
1	10406706	10406757	DEL	pbmm2_SVision
1	10406707	10406757	DEL	SyRI
1	10406707	10406757	DEL	NGMLR_PBSV
1	10406707	10406757	DEL	pbmm2_PBSV
1	10406708	10406758	DEL	pbmm2_Sniffles
1	10406710	10406761	DEL	pbmm2_SVIM
1	10406710	10406760	DEL	pbmm2_cuteSV
1	10406755	10406806	DEL	NGMLR_SVIM
1	10406756	10406806	DEL	NGMLR_cuteSV
1	10406757	10406808	DEL	NGMLR_SVision
1	10406760	10406811	DEL	AnchorWave
1	10406761	10406811	DEL	NGMLR_Sniffles
1	10412836	10412836	INS	SyRI
1	10412836	10412836	INS	pbmm2_SVision
1	10412836	10412836	INS	NGMLR_PBSV
1	10412836	10412836	INS	pbmm2_PBSV
1	10412837	10412837	INS	pbmm2_SVIM
1	10412837	10412837	INS	pbmm2_Sniffles
1	10412839	10412839	INS	pbmm2_cuteSV
1	10412864	10412864	INS	NGMLR_SVision
1	10412865	10412865	INS	NGMLR_SVIM
1	10412866	10412866	INS	NGMLR_cuteSV
1	10412867	10412867	INS	AnchorWave
1	10412868	10412868	INS	NGMLR_Sniffles
1	10438760	10438760	INS	pbmm2_PBSV
1	10518250	10518250	INS	pbmm2_PBSV
1	10518252	10518252	INS	pbmm2_SVIM
1	10518253	10518253	INS	pbmm2_Sniffles
1	10519386	10519386	INS	pbmm2_PBSV
1	10519387	10519387	INS	pbmm2_Sniffles
1	10523496	10523560	DEL	pbmm2_SVIM
1	10523497	10523561	DEL	pbmm2_cuteSV
1	10523497	10523561	DEL	pbmm2_Sniffles
1	10523497	10523559	DEL	pbmm2_PBSV
1	10524495	10524495	INS	pbmm2_SVIM
1	10524496	10524496	INS	pbmm2_Sniffles
1	10524497	10524497	INS	pbmm2_cuteSV
1	10524497	10524497	INS	pbmm2_PBSV
1	10525444	13549600	DEL	pbmm2_Sniffles
1	10537502	10537502	INS	pbmm2_PBSV
1	10537503	10537503	INS	pbmm2_Sniffles
1	10540689	10540689	INS	pbmm2_PBSV
1	10540690	10540690	INS	pbmm2_Sniffles
1	10543209	10543209	INS	pbmm2_SVIM
1	10543209	10543209	INS	pbmm2_PBSV
1	10548931	10553797	DEL	AnchorWave
1	10548931	10548931	INS	SVMU
1	10553797	10553797	INS	AnchorWave
1	10556475	10556812	DEL	pbmm2_SVIM
1	10556475	10556812	DEL	pbmm2_SVision
1	10556476	10556813	DEL	pbmm2_cuteSV
1	10556476	10556813	DEL	pbmm2_Sniffles
1	10556481	10556818	DEL	pbmm2_PBSV
1	10559032	10559032	INS	pbmm2_Sniffles
1	10559364	10559692	DEL	pbmm2_Sniffles
1	10560024	10960738	INV	pbmm2_Sniffles
1	10560024	10960549	INV	pbmm2_Sniffles
1	10562333	10562425	DEL	pbmm2_PBSV
1	10562334	10562426	DEL	pbmm2_Sniffles
1	10562336	10562427	DEL	pbmm2_cuteSV
1	10562526	10562735	DEL	pbmm2_PBSV
1	10562532	10562741	DEL	pbmm2_cuteSV
1	10563135	10961684	INV	pbmm2_Sniffles
1	10572437	10572520	DEL	NGMLR_PBSV
1	10572437	10572520	DEL	pbmm2_PBSV
1	10572438	10572521	DEL	pbmm2_cuteSV
1	10572438	10572521	DEL	pbmm2_Sniffles
1	10572441	10572524	DEL	NGMLR_SVIM
1	10572441	10572524	DEL	NGMLR_cuteSV
1	10576748	10576802	DEL	NGMLR_cuteSV
1	10576892	10576950	DEL	NGMLR_SVIM
1	10576892	10576949	DEL	NGMLR_SVision
1	10576892	10576950	DEL	NGMLR_Sniffles
1	10576898	10576958	DEL	pbmm2_SVIM
1	10576898	10576957	DEL	pbmm2_SVision
1	10576899	10576958	DEL	NGMLR_PBSV
1	10576899	10576959	DEL	pbmm2_Sniffles
1	10576899	10576958	DEL	pbmm2_PBSV
1	10582291	10582291	INS	NGMLR_SVision
1	10582292	10582292	INS	NGMLR_SVIM
1	10582292	10582292	INS	pbmm2_SVIM
1	10582292	10582292	INS	pbmm2_SVision
1	10582292	10582292	INS	NGMLR_PBSV
1	10582292	10582292	INS	pbmm2_PBSV
1	10582293	10582293	INS	pbmm2_Sniffles
1	10582295	10582295	INS	pbmm2_cuteSV
1	10582295	10582295	INS	NGMLR_cuteSV
1	10582753	10666810	INV	NGMLR_PBSV
1	10587376	10936357	INV	pbmm2_Sniffles
1	10587432	10587432	INS	NGMLR_PBSV
1	10587432	10587432	INS	pbmm2_Sniffles
1	10587432	10587432	INS	pbmm2_PBSV
1	10591176	10658692	INV	NGMLR_PBSV
1	10593008	10923518	INV	NGMLR_SVision
1	10595988	10925241	INV	pbmm2_Sniffles
1	10596676	10596753	DEL	NGMLR_PBSV
1	10596984	10597065	DEL	NGMLR_cuteSV
1	10597381	10597469	DEL	NGMLR_PBSV
1	10597382	10597470	DEL	pbmm2_Sniffles
1	10599211	11106820	DUP	NGMLR_SVision
1	10599211	11091732	DUP	pbmm2_SVision
1	10599213	11088392	DUP	pbmm2_Sniffles
1	10601295	11089136	DUP	pbmm2_Sniffles
1	10602962	11088198	DUP	pbmm2_Sniffles
1	10603244	10618264	DUP	SyRI
1	10609323	10609323	INS	NGMLR_cuteSV
1	10609389	10609389	INS	NGMLR_SVision
1	10609389	10609389	INS	pbmm2_SVision
1	10609390	10609390	INS	NGMLR_SVIM
1	10609390	10609390	INS	pbmm2_SVIM
1	10609390	10609390	INS	NGMLR_PBSV
1	10609390	10609390	INS	pbmm2_PBSV
1	10609391	10609391	INS	pbmm2_Sniffles
1	10609392	10609392	INS	pbmm2_cuteSV
1	10609392	10609392	INS	NGMLR_Sniffles
1	10618261	10618261	INS	pbmm2_SVision
1	10618262	10618262	INS	NGMLR_SVision
1	10618262	10618262	INS	pbmm2_SVIM
1	10618262	10618262	INS	NGMLR_PBSV
1	10618262	10618262	INS	pbmm2_PBSV
1	10618263	10618263	INS	NGMLR_SVIM
1	10618263	10618263	INS	pbmm2_Sniffles
1	10618264	10618264	INS	pbmm2_cuteSV
1	10618264	10618264	INS	NGMLR_Sniffles
1	10618265	10618265	INS	NGMLR_cuteSV
1	10618586	10633394	DEL	NGMLR_PBSV
1	10618586	10633394	DEL	pbmm2_PBSV
1	10618587	10633396	DEL	NGMLR_SVision
1	10618588	10633398	DEL	NGMLR_SVIM
1	10618588	10633398	DEL	pbmm2_cuteSV
1	10618589	10633399	DEL	NGMLR_cuteSV
1	10635675	11126290	DEL	NGMLR_SVision
1	10640341	10880756	DUP	NGMLR_SVision
1	10640657	10881656	DEL	NGMLR_SVision
1	10641525	10880330	DUP	pbmm2_Sniffles
1	10642358	10792365	INV	pbmm2_Sniffles
1	10646643	10787317	INV	pbmm2_Sniffles
1	10646644	10787317	DUP	pbmm2_Sniffles
1	10649567	10649682	DEL	NGMLR_SVIM
1	10649568	10649681	DEL	NGMLR_PBSV
1	10649568	10649681	DEL	pbmm2_PBSV
1	10649568	10649683	DEL	NGMLR_cuteSV
1	10649573	10649686	DEL	pbmm2_SVision
1	10649574	10649687	DEL	pbmm2_SVIM
1	10649575	10649688	DEL	pbmm2_Sniffles
1	10652496	10652496	INS	pbmm2_PBSV
1	10652576	10926594	DUP	NGMLR_SVision
1	10653072	10927355	DUP	NGMLR_SVision
1	10654144	10926532	DUP	NGMLR_SVision
1	10654614	10654614	INS	pbmm2_PBSV
1	10654618	10654618	INS	pbmm2_Sniffles
1	10654635	10926147	DUP	pbmm2_Sniffles
1	10656120	10656120	INS	pbmm2_PBSV
1	10656134	10656134	INS	pbmm2_SVision
1	10656135	10656135	INS	pbmm2_SVIM
1	10656148	10656148	INS	NGMLR_PBSV
1	10656178	10656178	INS	NGMLR_cuteSV
1	10656181	10656181	INS	pbmm2_cuteSV
1	10656764	10656847	DEL	NGMLR_PBSV
1	10656776	10656858	DEL	pbmm2_Sniffles
1	10657708	10657828	DEL	NGMLR_PBSV
1	10657709	10657829	DEL	pbmm2_Sniffles
1	10658064	10658143	DEL	NGMLR_cuteSV
1	10658687	10659483	DEL	NGMLR_SVIM
1	10658687	10659482	DEL	NGMLR_SVision
1	10658689	10659485	DEL	NGMLR_cuteSV
1	10658694	10659492	DEL	pbmm2_SVIM
1	10658694	10659492	DEL	pbmm2_SVision
1	10658694	10659492	DEL	NGMLR_PBSV
1	10658694	10659492	DEL	pbmm2_PBSV
1	10658695	10659493	DEL	pbmm2_cuteSV
1	10658695	10659493	DEL	pbmm2_Sniffles
1	10660117	10660232	DEL	pbmm2_PBSV
1	10660122	10660237	DEL	pbmm2_Sniffles
1	10660551	10660551	INS	NGMLR_SVision
1	10660552	10660552	INS	NGMLR_Sniffles
1	10660554	10660554	INS	pbmm2_SVision
1	10660554	10660554	INS	NGMLR_PBSV
1	10660554	10660554	INS	NGMLR_cuteSV
1	10660555	10660555	INS	pbmm2_SVIM
1	10660555	10660555	INS	pbmm2_PBSV
1	10660556	10660556	INS	pbmm2_Sniffles
1	10660557	10660557	INS	pbmm2_cuteSV
1	10662590	10662590	INS	NGMLR_PBSV
1	10662590	10662590	INS	pbmm2_PBSV
1	10662593	10662593	INS	pbmm2_Sniffles
1	10662650	10936356	DUP	pbmm2_SVision
1	10662651	10936357	DUP	pbmm2_Sniffles
1	10663367	10663424	DEL	pbmm2_PBSV
1	10663377	10663432	DEL	pbmm2_Sniffles
1	10668070	10836572	DUP	pbmm2_Sniffles
1	10668365	10668462	DEL	NGMLR_cuteSV
1	10668512	10668615	DEL	NGMLR_PBSV
1	10668512	10668615	DEL	pbmm2_PBSV
1	10668513	10668616	DEL	pbmm2_Sniffles
1	10673332	10673386	DEL	pbmm2_cuteSV
1	10673386	10673447	DEL	pbmm2_SVIM
1	10673386	10673447	DEL	pbmm2_SVision
1	10673386	10673446	DEL	NGMLR_PBSV
1	10673386	10673446	DEL	pbmm2_PBSV
1	10673387	10673447	DEL	NGMLR_SVision
1	10673387	10673448	DEL	pbmm2_Sniffles
1	10673388	10673448	DEL	NGMLR_SVIM
1	10673389	10673449	DEL	NGMLR_Sniffles
1	10673389	10673449	DEL	NGMLR_cuteSV
1	10676210	10676210	INS	pbmm2_SVision
1	10676211	10676211	INS	pbmm2_SVIM
1	10676211	10676211	INS	pbmm2_PBSV
1	10676212	10676212	INS	pbmm2_Sniffles
1	10676213	10676213	INS	pbmm2_cuteSV
1	10682222	10682355	DEL	pbmm2_SVIM
1	10682222	10682354	DEL	pbmm2_SVision
1	10682223	10682356	DEL	pbmm2_cuteSV
1	10682223	10682356	DEL	pbmm2_Sniffles
1	10682252	10682385	DEL	pbmm2_PBSV
1	10682994	10682994	INS	pbmm2_SVision
1	10682995	10682995	INS	pbmm2_Sniffles
1	10683000	10683000	INS	pbmm2_SVIM
1	10707998	10707998	INS	NGMLR_cuteSV
1	10708170	10708170	INS	NGMLR_PBSV
1	10708186	10708186	INS	NGMLR_SVIM
1	10709557	10719220	DEL	pbmm2_SVIM
1	10709557	10719220	DEL	NGMLR_PBSV
1	10709557	10719220	DEL	pbmm2_PBSV
1	10709558	10719219	DEL	pbmm2_SVision
1	10709559	10719221	DEL	pbmm2_cuteSV
1	10709560	10720615	DEL	NGMLR_SVision
1	10711293	10711394	DEL	pbmm2_cuteSV
1	10711418	10711531	DEL	pbmm2_PBSV
1	10712315	10978066	DEL	NGMLR_SVision
1	10719683	10719763	DEL	NGMLR_SVIM
1	10719683	10719762	DEL	NGMLR_SVision
1	10719694	10719778	DEL	pbmm2_Sniffles
1	10719699	10719783	DEL	pbmm2_SVIM
1	10719699	10719782	DEL	pbmm2_SVision
1	10719706	10719790	DEL	NGMLR_PBSV
1	10719706	10719790	DEL	pbmm2_PBSV
1	10719939	10720142	DEL	pbmm2_PBSV
1	10720125	10720417	DEL	NGMLR_PBSV
1	10720125	10720417	DEL	pbmm2_PBSV
1	10720131	10720423	DEL	pbmm2_SVIM
1	10720132	10720422	DEL	NGMLR_SVIM
1	10720132	10720422	DEL	NGMLR_SVision
1	10720132	10720423	DEL	pbmm2_SVision
1	10720255	10720525	DEL	NGMLR_cuteSV
1	10720264	10720525	DEL	pbmm2_cuteSV
1	10720964	10721257	DEL	pbmm2_PBSV
1	10721537	10980212	DUP	NGMLR_SVision
1	10722949	10722949	INS	NGMLR_PBSV
1	10723045	11005729	DUP	pbmm2_Sniffles
1	10723308	10723727	DEL	NGMLR_cuteSV
1	10723451	10723451	INS	NGMLR_SVision
1	10723451	10723451	INS	pbmm2_SVision
1	10723451	10723451	INS	pbmm2_Sniffles
1	10723452	10723452	INS	NGMLR_SVIM
1	10723452	10723452	INS	NGMLR_PBSV
1	10723452	10723452	INS	pbmm2_PBSV
1	10723453	10723453	INS	pbmm2_SVIM
1	10723453	10723453	INS	NGMLR_Sniffles
1	10723454	10723454	INS	pbmm2_cuteSV
1	10723454	10723454	INS	NGMLR_cuteSV
1	10723894	10723988	DEL	NGMLR_cuteSV
1	10723953	10724082	DEL	pbmm2_Sniffles
1	10725465	10983871	DUP	NGMLR_SVision
1	10725507	10725507	INS	NGMLR_SVision
1	10725544	10725544	INS	NGMLR_cuteSV
1	10725571	10725571	INS	pbmm2_cuteSV
1	10725615	10726331	DEL	NGMLR_cuteSV
1	10725950	10726268	DEL	pbmm2_Sniffles
1	10726077	10985965	DUP	NGMLR_SVision
1	10726556	10984956	DUP	NGMLR_SVision
1	10728013	10728122	DEL	pbmm2_Sniffles
1	10728388	10728441	DEL	NGMLR_PBSV
1	10728388	10728441	DEL	pbmm2_PBSV
1	10729035	10985582	DUP	NGMLR_SVision
1	10729185	10729449	DEL	NGMLR_cuteSV
1	10729565	10730191	DEL	NGMLR_PBSV
1	10729566	10730192	DEL	pbmm2_Sniffles
1	10729723	10729974	DEL	pbmm2_cuteSV
1	10729828	10730032	DEL	pbmm2_PBSV
1	10729831	10730034	DEL	pbmm2_SVision
1	10729832	10730035	DEL	pbmm2_Sniffles
1	10729913	10729913	INS	NGMLR_PBSV
1	10729915	10988302	DEL	NGMLR_SVision
1	10730875	10989172	DUP	NGMLR_SVision
1	10730940	10731253	DEL	pbmm2_Sniffles
1	10731613	10989907	DUP	NGMLR_SVision
1	10732907	10733007	DEL	pbmm2_cuteSV
1	10732908	10733008	DEL	pbmm2_Sniffles
1	10733192	10989794	DUP	NGMLR_SVision
1	10734779	10734779	INS	pbmm2_Sniffles
1	10734954	10991751	DUP	NGMLR_SVision
1	10734984	10735048	DEL	pbmm2_SVision
1	10734984	10735056	DEL	NGMLR_PBSV
1	10734985	10735054	DEL	NGMLR_Sniffles
1	10734987	10735051	DEL	NGMLR_SVision
1	10734988	10735064	DEL	pbmm2_PBSV
1	10734996	10735054	DEL	pbmm2_Sniffles
1	10735503	10735577	DEL	pbmm2_cuteSV
1	10735695	10735814	DEL	NGMLR_PBSV
1	10735990	10736110	DEL	pbmm2_PBSV
1	10735996	10736117	DEL	pbmm2_Sniffles
1	10736136	10739434	DEL	NGMLR_PBSV
1	10736244	10992488	DEL	NGMLR_SVision
1	10736280	10737141	DEL	pbmm2_cuteSV
1	10736280	10737141	DEL	pbmm2_Sniffles
1	10737028	10737107	DEL	pbmm2_Sniffles
1	10737051	10737130	DEL	NGMLR_PBSV
1	10737051	10737130	DEL	pbmm2_PBSV
1	10737349	10737407	DEL	NGMLR_PBSV
1	10737352	10737410	DEL	pbmm2_Sniffles
1	10738098	10993945	DUP	NGMLR_SVision
1	10738363	10738812	DEL	pbmm2_Sniffles
1	10738363	10738812	DEL	NGMLR_cuteSV
1	10738466	10994314	DUP	NGMLR_SVision
1	10738966	10994883	DUP	NGMLR_SVision
1	10740751	10740751	INS	NGMLR_SVIM
1	10740751	10740751	INS	pbmm2_SVIM
1	10740751	10740751	INS	NGMLR_PBSV
1	10740752	10740752	INS	pbmm2_cuteSV
1	10740752	10740752	INS	pbmm2_Sniffles
1	10740752	10740752	INS	NGMLR_Sniffles
1	10740755	10740755	INS	NGMLR_SVision
1	10740756	10740756	INS	pbmm2_SVision
1	10740778	10740833	DEL	NGMLR_cuteSV
1	10740801	10740853	DEL	NGMLR_PBSV
1	10740802	10740927	DEL	pbmm2_Sniffles
1	10740815	10740902	DEL	pbmm2_cuteSV
1	10741286	10741541	DEL	pbmm2_PBSV
1	10741287	10741542	DEL	pbmm2_Sniffles
1	10741318	10741576	DEL	pbmm2_SVision
1	10741402	10741672	DEL	NGMLR_PBSV
1	10741917	17823514	DEL	pbmm2_Sniffles
1	10742453	10742453	INS	NGMLR_PBSV
1	10742455	10742455	INS	NGMLR_cuteSV
1	10743516	10996783	DEL	pbmm2_SVision
1	10743519	22808647	DEL	pbmm2_Sniffles
1	10744161	10790850	DEL	NGMLR_SVision
1	10744768	10744838	DEL	NGMLR_PBSV
1	10744768	10744838	DEL	pbmm2_PBSV
1	10744769	10744839	DEL	pbmm2_Sniffles
1	10745284	10745284	INS	NGMLR_SVision
1	10745953	10748373	DEL	NGMLR_SVision
1	10745969	22744097	DEL	pbmm2_Sniffles
1	10745978	10748372	DEL	pbmm2_SVIM
1	10745978	10748373	DEL	pbmm2_SVision
1	10745979	10748373	DEL	pbmm2_cuteSV
1	10745979	10748373	DEL	pbmm2_PBSV
1	10745980	10748374	DEL	pbmm2_Sniffles
1	10745981	10748374	DEL	NGMLR_PBSV
1	10745982	10748375	DEL	NGMLR_SVIM
1	10745982	10748376	DEL	NGMLR_cuteSV
1	10745985	10748379	DEL	NGMLR_Sniffles
1	10746348	10890890	DEL	pbmm2_SVision
1	10750886	10750886	INS	NGMLR_PBSV
1	10750888	22819675	DUP	pbmm2_Sniffles
1	10752435	10996336	DEL	NGMLR_SVision
1	10754346	10754346	INS	NGMLR_PBSV
1	10754347	10754347	INS	NGMLR_SVIM
1	10754347	10754347	INS	NGMLR_SVision
1	10754347	10754347	INS	pbmm2_SVIM
1	10754350	10754350	INS	pbmm2_SVision
1	10754350	10754350	INS	pbmm2_PBSV
1	10754498	10754498	INS	pbmm2_cuteSV
1	10754578	10754578	INS	NGMLR_cuteSV
1	10754707	10754707	INS	pbmm2_SVIM
1	10754707	10754707	INS	pbmm2_SVision
1	10754709	10754709	INS	NGMLR_SVision
1	10754709	10754709	INS	pbmm2_Sniffles
1	10754713	10754713	INS	NGMLR_SVIM
1	10754713	10754713	INS	NGMLR_PBSV
1	10754713	10754713	INS	pbmm2_PBSV
1	10754714	10754714	INS	NGMLR_Sniffles
1	10754891	11169530	INV	pbmm2_Sniffles
1	10760176	10784656	DEL	pbmm2_PBSV
1	10763789	10763920	DEL	pbmm2_SVision
1	10763790	10763922	DEL	pbmm2_SVIM
1	10763790	10763922	DEL	pbmm2_cuteSV
1	10763790	10763922	DEL	NGMLR_PBSV
1	10763790	10763922	DEL	pbmm2_PBSV
1	10763791	10763923	DEL	pbmm2_Sniffles
1	10763793	10763925	DEL	NGMLR_SVIM
1	10763793	10763925	DEL	NGMLR_SVision
1	10763794	10763926	DEL	NGMLR_Sniffles
1	10763794	10763926	DEL	NGMLR_cuteSV
1	10764097	10764097	INS	NGMLR_SVision
1	10764673	10764673	INS	pbmm2_PBSV
1	10765353	10781410	DEL	NGMLR_cuteSV
1	10765355	10781412	DEL	NGMLR_PBSV
1	10765355	10781412	DEL	pbmm2_PBSV
1	10765356	10781413	DEL	pbmm2_SVIM
1	10765356	10781412	DEL	pbmm2_SVision
1	10765357	10781413	DEL	pbmm2_cuteSV
1	10765357	10781413	DEL	pbmm2_Sniffles
1	10784676	10785605	DEL	pbmm2_cuteSV
1	10784676	10785609	DEL	NGMLR_PBSV
1	10784676	10785609	DEL	pbmm2_PBSV
1	10784677	10785606	DEL	NGMLR_cuteSV
1	10785127	10785182	DEL	NGMLR_SVIM
1	10785127	10785182	DEL	pbmm2_SVIM
1	10785127	10785182	DEL	pbmm2_SVision
1	10785127	10785182	DEL	NGMLR_PBSV
1	10785127	10785182	DEL	pbmm2_PBSV
1	10785127	10785182	DEL	NGMLR_cuteSV
1	10785128	10785183	DEL	pbmm2_cuteSV
1	10787315	10887252	DEL	pbmm2_SVision
1	10787316	10887232	DEL	pbmm2_cuteSV
1	10787317	10887253	DEL	pbmm2_Sniffles
1	10787320	10887237	DEL	pbmm2_PBSV
1	10790639	10790704	DEL	pbmm2_SVIM
1	10790639	10790703	DEL	pbmm2_SVision
1	10790639	10790704	DEL	NGMLR_PBSV
1	10790639	10790704	DEL	pbmm2_PBSV
1	10790640	10790704	DEL	pbmm2_cuteSV
1	10790640	10790705	DEL	pbmm2_Sniffles
1	10790643	10790708	DEL	NGMLR_SVIM
1	10790643	10790707	DEL	NGMLR_SVision
1	10790644	10790709	DEL	NGMLR_Sniffles
1	10790750	10790817	DEL	NGMLR_cuteSV
1	10792552	10792616	DEL	NGMLR_SVision
1	10792553	10792618	DEL	NGMLR_SVIM
1	10792557	10792623	DEL	NGMLR_PBSV
1	10793060	10793060	INS	NGMLR_PBSV
1	10793061	10793061	INS	NGMLR_SVision
1	10793062	10793062	INS	NGMLR_SVIM
1	10793298	10793374	DEL	NGMLR_PBSV
1	10794286	10794453	DEL	NGMLR_SVision
1	10794286	10794454	DEL	NGMLR_PBSV
1	10794287	10794454	DEL	NGMLR_SVIM
1	10794287	10794454	DEL	NGMLR_cuteSV
1	10799931	10799931	INS	NGMLR_SVision
1	10799932	10799932	INS	NGMLR_SVIM
1	10799933	10799933	INS	pbmm2_SVision
1	10799934	10799934	INS	NGMLR_cuteSV
1	10799935	10799935	INS	pbmm2_SVIM
1	10799935	10799935	INS	NGMLR_PBSV
1	10799935	10799935	INS	pbmm2_PBSV
1	10799936	10799936	INS	pbmm2_Sniffles
1	10799937	10799937	INS	pbmm2_cuteSV
1	10801494	10801552	DEL	NGMLR_PBSV
1	10801799	10801875	DEL	NGMLR_cuteSV
1	10802039	10802130	DEL	NGMLR_PBSV
1	10802039	10802130	DEL	pbmm2_PBSV
1	10802040	10802131	DEL	pbmm2_Sniffles
1	10803348	10803348	INS	NGMLR_PBSV
1	10805118	10805168	DEL	NGMLR_PBSV
1	10805305	10805401	DEL	pbmm2_Sniffles
1	10805308	10805404	DEL	NGMLR_PBSV
1	10805316	10805395	DEL	NGMLR_cuteSV
1	10808723	10808723	INS	NGMLR_SVision
1	10808724	10808724	INS	NGMLR_PBSV
1	10808724	10808724	INS	pbmm2_PBSV
1	10808725	10808725	INS	pbmm2_SVision
1	10808726	10808726	INS	NGMLR_cuteSV
1	10808727	10808727	INS	pbmm2_Sniffles
1	10808728	10808728	INS	pbmm2_cuteSV
1	10811505	10812222	DEL	NGMLR_SVision
1	10811505	10812222	DEL	pbmm2_SVision
1	10811506	10812223	DEL	NGMLR_SVIM
1	10811506	10812223	DEL	pbmm2_SVIM
1	10811506	10812223	DEL	NGMLR_PBSV
1	10811506	10812223	DEL	pbmm2_PBSV
1	10811507	10812224	DEL	pbmm2_cuteSV
1	10811507	10812224	DEL	pbmm2_Sniffles
1	10811507	10812224	DEL	NGMLR_cuteSV
1	10811509	10811617	DEL	NGMLR_PBSV
1	10811509	10811617	DEL	pbmm2_PBSV
1	10811510	10811617	DEL	pbmm2_SVIM
1	10811510	10811617	DEL	pbmm2_Sniffles
1	10812866	10812866	INS	NGMLR_PBSV
1	10817214	10817214	INS	NGMLR_SVision
1	10817215	10817215	INS	NGMLR_SVIM
1	10817215	10817215	INS	pbmm2_SVision
1	10817216	10817216	INS	pbmm2_SVIM
1	10817216	10817216	INS	NGMLR_PBSV
1	10817216	10817216	INS	pbmm2_PBSV
1	10817216	10817216	INS	NGMLR_Sniffles
1	10817217	10817217	INS	pbmm2_Sniffles
1	10817217	10817217	INS	NGMLR_cuteSV
1	10817218	10817218	INS	pbmm2_cuteSV
1	10822103	10822103	INS	NGMLR_SVision
1	10822150	10822150	INS	pbmm2_SVision
1	10822150	10822150	INS	pbmm2_PBSV
1	10822153	10822153	INS	pbmm2_cuteSV
1	10827650	10827701	DEL	NGMLR_PBSV
1	10827650	10827701	DEL	pbmm2_Sniffles
1	10827650	10827701	DEL	pbmm2_PBSV
1	10827651	10827702	DEL	NGMLR_cuteSV
1	10829725	10829909	DEL	pbmm2_SVision
1	10829728	10829912	DEL	pbmm2_SVIM
1	10829728	10829912	DEL	pbmm2_cuteSV
1	10829728	10829912	DEL	NGMLR_PBSV
1	10829728	10829912	DEL	pbmm2_PBSV
1	10829729	10829913	DEL	NGMLR_SVision
1	10829729	10829913	DEL	pbmm2_Sniffles
1	10829730	10829914	DEL	NGMLR_SVIM
1	10829731	10829915	DEL	NGMLR_cuteSV
1	10834941	10835010	DEL	NGMLR_SVision
1	10834942	10835011	DEL	NGMLR_SVIM
1	10834942	10835010	DEL	NGMLR_cuteSV
1	10834943	10835012	DEL	NGMLR_PBSV
1	10834943	10835012	DEL	pbmm2_PBSV
1	10834945	10835014	DEL	pbmm2_SVIM
1	10834946	10835015	DEL	pbmm2_cuteSV
1	10834946	10835015	DEL	pbmm2_Sniffles
1	10835206	10835206	INS	NGMLR_cuteSV
1	10835219	10835219	INS	NGMLR_SVision
1	10835222	10835222	INS	pbmm2_SVIM
1	10835222	10835222	INS	NGMLR_PBSV
1	10835222	10835222	INS	pbmm2_PBSV
1	10835223	10835223	INS	pbmm2_Sniffles
1	10835224	10835224	INS	pbmm2_cuteSV
1	10837669	10838140	DEL	pbmm2_Sniffles
1	10841339	10841339	INS	NGMLR_SVision
1	10841340	10841340	INS	NGMLR_SVIM
1	10841342	10841342	INS	pbmm2_PBSV
1	10841342	10841342	INS	NGMLR_cuteSV
1	10841353	10841353	INS	pbmm2_SVision
1	10841353	10841353	INS	pbmm2_PBSV
1	10841354	10841354	INS	pbmm2_SVIM
1	10841355	10841355	INS	pbmm2_Sniffles
1	10841356	10841356	INS	pbmm2_cuteSV
1	10841356	10841356	INS	NGMLR_PBSV
1	10841703	10842256	DEL	pbmm2_SVIM
1	10841703	10842256	DEL	pbmm2_PBSV
1	10841704	10842256	DEL	pbmm2_cuteSV
1	10841704	10842256	DEL	pbmm2_SVision
1	10841704	10842257	DEL	pbmm2_Sniffles
1	10844304	10853674	DEL	NGMLR_SVision
1	10844311	10853445	DEL	NGMLR_PBSV
1	10844312	10853446	DEL	pbmm2_cuteSV
1	10844312	10853690	DEL	pbmm2_SVision
1	10844320	11066064	INV	pbmm2_Sniffles
1	10854394	10854444	DEL	NGMLR_SVIM
1	10855734	10871109	DEL	NGMLR_SVision
1	10855764	10870851	DEL	NGMLR_PBSV
1	10855764	10870851	DEL	pbmm2_PBSV
1	10855766	10871121	DEL	pbmm2_Sniffles
1	10871758	10878967	DEL	NGMLR_PBSV
1	10871759	10878968	DEL	NGMLR_SVIM
1	10871759	10878967	DEL	NGMLR_SVision
1	10871760	10878968	DEL	NGMLR_cuteSV
1	10871761	10878968	DEL	NGMLR_Sniffles
1	10881268	10882042	DEL	NGMLR_SVision
1	10881269	10882043	DEL	NGMLR_SVIM
1	10881270	10882043	DEL	NGMLR_cuteSV
1	10881274	10882046	DEL	NGMLR_PBSV
1	10881274	10882047	DEL	pbmm2_PBSV
1	10881275	10882049	DEL	pbmm2_SVIM
1	10881276	10882049	DEL	pbmm2_cuteSV
1	10881276	10882050	DEL	pbmm2_Sniffles
1	10882891	10931843	DEL	NGMLR_PBSV
1	10884711	10884982	DEL	pbmm2_SVision
1	10884712	10884982	DEL	NGMLR_SVIM
1	10884712	10884983	DEL	pbmm2_SVIM
1	10884712	10884982	DEL	pbmm2_cuteSV
1	10884712	10884983	DEL	NGMLR_PBSV
1	10884712	10884983	DEL	pbmm2_PBSV
1	10884713	10884984	DEL	pbmm2_Sniffles
1	10884713	10884983	DEL	NGMLR_cuteSV
1	10888099	10888351	DEL	NGMLR_PBSV
1	10888109	10888361	DEL	pbmm2_Sniffles
1	10889034	10889148	DEL	NGMLR_cuteSV
1	10890259	10890386	DEL	pbmm2_Sniffles
1	10890259	10890386	DEL	pbmm2_PBSV
1	10890892	22744944	DUP	pbmm2_Sniffles
1	10892299	10896284	DEL	NGMLR_SVIM
1	10892299	10896313	DEL	NGMLR_SVision
1	10892300	10896285	DEL	NGMLR_cuteSV
1	10892301	10896286	DEL	NGMLR_PBSV
1	10892301	10896286	DEL	pbmm2_PBSV
1	10892302	10896290	DEL	NGMLR_Sniffles
1	10895385	10895473	DEL	NGMLR_PBSV
1	10895385	10895473	DEL	pbmm2_PBSV
1	10895386	10895474	DEL	pbmm2_Sniffles
1	10895753	10895834	DEL	pbmm2_cuteSV
1	10896099	10896176	DEL	NGMLR_PBSV
1	10896099	10896176	DEL	pbmm2_PBSV
1	10896100	10896177	DEL	pbmm2_Sniffles
1	10896894	10925241	DUP	NGMLR_SVision
1	10897583	10897788	DEL	pbmm2_SVIM
1	10897583	10897788	DEL	pbmm2_SVision
1	10897583	10897788	DEL	NGMLR_PBSV
1	10897583	10897788	DEL	pbmm2_PBSV
1	10897584	10897789	DEL	pbmm2_Sniffles
1	10897589	10897794	DEL	NGMLR_SVIM
1	10897589	10897793	DEL	NGMLR_SVision
1	10897590	10897795	DEL	NGMLR_cuteSV
1	10897693	10897880	DEL	pbmm2_cuteSV
1	10899531	10923454	DEL	NGMLR_SVision
1	10899602	10923497	DEL	pbmm2_cuteSV
1	10899789	10923455	DEL	pbmm2_PBSV
1	10899791	10923457	DEL	NGMLR_SVIM
1	10899791	10923457	DEL	NGMLR_PBSV
1	10899792	10923457	DEL	NGMLR_cuteSV
1	10899794	10923460	DEL	pbmm2_SVIM
1	10902424	10902424	INS	pbmm2_PBSV
1	10902442	10902442	INS	pbmm2_SVision
1	10902443	10902443	INS	pbmm2_SVIM
1	10902444	10902444	INS	pbmm2_Sniffles
1	10902445	10902445	INS	pbmm2_cuteSV
1	10912051	10912051	INS	pbmm2_Sniffles
1	10916661	10922698	DEL	NGMLR_PBSV
1	10916844	10922881	DEL	NGMLR_SVIM
1	10917088	10923121	DEL	NGMLR_PBSV
1	10917214	10917320	DEL	pbmm2_SVision
1	10917215	10917321	DEL	pbmm2_SVIM
1	10917215	10917321	DEL	pbmm2_PBSV
1	10917216	10917322	DEL	pbmm2_cuteSV
1	10917216	10917322	DEL	pbmm2_Sniffles
1	10918353	10918473	DEL	pbmm2_SVision
1	10918354	10918475	DEL	pbmm2_SVIM
1	10918355	10918476	DEL	pbmm2_cuteSV
1	10918355	10918476	DEL	pbmm2_Sniffles
1	10918357	10918532	DEL	pbmm2_PBSV
1	10922483	10922483	INS	pbmm2_SVision
1	10922484	10922484	INS	pbmm2_PBSV
1	10922485	63390457	INV	pbmm2_Sniffles
1	10922485	10922485	INS	pbmm2_Sniffles
1	10922486	10922486	INS	pbmm2_cuteSV
1	10923234	10923234	INS	NGMLR_SVision
1	10923235	10923235	INS	NGMLR_SVIM
1	10923236	10923236	INS	NGMLR_Sniffles
1	10923241	10923241	INS	pbmm2_SVision
1	10923243	10923243	INS	pbmm2_Sniffles
1	10923263	10923263	INS	NGMLR_PBSV
1	10923263	10923263	INS	pbmm2_PBSV
1	10923972	10923972	INS	NGMLR_cuteSV
1	10924026	10924026	INS	pbmm2_cuteSV
1	10925101	22687951	DEL	pbmm2_Sniffles
1	10925458	10925458	INS	pbmm2_Sniffles
1	10925483	10925483	INS	pbmm2_cuteSV
1	10925502	10925502	INS	NGMLR_cuteSV
1	10925647	10925703	DEL	pbmm2_Sniffles
1	10925735	10925735	INS	pbmm2_Sniffles
1	10925735	10925735	INS	pbmm2_PBSV
1	10927995	10928079	DEL	pbmm2_cuteSV
1	10927995	10928080	DEL	pbmm2_Sniffles
1	10927996	10928081	DEL	NGMLR_SVIM
1	10927996	10928080	DEL	NGMLR_SVision
1	10927997	10928082	DEL	NGMLR_PBSV
1	10927997	10928082	DEL	pbmm2_PBSV
1	10927997	10928081	DEL	NGMLR_cuteSV
1	10928343	10928343	INS	NGMLR_SVision
1	10928343	10928343	INS	NGMLR_Sniffles
1	10928344	10928344	INS	pbmm2_SVision
1	10928345	10928345	INS	NGMLR_SVIM
1	10928345	10928345	INS	pbmm2_SVIM
1	10928345	10928345	INS	NGMLR_PBSV
1	10928345	10928345	INS	pbmm2_PBSV
1	10928346	10928346	INS	pbmm2_Sniffles
1	10928348	10928348	INS	pbmm2_cuteSV
1	10929239	10929239	INS	NGMLR_cuteSV
1	10929569	10929569	INS	pbmm2_SVision
1	10929570	10929570	INS	pbmm2_SVIM
1	10929570	10929570	INS	NGMLR_PBSV
1	10929570	10929570	INS	pbmm2_PBSV
1	10929571	10929571	INS	pbmm2_Sniffles
1	10929575	10929575	INS	NGMLR_SVision
1	10929576	10929576	INS	NGMLR_SVIM
1	10929577	10929577	INS	NGMLR_Sniffles
1	10929719	10929719	INS	pbmm2_cuteSV
1	10929753	10929753	INS	pbmm2_Sniffles
1	10929996	21512483	DUP	pbmm2_Sniffles
1	10930284	10930564	DEL	NGMLR_cuteSV
1	10930540	10930799	DEL	pbmm2_cuteSV
1	10930545	10943801	DEL	NGMLR_PBSV
1	10930545	10943801	DEL	pbmm2_PBSV
1	10930561	10932902	DEL	pbmm2_PBSV
1	10930563	10932904	DEL	pbmm2_Sniffles
1	10931261	10931381	DEL	pbmm2_PBSV
1	10931262	10931382	DEL	pbmm2_Sniffles
1	10931667	10931667	INS	pbmm2_PBSV
1	10931670	10931670	INS	pbmm2_Sniffles
1	10932245	10933046	DEL	pbmm2_PBSV
1	10932246	10933047	DEL	pbmm2_Sniffles
1	10933687	10933802	DEL	pbmm2_Sniffles
1	10934249	10934402	DEL	pbmm2_cuteSV
1	10934280	10934482	DEL	NGMLR_cuteSV
1	10934414	10934561	DEL	NGMLR_PBSV
1	10934414	10934561	DEL	pbmm2_PBSV
1	10934415	10934562	DEL	pbmm2_Sniffles
1	10936355	10936954	DEL	NGMLR_PBSV
1	10937676	10937734	DEL	NGMLR_PBSV
1	10937689	10937747	DEL	NGMLR_cuteSV
1	10937859	10937912	DEL	pbmm2_cuteSV
1	10937902	10937954	DEL	pbmm2_SVision
1	10937903	10937956	DEL	pbmm2_Sniffles
1	10937904	10937957	DEL	pbmm2_PBSV
1	10938473	10938473	INS	NGMLR_cuteSV
1	10938512	10938512	INS	pbmm2_Sniffles
1	10938518	10938518	INS	pbmm2_SVision
1	10938523	10938523	INS	pbmm2_cuteSV
1	10938527	10938527	INS	NGMLR_SVision
1	10938528	10938528	INS	NGMLR_SVIM
1	10938529	10938529	INS	NGMLR_PBSV
1	10938529	10938529	INS	pbmm2_PBSV
1	10944919	10944919	INS	NGMLR_SVision
1	10946375	10946757	DEL	NGMLR_PBSV
1	10946376	10946758	DEL	pbmm2_Sniffles
1	10947068	10947127	DEL	pbmm2_Sniffles
1	10950282	11109985	INV	pbmm2_Sniffles
1	10951504	10951586	DEL	pbmm2_Sniffles
1	10951726	10955036	DEL	NGMLR_SVision
1	10951736	10955036	DEL	NGMLR_SVIM
1	10951737	10955037	DEL	NGMLR_cuteSV
1	10951740	10955038	DEL	NGMLR_PBSV
1	10951742	10955040	DEL	pbmm2_PBSV
1	10951744	10955041	DEL	pbmm2_Sniffles
1	10951744	10951744	INS	pbmm2_Sniffles
1	10952988	10952988	INS	pbmm2_PBSV
1	10952989	10952989	INS	pbmm2_Sniffles
1	10955696	10955696	INS	pbmm2_Sniffles
1	10955700	10955700	INS	NGMLR_PBSV
1	10955700	10955700	INS	pbmm2_PBSV
1	10955700	10955700	INS	NGMLR_cuteSV
1	10955992	10955992	INS	pbmm2_SVision
1	10955993	10955993	INS	NGMLR_SVision
1	10955993	10955993	INS	pbmm2_SVIM
1	10955993	10955993	INS	pbmm2_PBSV
1	10955994	10955994	INS	NGMLR_SVIM
1	10955995	10955995	INS	pbmm2_cuteSV
1	10955995	10955995	INS	NGMLR_Sniffles
1	10955996	10955996	INS	NGMLR_cuteSV
1	10958446	10981993	DEL	NGMLR_PBSV
1	10958446	10981993	DEL	pbmm2_PBSV
1	10958448	10981995	DEL	pbmm2_cuteSV
1	10958448	10981995	DEL	NGMLR_cuteSV
1	10960414	10960501	DEL	pbmm2_cuteSV
1	10960414	10960501	DEL	pbmm2_Sniffles
1	10960415	10960502	DEL	NGMLR_PBSV
1	10960415	10960502	DEL	pbmm2_PBSV
1	10961572	10974122	DEL	NGMLR_SVision
1	10961626	10964854	DEL	NGMLR_SVision
1	10961639	10964833	DEL	NGMLR_cuteSV
1	10961651	10964840	DEL	NGMLR_SVIM
1	10961682	10964827	DEL	NGMLR_PBSV
1	10961682	10964827	DEL	pbmm2_PBSV
1	10961684	10964833	DEL	pbmm2_Sniffles
1	10965232	47449369	DEL	pbmm2_Sniffles
1	10966132	10974015	DEL	pbmm2_PBSV
1	10974013	47450193	DUP	pbmm2_Sniffles
1	10975544	10981608	DEL	NGMLR_cuteSV
1	10978851	10978851	INS	pbmm2_cuteSV
1	10978909	10978909	INS	pbmm2_SVIM
1	10978910	10978910	INS	pbmm2_Sniffles
1	10978934	10979080	DEL	pbmm2_SVision
1	10978934	10978934	INS	pbmm2_SVision
1	10978957	10979122	DEL	pbmm2_SVIM
1	10978959	10979124	DEL	pbmm2_Sniffles
1	10980191	10980191	INS	NGMLR_cuteSV
1	10980209	10980209	INS	NGMLR_SVision
1	10980212	10980212	INS	NGMLR_PBSV
1	10980212	10980212	INS	pbmm2_PBSV
1	10980215	10980215	INS	pbmm2_SVIM
1	10980215	10980215	INS	pbmm2_SVision
1	10981913	10982044	DEL	NGMLR_PBSV
1	10981979	10982111	DEL	NGMLR_cuteSV
1	10983349	10983349	INS	pbmm2_Sniffles
1	10984382	10984489	DEL	NGMLR_PBSV
1	10984383	10984490	DEL	pbmm2_Sniffles
1	10984442	10988335	DEL	pbmm2_Sniffles
1	10985554	10985554	INS	NGMLR_SVision
1	10985554	10985554	INS	pbmm2_SVision
1	10985555	10985555	INS	NGMLR_PBSV
1	10985555	10985555	INS	pbmm2_PBSV
1	10985556	10985556	INS	NGMLR_SVIM
1	10985556	10985556	INS	pbmm2_SVIM
1	10985556	10985556	INS	pbmm2_Sniffles
1	10985557	10985557	INS	pbmm2_cuteSV
1	10985557	10985557	INS	NGMLR_Sniffles
1	10985557	10985557	INS	NGMLR_cuteSV
1	10985727	10985777	DEL	pbmm2_SVIM
1	10986298	10986406	DEL	NGMLR_PBSV
1	10986298	10986406	DEL	pbmm2_PBSV
1	10986299	10986407	DEL	pbmm2_Sniffles
1	10986303	10986411	DEL	NGMLR_cuteSV
1	10988122	10988336	DEL	NGMLR_PBSV
1	10988122	10988336	DEL	pbmm2_PBSV
1	10988123	10988337	DEL	NGMLR_SVIM
1	10988123	10988337	DEL	NGMLR_SVision
1	10988123	10988337	DEL	pbmm2_Sniffles
1	10988124	10988338	DEL	NGMLR_cuteSV
1	10988125	10988339	DEL	pbmm2_SVIM
1	10988125	10988337	DEL	pbmm2_SVision
1	10988125	10988338	DEL	NGMLR_Sniffles
1	10988126	10988339	DEL	pbmm2_cuteSV
1	10991701	10991701	INS	NGMLR_SVision
1	10991709	10991709	INS	NGMLR_PBSV
1	10991842	10991961	DEL	NGMLR_cuteSV
1	10991878	10992000	DEL	NGMLR_PBSV
1	10992947	10993016	DEL	pbmm2_PBSV
1	10994164	10994217	DEL	NGMLR_cuteSV
1	10997428	22747854	DUP	pbmm2_Sniffles
1	10998019	10998108	DEL	NGMLR_PBSV
1	10998019	10998108	DEL	pbmm2_PBSV
1	10998020	10998109	DEL	pbmm2_Sniffles
1	10998633	10998633	INS	pbmm2_PBSV
1	10998640	10998640	INS	pbmm2_Sniffles
1	10998641	10998641	INS	pbmm2_cuteSV
1	11002000	11002110	DEL	NGMLR_PBSV
1	11002000	11002110	DEL	pbmm2_PBSV
1	11002001	11002111	DEL	pbmm2_Sniffles
1	11002451	11002563	DEL	NGMLR_cuteSV
1	11002482	11002593	DEL	pbmm2_cuteSV
1	11002905	11167526	INV	pbmm2_Sniffles
1	11003068	11003185	DEL	NGMLR_PBSV
1	11003068	11003185	DEL	pbmm2_PBSV
1	11003069	11003186	DEL	pbmm2_Sniffles
1	11006964	11008103	DEL	pbmm2_SVision
1	11006965	11008104	DEL	pbmm2_SVIM
1	11006965	11008104	DEL	NGMLR_PBSV
1	11006965	11008104	DEL	pbmm2_PBSV
1	11006966	11008105	DEL	pbmm2_cuteSV
1	11006966	11008105	DEL	pbmm2_Sniffles
1	11006970	11008109	DEL	NGMLR_SVIM
1	11006970	11008109	DEL	NGMLR_cuteSV
1	11006971	11008110	DEL	NGMLR_Sniffles
1	11006975	11008108	DEL	NGMLR_SVision
1	11008425	11008425	INS	NGMLR_SVision
1	11008426	11008426	INS	NGMLR_SVIM
1	11008426	11008426	INS	pbmm2_SVision
1	11008427	11008427	INS	pbmm2_SVIM
1	11008427	11008427	INS	NGMLR_PBSV
1	11008427	11008427	INS	pbmm2_PBSV
1	11008428	11008428	INS	pbmm2_Sniffles
1	11008428	11008428	INS	NGMLR_cuteSV
1	11008429	11008429	INS	pbmm2_cuteSV
1	11009718	11009718	INS	NGMLR_SVision
1	11009718	11009718	INS	NGMLR_SVision
1	11009718	11009718	INS	pbmm2_SVision
1	11009719	11009719	INS	NGMLR_SVIM
1	11009719	11009719	INS	NGMLR_SVIM
1	11009719	11009719	INS	pbmm2_SVIM
1	11009720	11009720	INS	pbmm2_SVision
1	11009720	11009720	INS	pbmm2_Sniffles
1	11009720	11009720	INS	NGMLR_Sniffles
1	11009721	11009721	INS	pbmm2_SVIM
1	11009721	11009721	INS	NGMLR_cuteSV
1	11009722	11009722	INS	pbmm2_cuteSV
1	11009723	11009723	INS	NGMLR_PBSV
1	11009723	11009723	INS	pbmm2_PBSV
1	11012503	11012865	DEL	pbmm2_SVIM
1	11012503	11012865	DEL	NGMLR_PBSV
1	11012503	11012865	DEL	pbmm2_PBSV
1	11012504	11012866	DEL	pbmm2_cuteSV
1	11012504	11012866	DEL	pbmm2_Sniffles
1	11012509	11012871	DEL	NGMLR_SVIM
1	11012509	11012871	DEL	NGMLR_SVision
1	11012510	11012872	DEL	NGMLR_cuteSV
1	11015506	11015506	INS	NGMLR_SVision
1	11015508	11015508	INS	NGMLR_Sniffles
1	11015509	11015509	INS	NGMLR_SVIM
1	11015509	11015509	INS	pbmm2_SVision
1	11015512	11015512	INS	pbmm2_SVIM
1	11015512	11015512	INS	NGMLR_cuteSV
1	11015515	11015515	INS	pbmm2_cuteSV
1	11018970	11020372	DEL	NGMLR_SVIM
1	11018970	11020371	DEL	NGMLR_SVision
1	11018971	11020371	DEL	pbmm2_SVIM
1	11018971	11020370	DEL	pbmm2_SVision
1	11018971	11020371	DEL	NGMLR_PBSV
1	11018971	11020371	DEL	pbmm2_PBSV
1	11018971	11020373	DEL	NGMLR_Sniffles
1	11018971	11020372	DEL	NGMLR_cuteSV
1	11018972	11020372	DEL	pbmm2_Sniffles
1	11025584	11028918	DEL	NGMLR_SVision
1	11025586	11028921	DEL	NGMLR_SVIM
1	11025587	11028922	DEL	NGMLR_PBSV
1	11025587	11028922	DEL	pbmm2_PBSV
1	11025587	11028922	DEL	NGMLR_cuteSV
1	11025588	11028923	DEL	NGMLR_Sniffles
1	11036006	11036006	INS	NGMLR_SVision
1	11036007	11036007	INS	NGMLR_SVIM
1	11036007	11036007	INS	NGMLR_PBSV
1	11036007	11036007	INS	pbmm2_PBSV
1	11036008	11036008	INS	pbmm2_SVision
1	11036008	11036008	INS	NGMLR_Sniffles
1	11036009	11036009	INS	pbmm2_SVIM
1	11036009	11036009	INS	NGMLR_cuteSV
1	11036010	11036010	INS	pbmm2_Sniffles
1	11036340	11036397	DEL	NGMLR_SVIM
1	11036340	11036396	DEL	NGMLR_SVision
1	11036340	11036397	DEL	pbmm2_SVIM
1	11036340	11036396	DEL	pbmm2_SVision
1	11036340	11036397	DEL	NGMLR_PBSV
1	11036340	11036397	DEL	pbmm2_PBSV
1	11036341	11036398	DEL	pbmm2_Sniffles
1	11036341	11036398	DEL	NGMLR_Sniffles
1	11037047	11037097	DEL	NGMLR_cuteSV
1	11039252	11039521	DEL	pbmm2_SVIM
1	11039252	11039520	DEL	pbmm2_SVision
1	11039252	11039521	DEL	NGMLR_PBSV
1	11039252	11039521	DEL	pbmm2_PBSV
1	11039253	11039521	DEL	pbmm2_cuteSV
1	11039253	11039522	DEL	pbmm2_Sniffles
1	11039254	11039523	DEL	NGMLR_SVIM
1	11039254	11039522	DEL	NGMLR_SVision
1	11039255	11039524	DEL	NGMLR_Sniffles
1	11039255	11039523	DEL	NGMLR_cuteSV
1	11043956	11057449	DEL	NGMLR_PBSV
1	11043956	11057449	DEL	pbmm2_PBSV
1	11043958	11057451	DEL	pbmm2_SVIM
1	11043958	11057450	DEL	pbmm2_Sniffles
1	11043959	11057452	DEL	NGMLR_SVIM
1	11043959	11057451	DEL	pbmm2_cuteSV
1	11043960	11057452	DEL	NGMLR_cuteSV
1	11062619	11126804	INV	NGMLR_PBSV
1	11062734	11126688	INV	NGMLR_cuteSV
1	11065305	11065355	DEL	pbmm2_PBSV
1	11068468	11068786	DEL	pbmm2_SVIM
1	11068468	11068786	DEL	pbmm2_SVision
1	11068469	11068786	DEL	pbmm2_cuteSV
1	11068469	11068787	DEL	pbmm2_Sniffles
1	11068478	11068796	DEL	pbmm2_PBSV
1	11070023	11070023	INS	pbmm2_SVision
1	11070024	11070024	INS	pbmm2_SVIM
1	11070025	11070025	INS	pbmm2_Sniffles
1	11070026	11070026	INS	pbmm2_cuteSV
1	11070034	11070034	INS	pbmm2_PBSV
1	11073249	11073249	INS	pbmm2_SVision
1	11073250	11073250	INS	pbmm2_SVIM
1	11073252	11073252	INS	NGMLR_PBSV
1	11073252	11073252	INS	pbmm2_PBSV
1	11073419	11073634	DEL	pbmm2_Sniffles
1	11073655	11073655	INS	pbmm2_cuteSV
1	11073897	11073897	INS	pbmm2_SVIM
1	11073897	11073897	INS	pbmm2_SVision
1	11073897	11073897	INS	NGMLR_PBSV
1	11073897	11073897	INS	pbmm2_PBSV
1	11073898	11073898	INS	pbmm2_Sniffles
1	11073902	11073902	INS	NGMLR_SVIM
1	11076200	11076269	DEL	pbmm2_SVIM
1	11076200	11076268	DEL	pbmm2_SVision
1	11076200	11076269	DEL	NGMLR_PBSV
1	11076200	11076269	DEL	pbmm2_PBSV
1	11076201	11076270	DEL	pbmm2_cuteSV
1	11076201	11076270	DEL	pbmm2_Sniffles
1	11082491	11082623	DEL	NGMLR_PBSV
1	11082495	11082627	DEL	pbmm2_SVIM
1	11082495	11082627	DEL	pbmm2_SVision
1	11082496	11082628	DEL	pbmm2_cuteSV
1	11082496	11082628	DEL	pbmm2_Sniffles
1	11082497	11082629	DEL	pbmm2_PBSV
1	11082983	11083062	DEL	pbmm2_PBSV
1	11082984	11083063	DEL	pbmm2_Sniffles
1	11086616	11086731	DEL	pbmm2_SVIM
1	11086617	11086731	DEL	pbmm2_cuteSV
1	11086618	11086733	DEL	NGMLR_PBSV
1	11086618	11086733	DEL	pbmm2_PBSV
1	11087448	11087448	INS	pbmm2_PBSV
1	11087449	11087449	INS	NGMLR_SVision
1	11087450	11087450	INS	NGMLR_SVIM
1	11087450	11087450	INS	NGMLR_PBSV
1	11087450	11087450	INS	pbmm2_PBSV
1	11087451	11087451	INS	NGMLR_cuteSV
1	11087452	11087452	INS	pbmm2_SVIM
1	11087452	11087452	INS	pbmm2_SVision
1	11087452	11087452	INS	pbmm2_Sniffles
1	11087453	11087453	INS	pbmm2_cuteSV
1	11089146	11095037	DEL	NGMLR_SVision
1	11089147	11095037	DEL	NGMLR_SVIM
1	11089147	11095037	DEL	pbmm2_SVIM
1	11089147	11095037	DEL	pbmm2_cuteSV
1	11089147	11095037	DEL	pbmm2_SVision
1	11089147	11095037	DEL	NGMLR_PBSV
1	11089147	11095038	DEL	pbmm2_PBSV
1	11089148	11095038	DEL	NGMLR_cuteSV
1	11096212	11096489	DEL	pbmm2_PBSV
1	11098268	11098318	DEL	pbmm2_Sniffles
1	11105947	11106096	DEL	pbmm2_PBSV
1	11105951	11106099	DEL	pbmm2_SVIM
1	11105951	11106099	DEL	pbmm2_SVision
1	11105952	11106100	DEL	pbmm2_cuteSV
1	11106510	11106510	INS	pbmm2_PBSV
1	11106513	11106513	INS	pbmm2_SVIM
1	11106513	11106513	INS	pbmm2_SVision
1	11106702	11106702	INS	pbmm2_cuteSV
1	11107601	11107601	INS	pbmm2_SVIM
1	11107601	11107601	INS	pbmm2_SVision
1	11107601	11107601	INS	NGMLR_PBSV
1	11107601	11107601	INS	pbmm2_PBSV
1	11113639	11113639	INS	NGMLR_SVision
1	11113639	11113639	INS	NGMLR_PBSV
1	11118103	11118156	DEL	NGMLR_PBSV
1	11119868	11119971	DEL	NGMLR_PBSV
1	11119868	11119971	DEL	pbmm2_PBSV
1	11119873	11119976	DEL	pbmm2_Sniffles
1	11120343	11120427	DEL	NGMLR_cuteSV
1	11120349	11122831	DEL	NGMLR_PBSV
1	11120491	11120571	DEL	pbmm2_cuteSV
1	11120650	11120746	DEL	pbmm2_PBSV
1	11120881	11120931	DEL	NGMLR_PBSV
1	11120881	11120931	DEL	pbmm2_PBSV
1	11120882	11120932	DEL	pbmm2_Sniffles
1	11121285	11121351	DEL	NGMLR_PBSV
1	11121285	11121351	DEL	pbmm2_PBSV
1	11121286	11121352	DEL	pbmm2_Sniffles
1	11121293	11121360	DEL	NGMLR_SVIM
1	11121293	11121360	DEL	NGMLR_SVision
1	11122708	11122708	INS	pbmm2_PBSV
1	11122711	11122711	INS	pbmm2_Sniffles
1	11123919	11124010	DEL	pbmm2_SVIM
1	11123919	11124010	DEL	pbmm2_SVision
1	11123919	11124010	DEL	pbmm2_PBSV
1	11123920	11124011	DEL	pbmm2_Sniffles
1	11124199	11124274	DEL	pbmm2_cuteSV
1	11124505	11124563	DEL	pbmm2_PBSV
1	11124506	11124564	DEL	pbmm2_Sniffles
1	11126308	11126371	DEL	pbmm2_PBSV
1	11126309	11126372	DEL	pbmm2_Sniffles
1	11126893	11127761	DEL	NGMLR_SVIM
1	11126893	11127766	DEL	NGMLR_SVision
1	11126895	11127763	DEL	NGMLR_cuteSV
1	11126897	11127766	DEL	pbmm2_SVIM
1	11126897	11127765	DEL	pbmm2_SVision
1	11126898	11127767	DEL	pbmm2_cuteSV
1	11126899	11127768	DEL	NGMLR_PBSV
1	11126899	11127768	DEL	pbmm2_PBSV
1	11126900	11127769	DEL	pbmm2_Sniffles
1	11129298	11129478	DEL	NGMLR_SVIM
1	11129298	11129478	DEL	NGMLR_SVision
1	11129302	11129482	DEL	NGMLR_PBSV
1	11129302	11129482	DEL	pbmm2_PBSV
1	11129303	11129483	DEL	pbmm2_Sniffles
1	11129632	11129808	DEL	NGMLR_cuteSV
1	11129977	11130836	DUP	NGMLR_SVision
1	11129977	11130835	DUP	NGMLR_PBSV
1	11129978	11130837	DUP	NGMLR_cuteSV
1	11130158	11130330	DEL	pbmm2_cuteSV
1	11130294	11130465	DEL	pbmm2_SVIM
1	11130294	11130464	DEL	pbmm2_SVision
1	11130294	11130465	DEL	NGMLR_PBSV
1	11130295	11130466	DEL	pbmm2_Sniffles
1	11130302	11130472	DEL	pbmm2_PBSV
[truncated: 30,130 more rows]

## Sheet: Table S6
Table S6. Summary of SV loci detected by callers
	Pipeline	DEL	INS	INV	DUP	Total
Alignment-based	cuteSV.NGMLR	1037	863	15	109	2024
	cuteSV.pbmm2	1105	1080	9	54	2248
	PBSV.NGMLR	1160	998	25	256	2439
	PBSV.pbmm2	1516	1392	10	239	3157
	Sniffles.NGMLR	880	774	6	76	1736
	Sniffles.pbmm2	1638	1344	84	196	3262
	SVIM.NGMLR	1056	881	1	12	1950
	SVIM.pbmm2	1205	1137	1	12	2355
	SVision.pbmm2	1211	1185	4	145	2545
	SVision.NGMLR	1123	975	2	195	2295
Assembly-based	Assemblytics	447	593	0	875	1915
	AnchroWave	1166	1565	0	0	2731
	SVMU	580	712	37	0	1329
	SyRI	683	870	18	571	2142
Total		14807	14369	212	2740	32128

## Sheet: Table S7
Table S7. Summary of SV regions
Chr	Start (bp)	End (bp)	SV type	Annotation	Boundary_Scenarios	Callers
1	167747	167747	INS	none	3	SVMU-SVision.NGMLR-AnchorWave-SyRI-PBSV.pbmm2-SVision.pbmm2-PBSV.NGMLR-Assemblytics
1	311169	311169	INS	none	3	SVMU-SVIM.pbmm2-Sniffles.NGMLR-SVision.NGMLR-cuteSV.NGMLR-AnchorWave-cuteSV.pbmm2-PBSV.pbmm2-SVision.pbmm2-PBSV.NGMLR-Assemblytics-SVIM.NGMLR-Sniffles.pbmm2
1	315133	315297	DEL	none	3	SVIM.pbmm2-Sniffles.NGMLR-SVision.NGMLR-cuteSV.NGMLR-AnchorWave-PBSV.pbmm2-SVision.pbmm2-PBSV.NGMLR-cuteSV.pbmm2-SVIM.NGMLR-Sniffles.pbmm2
1	417675	417675	INS	none	3	SVMU-Sniffles.NGMLR-cuteSV.NGMLR-SVision.NGMLR-AnchorWave-SyRI-PBSV.pbmm2-SVision.pbmm2-PBSV.NGMLR-Assemblytics-SVIM.NGMLR
1	452248	452365	DEL	none	3	SVIM.pbmm2-Sniffles.NGMLR-SVision.NGMLR-cuteSV.NGMLR-Assemblytics-AnchorWave-SyRI-PBSV.pbmm2-SVision.pbmm2-PBSV.NGMLR-cuteSV.pbmm2-SVIM.NGMLR-Sniffles.pbmm2
1	498988	508977	DEL	none	3	SVMU-SVIM.pbmm2-SVision.NGMLR-AnchorWave-cuteSV.NGMLR-Assemblytics-PBSV.pbmm2-SVision.pbmm2-cuteSV.pbmm2-SVIM.NGMLR-Sniffles.pbmm2
1	560822	560876	DEL	none	1	SVIM.pbmm2-Sniffles.NGMLR-SVision.NGMLR-cuteSV.NGMLR-cuteSV.pbmm2-AnchorWave-SyRI-PBSV.pbmm2-SVision.pbmm2-PBSV.NGMLR-Assemblytics-SVIM.NGMLR-Sniffles.pbmm2
1	570131	570131	INS	none	1	SVIM.pbmm2-Sniffles.NGMLR-SVision.NGMLR-AnchorWave-SyRI-PBSV.pbmm2-SVision.pbmm2-PBSV.NGMLR-Assemblytics-SVIM.NGMLR-Sniffles.pbmm2
1	587201	587201	INS	none	3	PBSV.pbmm2
1	587555	587555	INS	none	3	PBSV.pbmm2
1	590987	591125	DUP	none	3	PBSV.pbmm2-PBSV.NGMLR-Assemblytics-cuteSV.pbmm2-Sniffles.pbmm2-cuteSV.NGMLR-AnchorWave-SVMU
1	591049	594617	DUP	none	3	PBSV.NGMLR-PBSV.pbmm2-AnchorWave-SVMU
1	611218	611218	INS	none	3	SVMU-SVIM.pbmm2-Sniffles.NGMLR-SVision.NGMLR-cuteSV.NGMLR-cuteSV.pbmm2-AnchorWave-SyRI-PBSV.pbmm2-SVision.pbmm2-PBSV.NGMLR-Assemblytics-SVIM.NGMLR-Sniffles.pbmm2
1	617756	617979	DEL	none	3	SVIM.pbmm2-Sniffles.NGMLR-SVision.NGMLR-cuteSV.NGMLR-AnchorWave-SyRI-PBSV.pbmm2-SVision.pbmm2-PBSV.NGMLR-cuteSV.pbmm2-SVIM.NGMLR-Sniffles.pbmm2
1	756119	756440	DEL	none	3	SVIM.pbmm2-Sniffles.NGMLR-SVision.NGMLR-cuteSV.NGMLR-Assemblytics-AnchorWave-SyRI-PBSV.pbmm2-SVision.pbmm2-PBSV.NGMLR-cuteSV.pbmm2-SVIM.NGMLR-Sniffles.pbmm2
1	1016585	1016585	INS	none	3	SVIM.pbmm2-Sniffles.NGMLR-SVision.NGMLR-cuteSV.NGMLR-Assemblytics-AnchorWave-SyRI-PBSV.pbmm2-SVision.pbmm2-PBSV.NGMLR-cuteSV.pbmm2-SVIM.NGMLR-Sniffles.pbmm2
1	1054092	1054297	DEL	none	3	SVIM.pbmm2-Sniffles.NGMLR-SVision.NGMLR-cuteSV.NGMLR-Assemblytics-AnchorWave-SyRI-PBSV.pbmm2-SVision.pbmm2-PBSV.NGMLR-cuteSV.pbmm2-SVIM.NGMLR-Sniffles.pbmm2
1	1196077	1210064	DEL	none	3	SVMU-SVIM.pbmm2-Sniffles.NGMLR-SVision.NGMLR-AnchorWave-cuteSV.NGMLR-SyRI-PBSV.pbmm2-SVision.pbmm2-PBSV.NGMLR-Assemblytics-SVIM.NGMLR-Sniffles.pbmm2
1	1911280	1911280	INS	none	3	SVIM.pbmm2-Sniffles.NGMLR-SVision.NGMLR-AnchorWave-Assemblytics-cuteSV.NGMLR-SyRI-PBSV.pbmm2-SVision.pbmm2-PBSV.NGMLR-cuteSV.pbmm2-SVIM.NGMLR-Sniffles.pbmm2
1	2190002	2190002	INS	none	3	PBSV.pbmm2-PBSV.NGMLR
1	2215324	2215393	DEL	none	3	SVIM.pbmm2-Sniffles.NGMLR-SVision.NGMLR-cuteSV.NGMLR-Assemblytics-AnchorWave-SyRI-PBSV.pbmm2-SVision.pbmm2-PBSV.NGMLR-cuteSV.pbmm2-SVIM.NGMLR-Sniffles.pbmm2
1	2380054	2380054	INS	none	3	SVMU-SVIM.pbmm2-Sniffles.NGMLR-SVision.NGMLR-cuteSV.NGMLR-AnchorWave-cuteSV.pbmm2-SyRI-PBSV.pbmm2-SVision.pbmm2-PBSV.NGMLR-Assemblytics-SVIM.NGMLR-Sniffles.pbmm2
1	2396251	2397449	DEL	none	3	SVIM.pbmm2-Sniffles.NGMLR-SVision.NGMLR-cuteSV.NGMLR-AnchorWave-Assemblytics-SyRI-PBSV.pbmm2-SVision.pbmm2-PBSV.NGMLR-cuteSV.pbmm2-SVIM.NGMLR-Sniffles.pbmm2
1	2413775	2416638	DEL	none	3	SVMU-SVIM.pbmm2-Sniffles.NGMLR-SVision.NGMLR-cuteSV.NGMLR-Assemblytics-AnchorWave-SyRI-PBSV.pbmm2-SVision.pbmm2-PBSV.NGMLR-cuteSV.pbmm2-SVIM.NGMLR-Sniffles.pbmm2
1	2465102	2465102	INS	none	3	SVIM.pbmm2-Sniffles.NGMLR-SVision.NGMLR-AnchorWave-cuteSV.pbmm2-cuteSV.NGMLR-SyRI-PBSV.pbmm2-SVision.pbmm2-PBSV.NGMLR-Assemblytics-SVIM.NGMLR-Sniffles.pbmm2
1	2506206	2508910	DUP	none	3	PBSV.NGMLR-Sniffles.pbmm2-AnchorWave-PBSV.pbmm2-SyRI
1	2507565	2508108	Complex	INS-DEL	3	PBSV.pbmm2
1	2511930	2515251	DEL	none	3	SVMU-SVIM.pbmm2-Sniffles.NGMLR-SVision.NGMLR-AnchorWave-SyRI-PBSV.pbmm2-SVision.pbmm2-PBSV.NGMLR-Assemblytics-SVIM.NGMLR
1	2531368	2531491	INV	none	3	Assemblytics-SVMU-PBSV.NGMLR-PBSV.pbmm2-cuteSV.NGMLR-cuteSV.pbmm2-Sniffles.NGMLR-Sniffles.pbmm2
1	2576985	2576985	INS	none	3	SVMU-SVIM.pbmm2-Sniffles.NGMLR-cuteSV.pbmm2-SVision.NGMLR-AnchorWave-cuteSV.NGMLR-SyRI-PBSV.pbmm2-SVision.pbmm2-PBSV.NGMLR-Assemblytics-SVIM.NGMLR-Sniffles.pbmm2
1	2903878	2905043	DEL	none	3	SVMU-SVIM.pbmm2-Sniffles.NGMLR-SVision.NGMLR-cuteSV.NGMLR-Assemblytics-AnchorWave-SyRI-PBSV.pbmm2-SVision.pbmm2-PBSV.NGMLR-cuteSV.pbmm2-SVIM.NGMLR-Sniffles.pbmm2
1	3107407	9886796	DUP	none	1	Sniffles.pbmm2
1	3107472	3107538	DEL	none	1	SVIM.pbmm2-PBSV.pbmm2-SVision.pbmm2-cuteSV.pbmm2-Sniffles.pbmm2
1	3109305	3109305	INS	none	1	SVIM.pbmm2-PBSV.pbmm2-SVision.pbmm2-cuteSV.pbmm2-Sniffles.pbmm2
1	3113262	3113488	DEL	none	1	PBSV.pbmm2-cuteSV.pbmm2
1	3370089	3373319	Complex	INS-DEL-DUP	1	Sniffles.pbmm2-SVision.NGMLR-SVIM.NGMLR-Sniffles.NGMLR-Assemblytics-SVMU-AnchorWave
1	3499279	3500860	DEL	none	3	SVIM.pbmm2-Sniffles.NGMLR-SVision.NGMLR-cuteSV.NGMLR-Assemblytics-AnchorWave-SyRI-SVision.pbmm2-cuteSV.pbmm2-SVIM.NGMLR-Sniffles.pbmm2
1	3754001	3755207	DEL	none	1	SVMU-AnchorWave-Assemblytics
1	3844061	3844061	INS	none	3	SVMU-SVIM.pbmm2-Sniffles.NGMLR-SVision.NGMLR-cuteSV.NGMLR-AnchorWave-cuteSV.pbmm2-SyRI-PBSV.pbmm2-SVision.pbmm2-PBSV.NGMLR-Assemblytics-SVIM.NGMLR-Sniffles.pbmm2
1	3848587	3848587	INS	none	3	SVMU-SVIM.pbmm2-Sniffles.NGMLR-SVision.NGMLR-AnchorWave-cuteSV.NGMLR-cuteSV.pbmm2-SyRI-PBSV.pbmm2-SVision.pbmm2-PBSV.NGMLR-Assemblytics-SVIM.NGMLR-Sniffles.pbmm2
1	3888303	3888303	INS	none	3	SVIM.pbmm2-Sniffles.NGMLR-cuteSV.pbmm2-AnchorWave-SVision.NGMLR-cuteSV.NGMLR-SyRI-PBSV.pbmm2-SVision.pbmm2-PBSV.NGMLR-Assemblytics-SVIM.NGMLR-Sniffles.pbmm2
1	4046618	4046618	INS	none	3	SVision.NGMLR-cuteSV.NGMLR-SyRI-SVision.pbmm2-Assemblytics-SVIM.NGMLR-Sniffles.pbmm2
1	4049499	4049499	INS	none	3	SVMU-SVIM.pbmm2-Sniffles.NGMLR-SVision.NGMLR-AnchorWave-SyRI-PBSV.pbmm2-SVision.pbmm2-PBSV.NGMLR-Assemblytics-SVIM.NGMLR-Sniffles.pbmm2
1	4051748	4051915	DEL	none	3	SVMU-SVIM.pbmm2-Sniffles.NGMLR-SVision.NGMLR-cuteSV.NGMLR-AnchorWave-cuteSV.pbmm2-PBSV.pbmm2-SVision.pbmm2-PBSV.NGMLR-Assemblytics-SVIM.NGMLR-Sniffles.pbmm2
1	4064736	4064904	DEL	none	1	SVIM.pbmm2-SVision.NGMLR-cuteSV.NGMLR-PBSV.pbmm2-PBSV.NGMLR-cuteSV.pbmm2-SVIM.NGMLR
1	4066442	4066442	INS	none	1	SVIM.pbmm2-SVision.NGMLR-cuteSV.NGMLR-PBSV.pbmm2-PBSV.NGMLR-cuteSV.pbmm2-SVIM.NGMLR
1	4066876	4066947	DEL	none	1	SVIM.pbmm2-SVision.NGMLR-cuteSV.NGMLR-PBSV.pbmm2-PBSV.NGMLR-SVIM.NGMLR
1	4067227	8135598	DUP	none	1	Sniffles.pbmm2
1	4071399	4078154	DUP	none	3	PBSV.NGMLR-PBSV.pbmm2-Assemblytics
1	4077345	4077345	INS	none	3	SVision.NGMLR-SVision.pbmm2-Assemblytics
1	4078153	4086023	DUP	none	3	PBSV.pbmm2-PBSV.NGMLR-SVMU-AnchorWave
1	4081495	4081558	DEL	none	3	SVIM.pbmm2-Sniffles.NGMLR-SVision.NGMLR-AnchorWave-cuteSV.NGMLR-PBSV.pbmm2-SVision.pbmm2-PBSV.NGMLR-cuteSV.pbmm2-SVIM.NGMLR-Sniffles.pbmm2
1	4177405	18063799	INV	none	3;2	Sniffles.pbmm2
1	4259534	4259534	INS	none	3	PBSV.pbmm2
1	4279927	4279986	DEL	none	3	cuteSV.NGMLR-SVIM.NGMLR-PBSV.NGMLR
1	4359189	4363362	DEL	none	1	SVMU-AnchorWave-Assemblytics
1	4951783	4961232	DEL	none	3	SVMU-SVIM.pbmm2-Sniffles.NGMLR-SVision.NGMLR-cuteSV.NGMLR-Assemblytics-AnchorWave-SyRI-PBSV.pbmm2-SVision.pbmm2-PBSV.NGMLR-cuteSV.pbmm2-SVIM.NGMLR-Sniffles.pbmm2
1	4970538	4970633	DEL	none	3	SVIM.pbmm2-Sniffles.NGMLR-SVision.NGMLR-cuteSV.NGMLR-Assemblytics-AnchorWave-SyRI-PBSV.pbmm2-SVision.pbmm2-PBSV.NGMLR-cuteSV.pbmm2-SVIM.NGMLR-Sniffles.pbmm2
1	4979645	4979645	INS	none	3	SVMU-SVIM.pbmm2-Sniffles.NGMLR-SVision.NGMLR-cuteSV.NGMLR-AnchorWave-Assemblytics-SyRI-PBSV.pbmm2-SVision.pbmm2-PBSV.NGMLR-cuteSV.pbmm2-SVIM.NGMLR-Sniffles.pbmm2
1	4981940	4981940	INS	none	3	PBSV.pbmm2-SVIM.pbmm2-SVision.pbmm2-Assemblytics-AnchorWave-SVision.NGMLR-PBSV.NGMLR-SVMU-Sniffles.NGMLR
1	4982006	4982006	INS	none	3	SVIM.pbmm2-cuteSV.NGMLR-SVision.NGMLR-AnchorWave-PBSV.pbmm2-SVision.pbmm2-PBSV.NGMLR-cuteSV.pbmm2-Sniffles.pbmm2
1	5016084	5016137	DEL	none	3	SVIM.pbmm2-Sniffles.NGMLR-SVision.NGMLR-AnchorWave-Assemblytics-cuteSV.NGMLR-SyRI-PBSV.pbmm2-SVision.pbmm2-PBSV.NGMLR-cuteSV.pbmm2-SVIM.NGMLR-Sniffles.pbmm2
1	5021260	5021345	DEL	none	3	SVIM.pbmm2-Sniffles.NGMLR-SVision.NGMLR-cuteSV.NGMLR-Assemblytics-AnchorWave-SyRI-PBSV.pbmm2-SVision.pbmm2-PBSV.NGMLR-cuteSV.pbmm2-SVIM.NGMLR-Sniffles.pbmm2
1	5024644	5024694	DEL	none	3	SVision.NGMLR
1	5047950	5047950	INS	none	3	SVIM.pbmm2-Sniffles.NGMLR-SVision.NGMLR-AnchorWave-cuteSV.NGMLR-cuteSV.pbmm2-SyRI-PBSV.pbmm2-SVision.pbmm2-PBSV.NGMLR-Assemblytics-SVIM.NGMLR-Sniffles.pbmm2
1	5128829	5128829	INS	none	3	SVIM.pbmm2-Sniffles.NGMLR-cuteSV.pbmm2-SVision.NGMLR-cuteSV.NGMLR-AnchorWave-SyRI-PBSV.pbmm2-SVision.pbmm2-PBSV.NGMLR-Assemblytics-SVIM.NGMLR-Sniffles.pbmm2
1	5185028	5185115	DEL	none	3	SVIM.pbmm2-Sniffles.NGMLR-SVision.NGMLR-cuteSV.NGMLR-cuteSV.pbmm2-AnchorWave-SyRI-PBSV.pbmm2-SVision.pbmm2-PBSV.NGMLR-Assemblytics-SVIM.NGMLR-Sniffles.pbmm2
1	5293348	5293348	INS	none	3	SVMU-SVIM.pbmm2-Sniffles.NGMLR-SVision.NGMLR-AnchorWave-Assemblytics-cuteSV.NGMLR-SyRI-PBSV.pbmm2-SVision.pbmm2-PBSV.NGMLR-cuteSV.pbmm2-SVIM.NGMLR-Sniffles.pbmm2
1	5326895	5326895	INS	none	3	SVIM.NGMLR-cuteSV.NGMLR
1	5528039	5528039	INS	none	3	cuteSV.pbmm2-PBSV.pbmm2-SVIM.pbmm2
1	6565142	6565142	INS	none	3	SVMU-SVIM.pbmm2-cuteSV.pbmm2-AnchorWave-SyRI-PBSV.pbmm2-SVision.pbmm2-PBSV.NGMLR-Assemblytics-Sniffles.pbmm2
1	6634732	6634851	DEL	none	3	SVMU-SVIM.pbmm2-Sniffles.NGMLR-SVision.NGMLR-cuteSV.NGMLR-Assemblytics-AnchorWave-SyRI-PBSV.pbmm2-SVision.pbmm2-PBSV.NGMLR-cuteSV.pbmm2-SVIM.NGMLR-Sniffles.pbmm2
1	8056770	8060047	DEL	none	3	SVIM.NGMLR-SVision.NGMLR-PBSV.NGMLR-cuteSV.NGMLR
1	8061267	8061267	INS	none	3	SVIM.pbmm2-SVision.NGMLR-cuteSV.NGMLR-cuteSV.pbmm2-SVIM.NGMLR
1	8210294	8377756	Complex	DUP-INV	3	SVision.NGMLR-Sniffles.NGMLR
1	8210310	8210310	INS	none	3	SVMU-SVIM.pbmm2-Sniffles.NGMLR-SVision.NGMLR-AnchorWave-cuteSV.pbmm2-PBSV.pbmm2-SVision.pbmm2-PBSV.NGMLR-Assemblytics-Sniffles.pbmm2
1	9406697	9406781	DEL	none	3	SVision.NGMLR-SVision.pbmm2-SVIM.NGMLR
1	9592007	9592074	DEL	none	3;1	PBSV.pbmm2-SVIM.pbmm2-Sniffles.pbmm2-SVision.pbmm2
1	9593982	9869781	DUP	none	3;1	Sniffles.pbmm2
1	9596001	9596001	INS	none	3;1	SVIM.pbmm2-PBSV.pbmm2-SVision.pbmm2-cuteSV.pbmm2-Sniffles.pbmm2
1	9598597	9598695	DEL	none	3;1	PBSV.pbmm2-Sniffles.pbmm2
1	9600788	9600788	INS	none	3;1	SVIM.pbmm2-PBSV.pbmm2-SVision.pbmm2-cuteSV.pbmm2-Sniffles.pbmm2
1	9609454	9609526	DEL	none	3;1	PBSV.pbmm2-Sniffles.pbmm2
1	9612412	9612412	INS	none	3;1	PBSV.pbmm2-Sniffles.pbmm2
1	9617488	9617488	INS	none	3;1	PBSV.pbmm2
1	9628163	22748388	Complex	DUP-INV	3;2	Sniffles.pbmm2
1	9677858	9677920	DEL	none	3;1	PBSV.pbmm2-Sniffles.pbmm2
1	9723537	9723614	DEL	none	3;1	cuteSV.pbmm2-PBSV.pbmm2-SVIM.pbmm2
1	9769052	9769052	INS	none	3;1	Sniffles.pbmm2
1	9776273	9776677	DEL	none	3;1	Sniffles.pbmm2
1	9833643	9833643	INS	none	3;1	PBSV.pbmm2-Sniffles.pbmm2
1	9836345	9836445	DEL	none	3;1	PBSV.pbmm2
1	9836950	9836950	INS	none	3;1	PBSV.pbmm2-SVIM.pbmm2-Sniffles.pbmm2
1	9837288	9837386	DEL	none	3;1	PBSV.pbmm2-Sniffles.pbmm2-SVIM.pbmm2
1	9839482	9839482	INS	none	3;1	SVIM.pbmm2-PBSV.pbmm2-SVision.pbmm2-cuteSV.pbmm2-Sniffles.pbmm2
1	9845618	9845618	INS	none	3;1	PBSV.pbmm2-Sniffles.pbmm2-SVision.pbmm2-SVIM.pbmm2
1	9866135	9866849	DEL	none	3;1	Sniffles.pbmm2
1	9867628	9867628	INS	none	3;1	Sniffles.pbmm2
1	9872435	9872668	DEL	none	3;1	Sniffles.pbmm2
1	9878096	9878159	DEL	none	3;1	SVIM.pbmm2-PBSV.pbmm2-SVision.pbmm2-cuteSV.pbmm2-Sniffles.pbmm2
1	9880342	9880342	INS	none	3;1	PBSV.pbmm2-Sniffles.pbmm2-SVision.pbmm2-SVIM.pbmm2
1	9880599	9880599	INS	none	3;1	SVIM.pbmm2-PBSV.pbmm2-SVision.pbmm2-cuteSV.pbmm2-Sniffles.pbmm2
1	9881156	9881320	DEL	none	3;1	SVIM.pbmm2-PBSV.pbmm2-SVision.pbmm2-cuteSV.pbmm2-Sniffles.pbmm2
1	9883567	9883567	INS	none	3;1	PBSV.pbmm2-Sniffles.pbmm2
1	9884807	9884807	INS	none	3;1	SVIM.pbmm2-PBSV.pbmm2-SVision.pbmm2-cuteSV.pbmm2-Sniffles.pbmm2
1	9886598	9887357	DEL	none	3;1	SVIM.pbmm2-PBSV.pbmm2-SVision.pbmm2-PBSV.NGMLR-cuteSV.pbmm2-SVIM.NGMLR-Sniffles.pbmm2
1	9888621	9888621	INS	none	3;1	PBSV.pbmm2-Sniffles.pbmm2-SVIM.pbmm2
1	9888958	17423958	Complex	DUP-INV	3;2	Sniffles.pbmm2
1	9894769	9895369	DEL	none	3;1	SVIM.pbmm2-SVision.NGMLR-cuteSV.NGMLR-PBSV.pbmm2-SVision.pbmm2-PBSV.NGMLR-cuteSV.pbmm2-SVIM.NGMLR-Sniffles.pbmm2
1	9986946	10077125	Complex	DUP-INV	3;2	Sniffles.pbmm2-cuteSV.pbmm2-SVision.pbmm2
1	10028749	10028749	INS	none	3;1	SVIM.pbmm2-PBSV.pbmm2-SVision.pbmm2-cuteSV.pbmm2-Sniffles.pbmm2
1	10030166	10030166	INS	none	3;1	SVIM.pbmm2-PBSV.pbmm2-SVision.pbmm2-cuteSV.pbmm2-Sniffles.pbmm2
1	10031610	10031724	DEL	none	3;1	SVIM.pbmm2-PBSV.pbmm2-SVision.pbmm2-cuteSV.pbmm2-Sniffles.pbmm2
1	10032097	10032097	INS	none	3;1	SVIM.pbmm2-PBSV.pbmm2-SVision.pbmm2-cuteSV.pbmm2-Sniffles.pbmm2
1	10034099	10034516	DEL	none	3;1	PBSV.pbmm2-Sniffles.pbmm2
1	10035027	10035027	INS	none	3;1	PBSV.pbmm2-Sniffles.pbmm2
1	10037648	10037648	INS	none	3;1	PBSV.pbmm2-Sniffles.pbmm2
1	10042186	10042574	DEL	none	3;1	PBSV.pbmm2-Sniffles.pbmm2
1	10059506	10059570	DEL	none	3;1	PBSV.pbmm2-Sniffles.pbmm2
1	10063303	10063478	DEL	none	3;1	PBSV.pbmm2-SVIM.pbmm2-Sniffles.pbmm2-SVision.pbmm2
1	10068863	10068953	DEL	none	3;1	SVIM.pbmm2-PBSV.pbmm2-SVision.pbmm2-cuteSV.pbmm2-Sniffles.pbmm2
1	10091799	37168242	Complex	DUP-INV	3;2	Sniffles.pbmm2-PBSV.NGMLR-SVision.NGMLR
1	10092996	10093703	INV	none	3;2	PBSV.NGMLR
1	10093347	10378606	Complex	DUP-INV	3;2	Sniffles.pbmm2-SVision.pbmm2
1	10094103	10094103	INS	none	3;1	SVision.NGMLR-SVIM.NGMLR-PBSV.NGMLR
1	10165078	10165143	DEL	none	3;1	PBSV.pbmm2
1	10181348	10181348	INS	none	3;1	cuteSV.pbmm2-PBSV.pbmm2-SVIM.pbmm2
1	10190401	10190455	DEL	none	3;1	Sniffles.pbmm2
1	10191874	10191930	DEL	none	3;1	Sniffles.pbmm2
1	10194517	10194517	INS	none	3;1	PBSV.pbmm2-Sniffles.pbmm2-SVIM.pbmm2
1	10197027	10197027	INS	none	3;1	PBSV.pbmm2-Sniffles.pbmm2
1	10206187	10210698	DEL	none	3;1	cuteSV.pbmm2-PBSV.pbmm2-Sniffles.pbmm2-SVIM.pbmm2
1	10219977	10219977	INS	none	3;1	PBSV.pbmm2
1	10258708	10546270	Complex	DUP-INV	3;1	SVision.pbmm2-Sniffles.pbmm2
1	10265876	10265876	INS	none	3;1	SVIM.pbmm2-PBSV.pbmm2-SVision.pbmm2-cuteSV.pbmm2-Sniffles.pbmm2
1	10283660	10284064	DEL	none	3;1	Sniffles.pbmm2
1	10286918	10286990	DEL	none	3;1	Sniffles.pbmm2
1	10289255	10289973	DEL	none	3;1	SVIM.pbmm2-PBSV.pbmm2-SVision.pbmm2-cuteSV.pbmm2-Sniffles.pbmm2
1	10290742	10290742	INS	none	3;1	SVIM.pbmm2-PBSV.pbmm2-SVision.pbmm2-cuteSV.pbmm2-Sniffles.pbmm2
1	10295550	10295785	DEL	none	3;1	SVIM.pbmm2-PBSV.pbmm2-SVision.pbmm2-cuteSV.pbmm2-Sniffles.pbmm2
1	10297132	10297132	INS	none	3;1	SVIM.pbmm2-PBSV.pbmm2-SVision.pbmm2-cuteSV.pbmm2-Sniffles.pbmm2
1	10319501	10324200	DUP	none	3;1	SyRI
1	10326271	10326647	DEL	none	3;1	SVIM.pbmm2-cuteSV.NGMLR-PBSV.pbmm2-SVision.pbmm2-PBSV.NGMLR-cuteSV.pbmm2-SVIM.NGMLR-Sniffles.pbmm2
1	10327273	10327273	INS	none	3;1	SVIM.pbmm2-SVision.NGMLR-cuteSV.NGMLR-PBSV.pbmm2-SVision.pbmm2-PBSV.NGMLR-cuteSV.pbmm2-SVIM.NGMLR-Sniffles.pbmm2
1	10367024	10748755	Complex	DUP-INV	3;2	Sniffles.pbmm2-SVision.pbmm2
1	10369420	10374373	DUP	none	3;1	SyRI
1	10373260	10373440	DEL	none	3;1	cuteSV.pbmm2-PBSV.pbmm2-SVIM.pbmm2
1	10406706	10406811	DEL	none	3;1	SVIM.pbmm2-Sniffles.NGMLR-cuteSV.NGMLR-SVision.NGMLR-AnchorWave-SyRI-PBSV.pbmm2-SVision.pbmm2-PBSV.NGMLR-cuteSV.pbmm2-SVIM.NGMLR-Sniffles.pbmm2
1	10412836	10412836	INS	none	3;1	SVIM.pbmm2-Sniffles.NGMLR-SVision.NGMLR-cuteSV.NGMLR-AnchorWave-SyRI-PBSV.pbmm2-SVision.pbmm2-PBSV.NGMLR-cuteSV.pbmm2-SVIM.NGMLR-Sniffles.pbmm2
1	10438760	10438760	INS	none	3;1	PBSV.pbmm2
1	10518250	10518250	INS	none	3;1	PBSV.pbmm2-Sniffles.pbmm2-SVIM.pbmm2
1	10519386	10519386	INS	none	3;1	PBSV.pbmm2-Sniffles.pbmm2
1	10523496	10523561	DEL	none	3;1	PBSV.pbmm2-SVIM.pbmm2-Sniffles.pbmm2-cuteSV.pbmm2
1	10524495	10524495	INS	none	3;1	PBSV.pbmm2-SVIM.pbmm2-Sniffles.pbmm2-cuteSV.pbmm2
1	10525444	13549600	Complex	DUP-INV	3;2	Sniffles.pbmm2-AnchorWave-SVMU
1	10537502	10537502	INS	none	3;1	PBSV.pbmm2-Sniffles.pbmm2
1	10540689	10540689	INS	none	3;1	PBSV.pbmm2-Sniffles.pbmm2
1	10543209	10543209	INS	none	3;1	PBSV.pbmm2-SVIM.pbmm2
1	10553797	13254057	Complex	DUP-INV	3;2	AnchorWave-SVMU
1	10556475	10556818	DEL	none	3;1	SVIM.pbmm2-PBSV.pbmm2-SVision.pbmm2-cuteSV.pbmm2-Sniffles.pbmm2
1	10559032	10559032	INS	none	3;1	Sniffles.pbmm2
1	10559364	10559692	DEL	none	3;1	Sniffles.pbmm2
1	10560024	10961684	Complex	DUP-INV	3;2	Sniffles.pbmm2-SVision.NGMLR
1	10562333	10562741	DEL	none	3;1	PBSV.pbmm2-Sniffles.pbmm2-cuteSV.pbmm2
1	10572437	10572524	DEL	none	3;1	cuteSV.NGMLR-PBSV.pbmm2-PBSV.NGMLR-cuteSV.pbmm2-SVIM.NGMLR-Sniffles.pbmm2
1	10576892	10576959	DEL	none	3;1	SVIM.pbmm2-Sniffles.NGMLR-SVision.NGMLR-PBSV.pbmm2-SVision.pbmm2-PBSV.NGMLR-SVIM.NGMLR-Sniffles.pbmm2
1	10582291	10582291	INS	none	3;1	SVIM.pbmm2-SVision.NGMLR-cuteSV.NGMLR-PBSV.pbmm2-SVision.pbmm2-PBSV.NGMLR-cuteSV.pbmm2-SVIM.NGMLR-Sniffles.pbmm2
1	10587432	10587432	INS	none	3;1	PBSV.pbmm2-Sniffles.pbmm2-PBSV.NGMLR
1	10591176	10658692	Complex	DUP-INV	3;2	PBSV.NGMLR
1	10596676	10596753	DEL	none	3;1	PBSV.NGMLR
1	10597381	10597470	DEL	none	3;1	Sniffles.pbmm2-PBSV.NGMLR
1	10599211	11106820	Complex	INS-DEL-DUP-INV	3;2	SVision.pbmm2-Sniffles.pbmm2-PBSV.NGMLR-PBSV.pbmm2-SVision.NGMLR
1	10603244	10618264	DUP	none	3;1	SyRI
1	10609323	10609323	INS	none	3;1	SVIM.pbmm2-Sniffles.NGMLR-cuteSV.NGMLR-SVision.NGMLR-PBSV.pbmm2-SVision.pbmm2-PBSV.NGMLR-cuteSV.pbmm2-SVIM.NGMLR-Sniffles.pbmm2
1	10618261	10618261	INS	none	3;1	SVIM.pbmm2-Sniffles.NGMLR-SVision.NGMLR-cuteSV.NGMLR-PBSV.pbmm2-SVision.pbmm2-PBSV.NGMLR-cuteSV.pbmm2-SVIM.NGMLR-Sniffles.pbmm2
1	10618586	10633399	DUP	none	3;1	PBSV.NGMLR-PBSV.pbmm2-SVision.NGMLR-cuteSV.pbmm2-SVIM.NGMLR-cuteSV.NGMLR
1	10649567	10649688	DEL	none	3;1	SVIM.pbmm2-cuteSV.NGMLR-PBSV.pbmm2-SVision.pbmm2-PBSV.NGMLR-SVIM.NGMLR-Sniffles.pbmm2
1	10654614	10654614	INS	none	3;1	PBSV.pbmm2-Sniffles.pbmm2
1	10656120	10656120	INS	none	3;1	SVIM.pbmm2-cuteSV.NGMLR-PBSV.pbmm2-SVision.pbmm2-PBSV.NGMLR-cuteSV.pbmm2
1	10656764	10656858	DEL	none	3;1	Sniffles.pbmm2-PBSV.NGMLR
1	10657708	10657829	DEL	none	3;1	Sniffles.pbmm2-PBSV.NGMLR
1	10658687	10659493	DEL	none	3;1	SVIM.pbmm2-SVision.NGMLR-cuteSV.NGMLR-PBSV.pbmm2-SVision.pbmm2-PBSV.NGMLR-cuteSV.pbmm2-SVIM.NGMLR-Sniffles.pbmm2
1	10660117	10660237	DEL	none	3;1	PBSV.pbmm2-Sniffles.pbmm2
1	10660551	10660551	INS	none	3;1	SVIM.pbmm2-Sniffles.NGMLR-SVision.NGMLR-cuteSV.NGMLR-PBSV.pbmm2-SVision.pbmm2-PBSV.NGMLR-cuteSV.pbmm2-Sniffles.pbmm2
1	10662590	10662590	INS	none	3;1	PBSV.pbmm2-Sniffles.pbmm2-PBSV.NGMLR
1	10663367	10663432	DEL	none	3;1	PBSV.pbmm2-Sniffles.pbmm2
1	10668512	10668616	DEL	none	3;1	PBSV.pbmm2-Sniffles.pbmm2-PBSV.NGMLR-cuteSV.pbmm2
1	10673386	10673449	DEL	none	3;1	SVIM.pbmm2-Sniffles.NGMLR-SVision.NGMLR-cuteSV.NGMLR-PBSV.pbmm2-SVision.pbmm2-PBSV.NGMLR-SVIM.NGMLR-Sniffles.pbmm2
1	10676210	10676210	INS	none	3;1	SVIM.pbmm2-PBSV.pbmm2-SVision.pbmm2-cuteSV.pbmm2-Sniffles.pbmm2
1	10682222	10682385	DEL	none	3;1	SVIM.pbmm2-PBSV.pbmm2-SVision.pbmm2-cuteSV.pbmm2-Sniffles.pbmm2
1	10682994	10682994	INS	none	3;1	SVIM.pbmm2-Sniffles.pbmm2-SVision.pbmm2
1	10708170	10708170	INS	none	3;1	SVIM.NGMLR-PBSV.NGMLR
1	10709557	10711394	DUP	none	3;1	SVIM.pbmm2-PBSV.NGMLR-PBSV.pbmm2-SVision.pbmm2-cuteSV.pbmm2-SVision.NGMLR
1	10711418	10711531	DEL	none	3;1	PBSV.pbmm2
1	10719683	10719790	DEL	none	3;1	SVIM.pbmm2-SVision.NGMLR-PBSV.pbmm2-SVision.pbmm2-PBSV.NGMLR-SVIM.NGMLR-Sniffles.pbmm2
1	10719939	10720142	DEL	none	3;1	PBSV.pbmm2
1	10720125	10720525	Complex	INS-DEL	3;1	SVIM.pbmm2-SVision.NGMLR-cuteSV.NGMLR-PBSV.pbmm2-SVision.pbmm2-PBSV.NGMLR-cuteSV.pbmm2-SVIM.NGMLR
1	10720964	10721257	DEL	none	3;1	cuteSV.NGMLR-PBSV.pbmm2-cuteSV.pbmm2
1	10722949	10728514	DUP	none	3;1	PBSV.NGMLR
1	10723451	10723596	Complex	INS-DEL	3;1	cuteSV.NGMLR-SVision.pbmm2-SVision.NGMLR-Sniffles.pbmm2-PBSV.NGMLR-SVIM.NGMLR-PBSV.pbmm2-SVIM.pbmm2-Sniffles.NGMLR-cuteSV.pbmm2-cuteSV.NGMLR
1	10725544	10725544	INS	none	3;1	cuteSV.NGMLR-cuteSV.pbmm2
1	10725950	10726268	DEL	none	3;1	Sniffles.pbmm2
1	10728013	10728441	DEL	none	3;1	PBSV.pbmm2-Sniffles.pbmm2-PBSV.NGMLR
1	10729185	10729449	DUP	none	3;1	cuteSV.NGMLR
1	10729565	10730035	DEL	none	3;1	PBSV.pbmm2-SVision.pbmm2-PBSV.NGMLR-cuteSV.pbmm2-Sniffles.pbmm2
1	10730940	10731253	DEL	none	3;1	Sniffles.pbmm2
1	10731613	10996783	Complex	DUP-INV	3;2	SVision.NGMLR-SVision.pbmm2
1	10732907	10733008	DEL	none	3;1	Sniffles.pbmm2-cuteSV.pbmm2
1	10734984	10735054	DEL	none	3;1	Sniffles.NGMLR-SVision.NGMLR-PBSV.pbmm2-SVision.pbmm2-PBSV.NGMLR-Sniffles.pbmm2
1	10735695	10736117	DEL	none	3;1	PBSV.pbmm2-Sniffles.pbmm2-PBSV.NGMLR
1	10736280	10737410	DEL	none	3;1	PBSV.pbmm2-Sniffles.pbmm2-PBSV.NGMLR-cuteSV.pbmm2
1	10738363	10738812	DEL	none	3;1	cuteSV.NGMLR-Sniffles.pbmm2
1	10740751	10740927	Complex	INS-DEL	3;1	SVIM.pbmm2-Sniffles.NGMLR-SVision.NGMLR-cuteSV.NGMLR-SVision.pbmm2-PBSV.NGMLR-cuteSV.pbmm2-SVIM.NGMLR-Sniffles.pbmm2
1	10741286	10741672	DEL	none	3;1	PBSV.pbmm2-Sniffles.pbmm2-SVision.pbmm2-PBSV.NGMLR
1	10741917	10790850	Complex	DUP-INV	3;2	Sniffles.pbmm2-SVision.NGMLR
1	10742453	10742453	INS	none	3;1	cuteSV.NGMLR-PBSV.NGMLR
1	10743519	22808647	Complex	DUP-INV	3;2	Sniffles.pbmm2-SVision.pbmm2-SVision.NGMLR
1	10744768	10748379	DEL	none	3;1	SVIM.pbmm2-Sniffles.NGMLR-SVision.NGMLR-cuteSV.NGMLR-PBSV.pbmm2-SVision.pbmm2-PBSV.NGMLR-cuteSV.pbmm2-SVIM.NGMLR-Sniffles.pbmm2
1	10750886	10751585	DUP	none	3;1	PBSV.NGMLR
1	10754346	10754346	INS	none	3;1	SVIM.pbmm2-SVision.NGMLR-cuteSV.NGMLR-PBSV.pbmm2-SVision.pbmm2-PBSV.NGMLR-cuteSV.pbmm2-SVIM.NGMLR
1	10754707	10754707	INS	none	3;1	SVIM.pbmm2-Sniffles.NGMLR-SVision.NGMLR-PBSV.pbmm2-SVision.pbmm2-PBSV.NGMLR-SVIM.NGMLR-Sniffles.pbmm2
1	10754891	11169530	Complex	DUP-INV	3;2	Sniffles.pbmm2
1	10760176	10784656	DUP	none	3;1	PBSV.pbmm2
1	10763789	10763926	DEL	none	3;1	SVIM.pbmm2-Sniffles.NGMLR-SVision.NGMLR-cuteSV.NGMLR-PBSV.pbmm2-SVision.pbmm2-PBSV.NGMLR-cuteSV.pbmm2-SVIM.NGMLR-Sniffles.pbmm2
1	10784676	10785183	DEL	none	3;1	SVIM.pbmm2-cuteSV.NGMLR-PBSV.pbmm2-SVision.pbmm2-PBSV.NGMLR-cuteSV.pbmm2-SVIM.NGMLR
1	10787315	10887253	INV	none	3;2	SVision.pbmm2-cuteSV.pbmm2-Sniffles.pbmm2-PBSV.pbmm2
1	10790639	10790709	DEL	none	3;1	SVIM.pbmm2-Sniffles.NGMLR-SVision.NGMLR-PBSV.pbmm2-SVision.pbmm2-PBSV.NGMLR-cuteSV.pbmm2-SVIM.NGMLR-Sniffles.pbmm2
1	10792552	10792623	DEL	none	3;1	SVision.NGMLR-SVIM.NGMLR-PBSV.NGMLR
1	10793060	10793060	INS	none	3;1	SVision.NGMLR-SVIM.NGMLR-PBSV.NGMLR
1	10793298	10794454	DEL	none	3;1	SVision.NGMLR-cuteSV.NGMLR-SVIM.NGMLR-PBSV.NGMLR
1	10799931	10799931	INS	none	3;1	SVIM.pbmm2-SVision.NGMLR-cuteSV.NGMLR-PBSV.pbmm2-SVision.pbmm2-PBSV.NGMLR-cuteSV.pbmm2-SVIM.NGMLR-Sniffles.pbmm2
1	10801494	10802131	DEL	none	3;1	cuteSV.NGMLR-PBSV.pbmm2-Sniffles.pbmm2-PBSV.NGMLR
1	10805118	10805404	DEL	none	3;1	cuteSV.NGMLR-Sniffles.pbmm2-PBSV.NGMLR
1	10808723	10808723	INS	none	3;1	SVision.NGMLR-cuteSV.NGMLR-PBSV.pbmm2-SVision.pbmm2-PBSV.NGMLR-cuteSV.pbmm2-Sniffles.pbmm2
1	10811505	10812224	DEL	none	3;1	SVIM.pbmm2-SVision.NGMLR-cuteSV.NGMLR-PBSV.pbmm2-SVision.pbmm2-PBSV.NGMLR-cuteSV.pbmm2-SVIM.NGMLR-Sniffles.pbmm2
1	10817214	10817214	INS	none	3;1	SVIM.pbmm2-Sniffles.NGMLR-SVision.NGMLR-cuteSV.NGMLR-PBSV.pbmm2-SVision.pbmm2-PBSV.NGMLR-cuteSV.pbmm2-SVIM.NGMLR-Sniffles.pbmm2
1	10822103	10826804	DUP	none	3;1	SVision.NGMLR-PBSV.pbmm2-cuteSV.pbmm2-SVision.pbmm2
1	10827650	10827702	DEL	none	3;1	cuteSV.NGMLR-PBSV.pbmm2-Sniffles.pbmm2-PBSV.NGMLR
1	10829725	10829915	DEL	none	3;1	SVIM.pbmm2-SVision.NGMLR-cuteSV.NGMLR-PBSV.pbmm2-SVision.pbmm2-PBSV.NGMLR-cuteSV.pbmm2-SVIM.NGMLR-Sniffles.pbmm2
1	10834941	10835015	DEL	none	3;1	SVIM.pbmm2-SVision.NGMLR-cuteSV.NGMLR-PBSV.pbmm2-PBSV.NGMLR-cuteSV.pbmm2-SVIM.NGMLR-Sniffles.pbmm2
1	10835206	10835206	INS	none	3;1	SVIM.pbmm2-cuteSV.NGMLR-SVision.NGMLR-PBSV.pbmm2-PBSV.NGMLR-cuteSV.pbmm2-Sniffles.pbmm2
1	10837669	10838140	DEL	none	3;1	Sniffles.pbmm2
1	10841339	10841339	INS	none	3;1	SVIM.pbmm2-SVision.NGMLR-cuteSV.NGMLR-PBSV.pbmm2-SVision.pbmm2-PBSV.NGMLR-cuteSV.pbmm2-SVIM.NGMLR-Sniffles.pbmm2
1	10841703	10842257	DEL	none	3;1	SVIM.pbmm2-PBSV.pbmm2-SVision.pbmm2-cuteSV.pbmm2-Sniffles.pbmm2
1	10844320	11066064	Complex	DUP-INV	3;2	Sniffles.pbmm2
1	10854394	10854444	DEL	none	3;1	SVIM.NGMLR
1	10881268	10882050	DEL	none	3;1	SVIM.pbmm2-SVision.NGMLR-cuteSV.NGMLR-PBSV.pbmm2-PBSV.NGMLR-cuteSV.pbmm2-SVIM.NGMLR-Sniffles.pbmm2
1	10882891	10931843	DUP	none	3;1	SVision.NGMLR-cuteSV.pbmm2-PBSV.NGMLR
1	10884711	10884984	DEL	none	3;1	SVIM.pbmm2-cuteSV.NGMLR-PBSV.pbmm2-SVision.pbmm2-PBSV.NGMLR-cuteSV.pbmm2-SVIM.NGMLR-Sniffles.pbmm2
1	10888099	10888361	DEL	none	3;1	Sniffles.pbmm2-PBSV.NGMLR
1	10890259	10890386	DEL	none	3;1	PBSV.pbmm2-Sniffles.pbmm2
1	10890892	22744944	Complex	DUP-INV	3;2	Sniffles.pbmm2
1	10892299	10896313	DUP	none	3;1	SVIM.NGMLR-SVision.NGMLR-cuteSV.NGMLR-PBSV.pbmm2-PBSV.NGMLR-Sniffles.NGMLR
1	10895385	10895474	DEL	none	3;1	PBSV.NGMLR-PBSV.pbmm2-Sniffles.pbmm2
1	10896099	10896177	DEL	none	3;1	PBSV.pbmm2-Sniffles.pbmm2-PBSV.NGMLR
1	10897583	10897880	DEL	none	3;1	SVIM.pbmm2-SVision.NGMLR-cuteSV.NGMLR-PBSV.pbmm2-SVision.pbmm2-PBSV.NGMLR-cuteSV.pbmm2-SVIM.NGMLR-Sniffles.pbmm2
1	10899791	10923121	DUP	none	3;1	SVision.NGMLR-cuteSV.pbmm2-PBSV.pbmm2-PBSV.NGMLR-SVIM.NGMLR-cuteSV.NGMLR-SVIM.pbmm2-SVision.pbmm2
1	10902424	10902424	INS	none	3;1	SVIM.pbmm2-PBSV.pbmm2-SVision.pbmm2-cuteSV.pbmm2-Sniffles.pbmm2
1	10912051	10912051	INS	none	3;1	Sniffles.pbmm2
1	10916661	10923121	DUP	none	3;1	PBSV.NGMLR-SVIM.NGMLR
1	10917214	10917322	DEL	none	3;1	SVIM.pbmm2-PBSV.pbmm2-SVision.pbmm2-cuteSV.pbmm2-Sniffles.pbmm2
1	10918353	10918532	DEL	none	3;1	SVIM.pbmm2-PBSV.pbmm2-SVision.pbmm2-cuteSV.pbmm2-Sniffles.pbmm2
1	10922483	10924989	DUP	none	3;1	SVision.pbmm2-PBSV.pbmm2-Sniffles.pbmm2-cuteSV.pbmm2
1	10922485	63390457	Complex	DUP-INV	3;2	Sniffles.pbmm2
1	10923234	10923234	INS	none	3;1	Sniffles.NGMLR-SVision.NGMLR-cuteSV.NGMLR-PBSV.pbmm2-SVision.pbmm2-PBSV.NGMLR-cuteSV.pbmm2-SVIM.NGMLR-Sniffles.pbmm2
1	10925101	22687951	Complex	DUP-INV	3;2	Sniffles.pbmm2
1	10925458	10926439	Complex	INS-DEL-DUP	3;1	Sniffles.pbmm2-cuteSV.pbmm2-cuteSV.NGMLR-PBSV.pbmm2
1	10927995	10928082	DEL	none	3;1	SVision.NGMLR-cuteSV.NGMLR-PBSV.pbmm2-PBSV.NGMLR-cuteSV.pbmm2-SVIM.NGMLR-Sniffles.pbmm2
1	10928343	10928343	INS	none	3;1	SVIM.pbmm2-Sniffles.NGMLR-SVision.NGMLR-PBSV.pbmm2-SVision.pbmm2-PBSV.NGMLR-cuteSV.pbmm2-SVIM.NGMLR-Sniffles.pbmm2
1	10929569	10929569	INS	none	3;1	SVIM.pbmm2-Sniffles.NGMLR-SVision.NGMLR-PBSV.pbmm2-SVision.pbmm2-PBSV.NGMLR-SVIM.NGMLR-Sniffles.pbmm2
1	10929719	10929719	INS	none	3;1	cuteSV.NGMLR-PBSV.pbmm2-Sniffles.pbmm2-cuteSV.pbmm2
1	10929996	21512483	Complex	DUP-INV	3;2	cuteSV.pbmm2-PBSV.NGMLR-PBSV.pbmm2
1	10930540	10943801	DUP	none	3;1	PBSV.pbmm2-PBSV.NGMLR-Sniffles.pbmm2
1	10931261	10931382	DEL	none	3;1	PBSV.pbmm2-Sniffles.pbmm2
1	10931667	10931667	INS	none	3;1	PBSV.pbmm2-Sniffles.pbmm2
1	10932245	10933047	DEL	none	3;1	PBSV.pbmm2-Sniffles.pbmm2
1	10933687	10933802	DEL	none	3;1	cuteSV.NGMLR-PBSV.pbmm2-PBSV.NGMLR-cuteSV.pbmm2-Sniffles.pbmm2
1	10934414	10934562	DEL	none	3;1	cuteSV.NGMLR-PBSV.NGMLR-PBSV.pbmm2-Sniffles.pbmm2
1	10936355	10936954	DEL	none	3;1	PBSV.NGMLR
1	10937676	10937747	DEL	none	3;1	cuteSV.NGMLR-PBSV.NGMLR
1	10937859	10937957	Complex	INS-DEL	3;1	PBSV.pbmm2-Sniffles.pbmm2-SVision.pbmm2-cuteSV.pbmm2
1	10938473	10938473	INS	none	3;1	cuteSV.NGMLR-SVision.NGMLR-PBSV.pbmm2-SVision.pbmm2-PBSV.NGMLR-cuteSV.pbmm2-SVIM.NGMLR-Sniffles.pbmm2
1	10944919	10953854	DUP	none	3;1	SVision.NGMLR
1	10946375	10946758	DEL	none	3;1	Sniffles.pbmm2-PBSV.NGMLR
1	10947068	10947127	DEL	none	3;1	Sniffles.pbmm2
1	10950282	11109985	Complex	DUP-INV	3;2	Sniffles.pbmm2
1	10951504	10951586	DEL	none	3;1	Sniffles.pbmm2
1	10951726	10951726	INS	none	3;1	SVision.NGMLR-cuteSV.NGMLR-PBSV.pbmm2-PBSV.NGMLR-SVIM.NGMLR-Sniffles.pbmm2
1	10955696	10955696	INS	none	3;1	SVIM.pbmm2-Sniffles.NGMLR-cuteSV.NGMLR-SVision.NGMLR-PBSV.pbmm2-SVision.pbmm2-PBSV.NGMLR-cuteSV.pbmm2-SVIM.NGMLR-Sniffles.pbmm2
1	10958446	10981995	DUP	none	3;1	PBSV.NGMLR-PBSV.pbmm2-cuteSV.NGMLR-cuteSV.pbmm2
1	10960414	10960502	DEL	none	3;1	PBSV.pbmm2-Sniffles.pbmm2-PBSV.NGMLR-cuteSV.pbmm2
1	10965232	47450193	Complex	DUP-INV	3;2	Sniffles.pbmm2
1	10975544	10981608	DUP	none	3;1	cuteSV.NGMLR
1	10978851	10978851	INS	none	3;1	SVIM.pbmm2-Sniffles.pbmm2-cuteSV.pbmm2
1	10978934	10979124	DEL	none	3;1	SVIM.pbmm2-Sniffles.pbmm2-SVision.pbmm2
1	10980191	10980191	INS	none	3;1	SVIM.pbmm2-cuteSV.NGMLR-SVision.NGMLR-PBSV.pbmm2-SVision.pbmm2-PBSV.NGMLR
1	10981913	10982111	DEL	none	3;1	cuteSV.NGMLR-PBSV.NGMLR
1	10983349	10984490	DEL	none	3;1	Sniffles.pbmm2-PBSV.NGMLR
1	10984442	10988335	DUP	none	3;1	Sniffles.pbmm2
1	10985554	10985554	INS	none	3;1	SVIM.pbmm2-Sniffles.NGMLR-SVision.NGMLR-cuteSV.NGMLR-PBSV.pbmm2-SVision.pbmm2-PBSV.NGMLR-cuteSV.pbmm2-SVIM.NGMLR-Sniffles.pbmm2
1	10985727	10985777	DEL	none	3;1	SVIM.pbmm2
1	10986298	10986411	DEL	none	3;1	cuteSV.NGMLR-PBSV.pbmm2-Sniffles.pbmm2-PBSV.NGMLR
1	10988122	10988339	DEL	none	3;1	SVIM.pbmm2-Sniffles.NGMLR-SVision.NGMLR-cuteSV.NGMLR-PBSV.pbmm2-SVision.pbmm2-PBSV.NGMLR-cuteSV.pbmm2-SVIM.NGMLR-Sniffles.pbmm2
1	10991701	10994024	DUP	none	3;1	SVision.NGMLR-PBSV.NGMLR-cuteSV.NGMLR-PBSV.pbmm2
1	10997428	22747854	Complex	DUP-INV	3;2	Sniffles.pbmm2
1	10998019	10998109	DEL	none	3;1	PBSV.pbmm2-Sniffles.pbmm2-PBSV.NGMLR
1	10998633	10998633	INS	none	3;1	PBSV.pbmm2-Sniffles.pbmm2-cuteSV.pbmm2
1	11002000	11002111	DEL	none	3;1	PBSV.pbmm2-Sniffles.pbmm2-PBSV.NGMLR
1	11002905	11167526	Complex	DUP-INV	3;2	Sniffles.pbmm2
1	11003068	11003186	DEL	none	3;1	PBSV.pbmm2-Sniffles.pbmm2-PBSV.NGMLR
1	11006964	11008108	DEL	none	3;1	SVIM.pbmm2-Sniffles.NGMLR-cuteSV.NGMLR-SVision.NGMLR-PBSV.pbmm2-SVision.pbmm2-PBSV.NGMLR-cuteSV.pbmm2-SVIM.NGMLR-Sniffles.pbmm2
1	11008425	11008425	INS	none	3;1	SVIM.pbmm2-SVision.NGMLR-cuteSV.NGMLR-PBSV.pbmm2-SVision.pbmm2-PBSV.NGMLR-cuteSV.pbmm2-SVIM.NGMLR-Sniffles.pbmm2
1	11009718	11009718	INS	none	3;1	SVIM.pbmm2-Sniffles.NGMLR-SVision.NGMLR-cuteSV.NGMLR-PBSV.pbmm2-SVision.pbmm2-PBSV.NGMLR-cuteSV.pbmm2-SVIM.NGMLR-Sniffles.pbmm2
1	11012503	11012872	DEL	none	3;1	SVIM.pbmm2-SVision.NGMLR-cuteSV.NGMLR-PBSV.pbmm2-PBSV.NGMLR-cuteSV.pbmm2-SVIM.NGMLR-Sniffles.pbmm2
1	11015506	11015506	INS	none	3;1	SVIM.pbmm2-Sniffles.NGMLR-SVision.NGMLR-cuteSV.NGMLR-SVision.pbmm2-cuteSV.pbmm2-SVIM.NGMLR
1	11018970	11020373	DEL	none	3;1	SVIM.pbmm2-Sniffles.NGMLR-SVision.NGMLR-cuteSV.NGMLR-PBSV.pbmm2-SVision.pbmm2-PBSV.NGMLR-SVIM.NGMLR-Sniffles.pbmm2
1	11025584	11028923	DEL	none	3;1	Sniffles.NGMLR-SVision.NGMLR-cuteSV.NGMLR-PBSV.pbmm2-PBSV.NGMLR-SVIM.NGMLR
1	11036006	11036006	INS	none	3;1	SVIM.pbmm2-Sniffles.NGMLR-SVision.NGMLR-cuteSV.NGMLR-PBSV.pbmm2-SVision.pbmm2-PBSV.NGMLR-SVIM.NGMLR-Sniffles.pbmm2
1	11036340	11036398	DEL	none	3;1	SVIM.pbmm2-Sniffles.NGMLR-SVision.NGMLR-PBSV.pbmm2-SVision.pbmm2-PBSV.NGMLR-SVIM.NGMLR-Sniffles.pbmm2
1	11039252	11039524	DEL	none	3;1	SVIM.pbmm2-Sniffles.NGMLR-SVision.NGMLR-cuteSV.NGMLR-PBSV.pbmm2-SVision.pbmm2-PBSV.NGMLR-cuteSV.pbmm2-SVIM.NGMLR-Sniffles.pbmm2
1	11062734	11126688	Complex	DUP-INV	3;2	PBSV.NGMLR-cuteSV.NGMLR
1	11065305	11065355	DEL	none	3;1	PBSV.pbmm2
1	11068468	11068796	DEL	none	3;1	SVIM.pbmm2-PBSV.pbmm2-SVision.pbmm2-cuteSV.pbmm2-Sniffles.pbmm2
1	11070023	11070023	INS	none	3;1	SVIM.pbmm2-PBSV.pbmm2-SVision.pbmm2-cuteSV.pbmm2-Sniffles.pbmm2
1	11073249	11073249	INS	none	3;1	PBSV.pbmm2-SVIM.pbmm2-SVision.pbmm2-PBSV.NGMLR
1	11073419	11073634	DEL	none	3;1	Sniffles.pbmm2
1	11073897	11073897	INS	none	3;1	SVIM.pbmm2-PBSV.pbmm2-SVision.pbmm2-PBSV.NGMLR-SVIM.NGMLR-Sniffles.pbmm2
1	11076200	11076270	DEL	none	3;1	SVIM.pbmm2-PBSV.pbmm2-SVision.pbmm2-PBSV.NGMLR-cuteSV.pbmm2-Sniffles.pbmm2
1	11082491	11083063	DEL	none	3;1	SVIM.pbmm2-PBSV.pbmm2-SVision.pbmm2-PBSV.NGMLR-cuteSV.pbmm2-Sniffles.pbmm2
1	11086616	11086733	DEL	none	3;1	PBSV.pbmm2-SVIM.pbmm2-PBSV.NGMLR-cuteSV.pbmm2
1	11087448	11087448	INS	none	3;1	SVIM.pbmm2-SVision.NGMLR-cuteSV.NGMLR-PBSV.pbmm2-SVision.pbmm2-PBSV.NGMLR-cuteSV.pbmm2-SVIM.NGMLR-Sniffles.pbmm2
1	11096212	11096489	DEL	none	3;1	PBSV.pbmm2
1	11098268	11098318	DEL	none	3;1	Sniffles.pbmm2
1	11105947	11106100	DEL	none	3;1	cuteSV.pbmm2-PBSV.pbmm2-SVision.pbmm2-SVIM.pbmm2
1	11106510	11106510	INS	none	3;1	PBSV.pbmm2-SVision.pbmm2-SVIM.pbmm2
1	11107601	11107601	INS	none	3;1	PBSV.pbmm2-SVision.pbmm2-PBSV.NGMLR-SVIM.pbmm2
1	11113639	11113639	INS	none	3;1	SVision.NGMLR-PBSV.NGMLR
1	11118103	11118156	DEL	none	3;1	PBSV.NGMLR
1	11119868	11119976	DEL	none	3;1	cuteSV.NGMLR-PBSV.pbmm2-Sniffles.pbmm2-PBSV.NGMLR
1	11120349	11122831	DEL	none	3;1	PBSV.NGMLR
1	11120650	11120746	DEL	none	3;1	PBSV.pbmm2
1	11120881	11120932	DEL	none	3;1	PBSV.pbmm2-Sniffles.pbmm2-PBSV.NGMLR
1	11121285	11121360	DEL	none	3;1	SVision.NGMLR-PBSV.pbmm2-PBSV.NGMLR-SVIM.NGMLR-Sniffles.pbmm2
1	11122708	11122708	INS	none	3;1	PBSV.pbmm2-Sniffles.pbmm2
1	11123919	11124011	DEL	none	3;1	PBSV.pbmm2-Sniffles.pbmm2-SVision.pbmm2-SVIM.pbmm2
1	11124505	11124564	DEL	none	3;1	PBSV.pbmm2-Sniffles.pbmm2
1	11126308	11126372	DEL	none	3;1	PBSV.pbmm2-Sniffles.pbmm2
1	11126893	11127769	DEL	none	3;1	SVIM.pbmm2-SVision.NGMLR-cuteSV.NGMLR-PBSV.pbmm2-SVision.pbmm2-PBSV.NGMLR-cuteSV.pbmm2-SVIM.NGMLR-Sniffles.pbmm2
1	11129298	11130837	Complex	DEL-DUP	3;1	SVIM.NGMLR-SVision.NGMLR-PBSV.NGMLR-PBSV.pbmm2-Sniffles.pbmm2-cuteSV.NGMLR
1	11130836	11131682	DUP	none	3;1	Sniffles.pbmm2-PBSV.pbmm2
1	11131114	11131114	INS	none	3;1	SVIM.pbmm2-Sniffles.NGMLR-SVision.NGMLR-cuteSV.NGMLR-PBSV.pbmm2-SVision.pbmm2-PBSV.NGMLR-cuteSV.pbmm2-SVIM.NGMLR-Sniffles.pbmm2
1	11131355	11131430	DEL	none	3;1	PBSV.pbmm2
1	11132159	11132251	DEL	none	3;1	SVIM.pbmm2-cuteSV.NGMLR-PBSV.pbmm2-SVision.pbmm2-PBSV.NGMLR-SVIM.NGMLR-Sniffles.pbmm2
1	11134215	11134215	INS	none	3;1	SVIM.pbmm2-SVision.NGMLR-cuteSV.NGMLR-PBSV.pbmm2-SVision.pbmm2-PBSV.NGMLR-cuteSV.pbmm2-SVIM.NGMLR-Sniffles.pbmm2
1	11137673	11137673	INS	none	3;1	SVIM.pbmm2-SVision.NGMLR-PBSV.pbmm2-SVision.pbmm2-PBSV.NGMLR-cuteSV.pbmm2-SVIM.NGMLR
1	11138012	11138012	INS	none	3;1	SVIM.pbmm2-SVision.NGMLR-PBSV.pbmm2-SVision.pbmm2-PBSV.NGMLR-SVIM.NGMLR-Sniffles.pbmm2
1	11139258	11139313	DEL	none	3;1	SVIM.NGMLR-PBSV.NGMLR
1	11139778	11168581	DUP	none	3;1	PBSV.NGMLR-cuteSV.NGMLR
1	11156349	11156349	INS	none	3;1	SVIM.pbmm2-Sniffles.NGMLR-SVision.NGMLR-cuteSV.NGMLR-PBSV.pbmm2-SVision.pbmm2-PBSV.NGMLR-cuteSV.pbmm2-SVIM.NGMLR-Sniffles.pbmm2
1	11164535	11164605	DEL	none	3;1	SVIM.pbmm2-Sniffles.NGMLR-SVision.NGMLR-PBSV.pbmm2-SVision.pbmm2-PBSV.NGMLR-cuteSV.pbmm2-SVIM.NGMLR-Sniffles.pbmm2
1	11165813	11165922	DEL	none	3;1	SVIM.pbmm2-Sniffles.NGMLR-SVision.NGMLR-PBSV.pbmm2-SVision.pbmm2-PBSV.NGMLR-cuteSV.pbmm2-SVIM.NGMLR-Sniffles.pbmm2
1	11169528	11177887	DEL	none	3;1	SVIM.pbmm2-cuteSV.NGMLR-PBSV.pbmm2-PBSV.NGMLR-cuteSV.pbmm2-SVIM.NGMLR-Sniffles.pbmm2
1	11169530	17832363	Complex	DUP-INV	3;2	Sniffles.pbmm2
1	11182902	11182985	DEL	none	3;1	SVIM.pbmm2-Sniffles.NGMLR-SVision.NGMLR-cuteSV.NGMLR-PBSV.pbmm2-SVision.pbmm2-PBSV.NGMLR-cuteSV.pbmm2-SVIM.NGMLR-Sniffles.pbmm2
1	11185740	11185740	INS	none	3;1	SVIM.pbmm2-SVision.NGMLR-cuteSV.NGMLR-PBSV.pbmm2-PBSV.NGMLR-cuteSV.pbmm2-SVIM.NGMLR
1	11186643	11186704	DEL	none	3;1	SVIM.pbmm2-Sniffles.NGMLR-SVision.NGMLR-cuteSV.NGMLR-PBSV.pbmm2-PBSV.NGMLR-cuteSV.pbmm2-SVIM.NGMLR
1	12044194	12044194	INS	none	3	SVIM.pbmm2-Sniffles.NGMLR-cuteSV.pbmm2-AnchorWave-SVision.NGMLR-cuteSV.NGMLR-SyRI-PBSV.pbmm2-SVision.pbmm2-PBSV.NGMLR-Assemblytics-SVIM.NGMLR-Sniffles.pbmm2
1	12149900	12223048	DEL	none	3	SVMU-SVIM.pbmm2-Sniffles.NGMLR-SVision.NGMLR-cuteSV.NGMLR-cuteSV.pbmm2-AnchorWave-SyRI-PBSV.pbmm2-SVision.pbmm2-PBSV.NGMLR-Assemblytics-SVIM.NGMLR-Sniffles.pbmm2
1	12369200	12369252	DEL	none	1	SVIM.NGMLR-PBSV.pbmm2-PBSV.NGMLR-SVIM.pbmm2
1	12685983	12694259	Complex	DUP-INV	1	PBSV.NGMLR-SVision.NGMLR
1	12688308	12688308	INS	none	1	cuteSV.NGMLR-PBSV.pbmm2-SVision.pbmm2-PBSV.NGMLR-cuteSV.pbmm2-SVIM.NGMLR-Sniffles.pbmm2
1	12689355	12775919	Complex	INS-DUP	3	SVision.pbmm2-PBSV.pbmm2-PBSV.NGMLR
1	12776649	12776818	DEL	none	3	SVIM.pbmm2-PBSV.pbmm2-SVision.pbmm2-PBSV.NGMLR-cuteSV.pbmm2-SVIM.NGMLR-Sniffles.pbmm2
1	12778176	12778261	DEL	none	3	SVIM.pbmm2-Sniffles.NGMLR-SVision.NGMLR-PBSV.pbmm2-SVision.pbmm2-PBSV.NGMLR-cuteSV.pbmm2-SVIM.NGMLR-Sniffles.pbmm2
1	12780743	12780867	DEL	none	3	SVIM.pbmm2-cuteSV.NGMLR-PBSV.pbmm2-SVision.pbmm2-PBSV.NGMLR-cuteSV.pbmm2-SVIM.NGMLR-Sniffles.pbmm2
1	12782682	12782682	INS	none	3	SVIM.pbmm2-PBSV.pbmm2-SVision.pbmm2-cuteSV.pbmm2-Sniffles.pbmm2
1	13231040	13231220	DEL	none	1	PBSV.pbmm2-SVIM.pbmm2
1	13551562	13551562	INS	none	1	PBSV.pbmm2
1	13725289	13725384	DEL	none	3	SVIM.pbmm2-Sniffles.NGMLR-cuteSV.NGMLR-AnchorWave-Assemblytics-SyRI-PBSV.pbmm2-SVision.pbmm2-PBSV.NGMLR-cuteSV.pbmm2-SVIM.NGMLR-Sniffles.pbmm2
1	15479725	15479831	DEL	none	3	SVIM.pbmm2-Sniffles.NGMLR-SVision.NGMLR-cuteSV.NGMLR-AnchorWave-Assemblytics-SyRI-PBSV.pbmm2-SVision.pbmm2-PBSV.NGMLR-cuteSV.pbmm2-SVIM.NGMLR-Sniffles.pbmm2
1	15872353	15872460	DEL	none	3	SVIM.pbmm2-Sniffles.NGMLR-SVision.NGMLR-AnchorWave-cuteSV.NGMLR-Assemblytics-SyRI-PBSV.pbmm2-SVision.pbmm2-PBSV.NGMLR-cuteSV.pbmm2-SVIM.NGMLR-Sniffles.pbmm2
1	16256681	16256852	DEL	none	3	SVIM.pbmm2-Sniffles.NGMLR-SVision.NGMLR-AnchorWave-cuteSV.NGMLR-Assemblytics-SyRI-PBSV.pbmm2-SVision.pbmm2-PBSV.NGMLR-cuteSV.pbmm2-SVIM.NGMLR-Sniffles.pbmm2
1	16582101	19303798	INV	none	3	Sniffles.pbmm2
1	16795531	16795531	INS	none	3	SVision.NGMLR-SVision.pbmm2
1	16869447	16869623	DEL	none	3	SVMU-SVIM.pbmm2-Sniffles.NGMLR-SVision.NGMLR-cuteSV.NGMLR-Assemblytics-AnchorWave-SyRI-PBSV.pbmm2-SVision.pbmm2-PBSV.NGMLR-cuteSV.pbmm2-SVIM.NGMLR-Sniffles.pbmm2
1	17424692	17424692	INS	none	1	PBSV.pbmm2
1	17424857	17424857	INS	none	1	PBSV.pbmm2-Sniffles.pbmm2
1	17425292	17425442	DEL	none	1	PBSV.pbmm2-Sniffles.pbmm2
1	17426768	17427041	DEL	none	1	PBSV.pbmm2-Sniffles.pbmm2
1	17431693	17431693	INS	none	1	Sniffles.pbmm2
1	17823495	17823495	INS	none	1	SVision.NGMLR-cuteSV.NGMLR-SVIM.NGMLR-PBSV.NGMLR
1	17824281	17824281	INS	none	1	SVIM.pbmm2-Sniffles.NGMLR-SVision.NGMLR-cuteSV.NGMLR-PBSV.pbmm2-SVision.pbmm2-PBSV.NGMLR-cuteSV.pbmm2-SVIM.NGMLR-Sniffles.pbmm2
1	17828235	22819675	Complex	DUP-INV	1	Sniffles.pbmm2
1	17840331	17840593	DEL	none	1	SVIM.pbmm2-PBSV.pbmm2-SVision.pbmm2-PBSV.NGMLR-Sniffles.pbmm2
1	17853671	17853671	INS	none	1	PBSV.pbmm2-Sniffles.pbmm2-SVision.pbmm2-SVIM.pbmm2
1	17863311	17863311	INS	none	1	SVIM.pbmm2-PBSV.pbmm2-SVision.pbmm2-cuteSV.pbmm2-Sniffles.pbmm2
1	17874600	17874600	INS	none	1	PBSV.pbmm2-SVision.pbmm2-PBSV.NGMLR
1	17895518	17895518	INS	none	1	PBSV.pbmm2-SVIM.pbmm2
1	17897277	17897277	INS	none	1	SVIM.pbmm2
1	17913177	17913177	INS	none	1	SVIM.NGMLR-cuteSV.NGMLR-PBSV.NGMLR-SVision.NGMLR
1	17924609	17924678	DEL	none	1	PBSV.NGMLR
1	17950455	17950510	DEL	none	1	PBSV.pbmm2-SVIM.pbmm2-cuteSV.pbmm2
1	17974925	17975001	DEL	none	3	SVIM.pbmm2-SyRI-PBSV.pbmm2-SVision.pbmm2-PBSV.NGMLR-cuteSV.pbmm2-Sniffles.pbmm2
1	17974957	17975034	DEL	none	3	Sniffles.NGMLR-SVision.NGMLR-AnchorWave-cuteSV.NGMLR-Assemblytics-SVIM.NGMLR
1	18934670	18934765	DEL	none	3	SVMU-SVIM.pbmm2-Sniffles.NGMLR-SVision.NGMLR-cuteSV.NGMLR-AnchorWave-cuteSV.pbmm2-PBSV.pbmm2-SVision.pbmm2-PBSV.NGMLR-Assemblytics-SVIM.NGMLR-Sniffles.pbmm2
1	19271686	22748388	INV	none	2	Sniffles.pbmm2
1	21111403	50254419	INV	none	2	Sniffles.pbmm2
1	21508080	21508169	DEL	none	1	SVIM.pbmm2-PBSV.pbmm2-SVision.pbmm2-cuteSV.pbmm2-Sniffles.pbmm2
1	22647978	22647978	INS	none	1	Sniffles.pbmm2
1	22662989	22663197	DEL	none	1	PBSV.NGMLR
1	22663873	22663873	INS	none	1	PBSV.NGMLR
1	22704273	22704273	INS	none	1	SVIM.NGMLR-PBSV.NGMLR
1	22944601	22944601	INS	none	1	PBSV.pbmm2-Sniffles.pbmm2
1	22969530	22969583	DEL	none	1	PBSV.NGMLR
1	23138952	23138952	INS	none	3	SVMU-SVIM.pbmm2-Sniffles.NGMLR-SVision.NGMLR-cuteSV.NGMLR-AnchorWave-cuteSV.pbmm2-PBSV.pbmm2-SVision.pbmm2-PBSV.NGMLR-Assemblytics-SVIM.NGMLR-Sniffles.pbmm2
1	24699095	24699193	DEL	none	1	SVIM.pbmm2-Sniffles.NGMLR-SVision.NGMLR-AnchorWave-cuteSV.NGMLR-Assemblytics-SyRI-PBSV.pbmm2-SVision.pbmm2-PBSV.NGMLR-cuteSV.pbmm2-SVIM.NGMLR-Sniffles.pbmm2
1	25478804	25478975	DEL	none	1	SVIM.pbmm2-Sniffles.NGMLR-cuteSV.pbmm2-cuteSV.NGMLR-AnchorWave-SyRI-PBSV.pbmm2-SVision.pbmm2-PBSV.NGMLR-Assemblytics-SVIM.NGMLR-Sniffles.pbmm2
1	26210779	26210860	DEL	none	3	SVIM.pbmm2-Sniffles.NGMLR-SVision.NGMLR-cuteSV.NGMLR-Assemblytics-AnchorWave-SyRI-PBSV.pbmm2-SVision.pbmm2-PBSV.NGMLR-cuteSV.pbmm2-SVIM.NGMLR-Sniffles.pbmm2
1	26264250	26264368	DEL	none	3	SVMU-SVIM.pbmm2-Sniffles.NGMLR-SVision.NGMLR-AnchorWave-cuteSV.NGMLR-Assemblytics-SyRI-PBSV.pbmm2-SVision.pbmm2-PBSV.NGMLR-cuteSV.pbmm2-SVIM.NGMLR-Sniffles.pbmm2
1	26635280	26635280	INS	none	3	SVMU-Sniffles.NGMLR-SVision.NGMLR-AnchorWave-cuteSV.pbmm2-cuteSV.NGMLR-SyRI-PBSV.pbmm2-SVision.pbmm2-PBSV.NGMLR-Assemblytics-SVIM.NGMLR-Sniffles.pbmm2
1	27957285	27957285	INS	none	3	SVMU-SVIM.pbmm2-Sniffles.NGMLR-SVision.NGMLR-cuteSV.NGMLR-cuteSV.pbmm2-AnchorWave-SyRI-PBSV.pbmm2-SVision.pbmm2-PBSV.NGMLR-Assemblytics-SVIM.NGMLR-Sniffles.pbmm2
1	29199451	29199451	INS	none	3	SVIM.pbmm2-Sniffles.NGMLR-cuteSV.pbmm2-SVision.NGMLR-cuteSV.NGMLR-AnchorWave-SyRI-PBSV.pbmm2-SVision.pbmm2-PBSV.NGMLR-Assemblytics-SVIM.NGMLR-Sniffles.pbmm2
1	29559246	29559373	DEL	none	3	SVIM.pbmm2-Sniffles.NGMLR-SVision.NGMLR-cuteSV.NGMLR-AnchorWave-PBSV.pbmm2-SVision.pbmm2-PBSV.NGMLR-cuteSV.pbmm2-SVIM.NGMLR-Sniffles.pbmm2
1	30654908	30655288	DEL	none	1	SVMU-SVIM.pbmm2-Sniffles.NGMLR-SVision.NGMLR-AnchorWave-cuteSV.NGMLR-Assemblytics-SyRI-SVision.pbmm2-cuteSV.pbmm2-SVIM.NGMLR-Sniffles.pbmm2
1	30671903	30672034	DEL	none	3	Sniffles.pbmm2
1	31081291	31081410	DEL	none	3	SVIM.pbmm2-Sniffles.NGMLR-cuteSV.NGMLR-AnchorWave-Assemblytics-SVision.NGMLR-SyRI-PBSV.pbmm2-SVision.pbmm2-PBSV.NGMLR-cuteSV.pbmm2-SVIM.NGMLR-Sniffles.pbmm2
1	32971215	32971498	DEL	none	1	SVMU-PBSV.pbmm2-Sniffles.pbmm2-SyRI
1	33021667	33044513	Complex	INS-DEL-DUP	1	SyRI-SVMU-AnchorWave-PBSV.pbmm2
1	33030188	33030386	DEL	none	1	Sniffles.pbmm2-SVIM.pbmm2-SVision.pbmm2-SVision.NGMLR-Sniffles.NGMLR
1	33030291	33599278	Complex	DUP-INV	1	AnchorWave
1	33155466	33155571	DEL	none	1	SVIM.pbmm2-Sniffles.NGMLR-SVision.NGMLR-AnchorWave-cuteSV.NGMLR-Assemblytics-SyRI-PBSV.pbmm2-SVision.pbmm2-PBSV.NGMLR-cuteSV.pbmm2-SVIM.NGMLR-Sniffles.pbmm2
1	33832670	33832670	INS	none	3	SVMU-SVIM.pbmm2-Sniffles.NGMLR-cuteSV.pbmm2-cuteSV.NGMLR-SVision.NGMLR-AnchorWave-PBSV.pbmm2-SVision.pbmm2-PBSV.NGMLR-Assemblytics-SVIM.NGMLR-Sniffles.pbmm2
1	34139649	34149624	DEL	none	1	SVMU-AnchorWave-Assemblytics
1	34701037	34943636	Complex	DUP-INV	1	SVision.NGMLR
1	34702277	34702366	DEL	none	1	SVision.NGMLR-PBSV.pbmm2-SVIM.NGMLR-PBSV.NGMLR
1	34702702	34762536	Complex	INS-DEL-DUP	1	cuteSV.NGMLR-AnchorWave-Assemblytics-SyRI
1	34705066	34705066	INS	none	1	SVMU-SVIM.pbmm2-cuteSV.NGMLR-PBSV.pbmm2-SVision.pbmm2-PBSV.NGMLR-cuteSV.pbmm2-Sniffles.pbmm2
1	34706466	34708502	DEL	none	1	cuteSV.NGMLR-PBSV.NGMLR-SVision.pbmm2-PBSV.pbmm2-SVIM.pbmm2-Sniffles.pbmm2-cuteSV.pbmm2-SVMU
1	34709012	34709086	DEL	none	1	PBSV.pbmm2-SVIM.pbmm2-SVision.pbmm2-Sniffles.pbmm2
1	34718789	34723177	DUP	none	3	SyRI-PBSV.NGMLR-SVision.NGMLR
1	34723161	34726598	Complex	INS-DEL	3	SVision.NGMLR-Sniffles.pbmm2-cuteSV.NGMLR-PBSV.NGMLR
1	34725490	34726178	DEL	none	3	SVision.NGMLR-PBSV.NGMLR-cuteSV.NGMLR
1	34727116	34727181	DEL	none	3	SVIM.pbmm2-Sniffles.NGMLR-SVision.NGMLR-SVision.pbmm2-cuteSV.pbmm2-SVIM.NGMLR-Sniffles.pbmm2
1	34727486	34727584	DEL	none	3	SVIM.NGMLR-Sniffles.NGMLR-SVision.NGMLR-SVMU
1	34727586	34727586	INS	none	3	Sniffles.NGMLR-SVision.NGMLR-AnchorWave-cuteSV.NGMLR-SVIM.NGMLR
1	34729799	34729799	INS	none	3	PBSV.pbmm2-Sniffles.pbmm2
1	34741075	34741075	INS	none	1	SVIM.pbmm2-Sniffles.NGMLR-SVision.NGMLR-cuteSV.NGMLR-PBSV.pbmm2-SVision.pbmm2-PBSV.NGMLR-cuteSV.pbmm2-SVIM.NGMLR-Sniffles.pbmm2
1	34756075	34756161	DEL	none	1	SVision.NGMLR-cuteSV.NGMLR-PBSV.pbmm2-PBSV.NGMLR-SVIM.NGMLR
1	34756081	34756161	DEL	none	1	SVIM.pbmm2
1	34757783	34757836	DEL	none	1	cuteSV.NGMLR-PBSV.NGMLR
1	34757975	34943637	Complex	INS-DEL-DUP-INV	3	SVision.NGMLR-SVision.pbmm2-cuteSV.NGMLR-Sniffles.pbmm2-Assemblytics
1	34758007	34758113	DEL	none	1	PBSV.NGMLR
1	34798088	34798190	DEL	none	1	PBSV.pbmm2
1	34799785	34799890	DEL	none	1	PBSV.pbmm2
1	34850622	34850622	INS	none	1	PBSV.pbmm2-SVision.pbmm2-SVIM.pbmm2
1	34850690	34850690	INS	none	1	SVIM.pbmm2-Sniffles.pbmm2-SVision.pbmm2
1	34851464	34853689	Complex	INS-DEL	1	SVIM.pbmm2-PBSV.pbmm2-SVision.pbmm2-cuteSV.pbmm2-Sniffles.pbmm2
1	34853819	34879917	DUP	none	1	SyRI-AnchorWave-cuteSV.NGMLR-SVMU
1	34854444	34854546	DEL	none	1	PBSV.pbmm2-Sniffles.pbmm2-cuteSV.pbmm2
1	34856619	34856671	DEL	none	1	PBSV.pbmm2-Sniffles.pbmm2-SVIM.pbmm2
1	34856812	34856812	INS	none	1	cuteSV.pbmm2-PBSV.pbmm2-Sniffles.pbmm2-SVIM.pbmm2
1	34864307	34864307	INS	none	1	SVIM.pbmm2-Sniffles.NGMLR-SVision.NGMLR-cuteSV.NGMLR-PBSV.pbmm2-SVision.pbmm2-PBSV.NGMLR-cuteSV.pbmm2-SVIM.NGMLR-Sniffles.pbmm2
1	34866208	34866280	DEL	none	1	SVIM.pbmm2-Sniffles.NGMLR-PBSV.pbmm2-SVision.pbmm2-PBSV.NGMLR-cuteSV.pbmm2-SVIM.NGMLR-Sniffles.pbmm2
1	34866334	34866518	Complex	INS-DUP	1	PBSV.pbmm2-SVIM.pbmm2-cuteSV.pbmm2-SVIM.NGMLR-PBSV.NGMLR
1	34867280	34867347	DEL	none	1	SVIM.pbmm2-SVision.NGMLR-PBSV.pbmm2-SVision.pbmm2-PBSV.NGMLR-cuteSV.pbmm2-SVIM.NGMLR-Sniffles.pbmm2
1	34869560	34869560	INS	none	1	PBSV.pbmm2-SVision.pbmm2-SVIM.pbmm2
1	34871485	34871961	Complex	INS-DEL	1	PBSV.pbmm2-SVIM.pbmm2
1	34873197	34873556	DEL	none	1	PBSV.pbmm2
1	34875598	34875598	INS	none	1	SVIM.pbmm2-SVision.NGMLR-AnchorWave-cuteSV.NGMLR-PBSV.pbmm2-SVision.pbmm2-PBSV.NGMLR-cuteSV.pbmm2-SVIM.NGMLR-Sniffles.pbmm2
1	34876771	34877557	DEL	none	1	SVMU
1	34876771	35110106	Complex	DUP-INV	2	SVMU-Assemblytics-AnchorWave-SVision.pbmm2-SyRI
1	34878275	34878433	DEL	none	1	PBSV.pbmm2
1	34881265	34881371	DEL	none	1	PBSV.pbmm2
1	34881569	34881623	DEL	none	1	PBSV.pbmm2-SVision.pbmm2
1	34883209	34884710	Complex	INS-DEL	1	PBSV.pbmm2
1	34885339	34885547	DEL	none	1	PBSV.pbmm2
1	34887785	34887785	INS	none	1	PBSV.pbmm2-Sniffles.pbmm2-SVision.pbmm2-SVIM.pbmm2
1	34895679	34895784	DEL	none	1	Sniffles.pbmm2
1	34897363	34898017	DEL	none	1	Sniffles.pbmm2
1	34899687	34901804	Complex	INS-DEL	1	Sniffles.pbmm2-PBSV.NGMLR
1	34902704	34902861	DEL	none	1	Sniffles.pbmm2
1	34902997	34904045	DEL	none	1	Sniffles.pbmm2
1	34905732	34917665	DUP	none	1	Sniffles.pbmm2
1	34906723	34906828	DEL	none	1	Sniffles.pbmm2
1	34907601	34909886	DUP	none	1	Sniffles.pbmm2-SyRI
1	34910723	34912848	DEL	none	1	PBSV.pbmm2-Sniffles.pbmm2
1	34914775	35550682	Complex	DUP-INV	2	AnchorWave-SVMU-Assemblytics-cuteSV.NGMLR
1	34917291	34917291	INS	none	1	PBSV.pbmm2-Sniffles.pbmm2-SVision.pbmm2-SVIM.pbmm2
1	34925986	34926060	DUP	none	1	Sniffles.pbmm2
1	34926316	34926472	DEL	none	1	SVIM.NGMLR-Sniffles.pbmm2-PBSV.NGMLR
1	34930221	34930221	INS	none	1	Sniffles.pbmm2
1	34930891	34930944	DEL	none	1	Sniffles.pbmm2
1	34932442	34932442	INS	none	1	PBSV.pbmm2
1	34933328	34933328	INS	none	1	PBSV.pbmm2
1	34935582	34935684	DEL	none	1	PBSV.pbmm2
1	34940746	34940746	INS	none	1	cuteSV.pbmm2-PBSV.pbmm2-PBSV.NGMLR-SVIM.pbmm2
1	34953554	34953554	INS	none	1	PBSV.pbmm2
1	35338688	35338885	DEL	none	3	SVIM.pbmm2-Sniffles.NGMLR-cuteSV.pbmm2-SVision.NGMLR-cuteSV.NGMLR-AnchorWave-SyRI-PBSV.pbmm2-SVision.pbmm2-PBSV.NGMLR-Assemblytics-SVIM.NGMLR-Sniffles.pbmm2
1	37249926	37256839	DEL	none	3	SVMU-SVIM.pbmm2-Sniffles.NGMLR-SVision.NGMLR-AnchorWave-cuteSV.NGMLR-Assemblytics-SVision.pbmm2-cuteSV.pbmm2-SVIM.NGMLR
1	37258992	37259269	DEL	none	3	SVIM.pbmm2-PBSV.pbmm2-SVision.pbmm2-cuteSV.pbmm2-Sniffles.pbmm2
1	37543369	37675458	Complex	INS-DEL-DUP	1	Sniffles.pbmm2-SyRI-Assemblytics
1	37551495	37552683	DEL	none	1	Sniffles.pbmm2
1	37569306	37569306	INS	none	1	Assemblytics
1	37582291	37582544	DEL	none	1	SVIM.pbmm2-Assemblytics-PBSV.pbmm2-SVision.pbmm2-cuteSV.pbmm2-Sniffles.pbmm2
1	37584212	37584212	INS	none	1	PBSV.pbmm2-Sniffles.pbmm2-SVision.pbmm2-SVIM.pbmm2
1	37606657	37606657	INS	none	1	SVIM.pbmm2-cuteSV.pbmm2-PBSV.pbmm2-SVision.pbmm2-Assemblytics-Sniffles.pbmm2
1	37618161	37618161	INS	none	1	Sniffles.pbmm2-cuteSV.pbmm2-Assemblytics
1	37650256	37701883	DUP	none	1	Sniffles.pbmm2-cuteSV.pbmm2
1	37670512	37892132	Complex	DUP-INV	2	AnchorWave-SVMU
1	37675190	37675458	DEL	none	1	Sniffles.pbmm2
1	37830825	37833894	DEL	none	3	SVMU-SVIM.pbmm2-Sniffles.NGMLR-SVision.NGMLR-cuteSV.NGMLR-Assemblytics-AnchorWave-SyRI-PBSV.pbmm2-SVision.pbmm2-PBSV.NGMLR-cuteSV.pbmm2-SVIM.NGMLR-Sniffles.pbmm2
1	38125058	38125058	INS	none	3	SVMU-SVIM.pbmm2-Sniffles.NGMLR-SVision.NGMLR-AnchorWave-cuteSV.NGMLR-cuteSV.pbmm2-SyRI-PBSV.pbmm2-SVision.pbmm2-PBSV.NGMLR-Assemblytics-SVIM.NGMLR-Sniffles.pbmm2
1	38408886	38408965	DEL	none	1	PBSV.pbmm2-Sniffles.pbmm2-SVision.pbmm2-SVIM.pbmm2
1	38409569	38409775	DEL	none	1	PBSV.pbmm2-SVIM.pbmm2-Sniffles.pbmm2-SVision.pbmm2
1	38411922	38412281	DEL	none	1	PBSV.pbmm2-Sniffles.pbmm2-SVision.pbmm2-SVIM.pbmm2
1	38413093	38413093	INS	none	1	PBSV.pbmm2-SVIM.pbmm2-Sniffles.pbmm2-SVision.pbmm2
1	38415353	38415462	DEL	none	1	PBSV.pbmm2-SVIM.pbmm2-SVision.pbmm2
1	38416957	38416957	INS	none	1	PBSV.pbmm2-Sniffles.pbmm2-SVision.pbmm2-SVIM.pbmm2
1	39304702	39306924	INV	none	1	SVision.pbmm2
1	39306924	39311213	DUP	none	1	PBSV.pbmm2
1	39877469	39877520	DEL	none	1	SVIM.pbmm2-Sniffles.pbmm2-SVision.pbmm2
1	39934411	39934411	INS	none	1	SVIM.pbmm2-Sniffles.NGMLR-SVision.NGMLR-cuteSV.NGMLR-PBSV.pbmm2-SVision.pbmm2-PBSV.NGMLR-cuteSV.pbmm2-SVIM.NGMLR-Sniffles.pbmm2
1	39947250	39948126	DEL	none	3	PBSV.pbmm2-Assemblytics-SVision.pbmm2-SVIM.pbmm2
1	39954325	39954448	DEL	none	3	SVMU-SVIM.pbmm2-Sniffles.NGMLR-SVision.NGMLR-cuteSV.NGMLR-cuteSV.pbmm2-AnchorWave-SyRI-PBSV.pbmm2-SVision.pbmm2-PBSV.NGMLR-Assemblytics-SVIM.NGMLR-Sniffles.pbmm2
1	39991114	39991114	INS	none	3	SVMU-AnchorWave-SyRI-PBSV.pbmm2-Assemblytics-Sniffles.pbmm2
1	39997143	39997143	INS	none	3	PBSV.pbmm2-Sniffles.pbmm2-SyRI
1	40031150	40031150	INS	none	3	SVIM.pbmm2-Sniffles.NGMLR-SVision.NGMLR-cuteSV.pbmm2-cuteSV.NGMLR-PBSV.pbmm2-SVision.pbmm2-PBSV.NGMLR-Assemblytics-Sniffles.pbmm2
1	40044378	40044378	INS	none	3	SVIM.pbmm2-SVision.NGMLR-cuteSV.NGMLR-PBSV.pbmm2-SVision.pbmm2-PBSV.NGMLR-cuteSV.pbmm2-SVIM.NGMLR-Sniffles.pbmm2
1	40189870	40190028	DEL	none	3	SVIM.pbmm2-SVision.NGMLR-cuteSV.NGMLR-Assemblytics-PBSV.pbmm2-SVision.pbmm2-PBSV.NGMLR-cuteSV.pbmm2-SVIM.NGMLR-Sniffles.pbmm2
1	40230681	40230787	DEL	none	1	AnchorWave-SVMU
1	40230685	40267916	INV	none	2	SVMU-AnchorWave
1	40350412	40425825	INV	none	2	SVMU-AnchorWave
1	40426016	40456718	INV	none	2	SVMU-AnchorWave
1	40470547	40532430	INV	none	2	SVMU-AnchorWave
1	40534957	40572958	INV	none	2	SVMU-AnchorWave
1	40572960	40705902	Complex	DUP-INV	2	AnchorWave-SVMU
1	40858175	40858175	INS	none	1	SVIM.pbmm2-SyRI-PBSV.pbmm2-SVision.pbmm2-cuteSV.pbmm2-Sniffles.pbmm2
1	41678232	41684329	DEL	none	3	SVMU-SVIM.pbmm2-Sniffles.NGMLR-SVision.NGMLR-AnchorWave-cuteSV.NGMLR-Assemblytics-SVision.pbmm2-PBSV.NGMLR-cuteSV.pbmm2-SVIM.NGMLR-Sniffles.pbmm2
1	42818698	42825383	DEL	none	1	SVision.NGMLR-AnchorWave-SVMU-Assemblytics
1	42845590	42845590	INS	none	1	Sniffles.pbmm2
1	42848932	42848932	INS	none	1	PBSV.pbmm2-Sniffles.pbmm2-SVision.pbmm2
1	42880584	43759432	INV	none	2	Sniffles.pbmm2
1	43756659	43756715	DEL	none	1	SVIM.pbmm2-PBSV.pbmm2-SVision.pbmm2-cuteSV.pbmm2-Sniffles.pbmm2
1	43756978	43756978	INS	none	1	SVIM.pbmm2-PBSV.pbmm2-SVision.pbmm2-cuteSV.pbmm2-Sniffles.pbmm2
1	43757999	43758238	DEL	none	1	SVIM.pbmm2-PBSV.pbmm2-SVision.pbmm2-cuteSV.pbmm2-Sniffles.pbmm2
1	43969799	43971518	Complex	DUP-INV	1	PBSV.pbmm2
1	43971977	43973425	Complex	INS-DEL-DUP	1	cuteSV.NGMLR
1	43972288	43972340	Complex	INS-DEL	1	PBSV.pbmm2
1	43973373	43973525	DEL	none	1	SVMU-SVIM.pbmm2-SVision.NGMLR-cuteSV.NGMLR-SVision.pbmm2-Assemblytics-SVIM.NGMLR-Sniffles.pbmm2
1	43973524	44018249	Complex	DUP-INV	1	AnchorWave
1	45324819	45335112	DUP	none	3	SVMU-Assemblytics-cuteSV.NGMLR-SVision.NGMLR-Sniffles.NGMLR
1	45325031	45325031	INS	none	3	cuteSV.NGMLR-PBSV.pbmm2-SVision.NGMLR-SVIM.NGMLR
1	45325086	45325086	INS	none	3	SVIM.pbmm2-cuteSV.pbmm2
1	45325120	45325120	INS	none	3	SVIM.pbmm2-Sniffles.NGMLR-SVision.NGMLR-SVision.pbmm2-PBSV.NGMLR-SVIM.NGMLR-Sniffles.pbmm2
1	45332580	45341019	DEL	none	3	AnchorWave-PBSV.NGMLR
1	45346261	45346372	DEL	none	3	PBSV.pbmm2
1	45347770	45347770	INS	none	3	SVMU-SVIM.pbmm2-Sniffles.NGMLR-SVision.NGMLR-AnchorWave-cuteSV.pbmm2-cuteSV.NGMLR-SyRI-PBSV.pbmm2-SVision.pbmm2-PBSV.NGMLR-Assemblytics-SVIM.NGMLR-Sniffles.pbmm2
1	45398778	45398991	DEL	none	3	SVIM.pbmm2-Sniffles.NGMLR-SVision.NGMLR-AnchorWave-cuteSV.NGMLR-Assemblytics-SyRI-PBSV.pbmm2-SVision.pbmm2-PBSV.NGMLR-cuteSV.pbmm2-SVIM.NGMLR-Sniffles.pbmm2
1	45763080	45763080	INS	none	3	SVMU-SVIM.pbmm2-Sniffles.NGMLR-SVision.NGMLR-AnchorWave-cuteSV.pbmm2-cuteSV.NGMLR-SyRI-PBSV.pbmm2-SVision.pbmm2-PBSV.NGMLR-Assemblytics-SVIM.NGMLR-Sniffles.pbmm2
1	46721613	53100357	Complex	DUP-INV	2	Sniffles.pbmm2
1	46842946	46843897	DEL	none	3	SVMU-SVIM.pbmm2-Sniffles.NGMLR-SVision.NGMLR-AnchorWave-Assemblytics-cuteSV.NGMLR-SyRI-PBSV.pbmm2-SVision.pbmm2-PBSV.NGMLR-cuteSV.pbmm2-SVIM.NGMLR-Sniffles.pbmm2
1	48058306	48058411	DEL	none	3	SVIM.pbmm2-Sniffles.NGMLR-SVision.NGMLR-AnchorWave-cuteSV.NGMLR-Assemblytics-SyRI-PBSV.pbmm2-SVision.pbmm2-PBSV.NGMLR-cuteSV.pbmm2-SVIM.NGMLR-Sniffles.pbmm2
1	49793026	49793206	DEL	none	3	SVIM.pbmm2-Sniffles.NGMLR-SVision.NGMLR-cuteSV.NGMLR-Assemblytics-AnchorWave-SyRI-PBSV.pbmm2-SVision.pbmm2-PBSV.NGMLR-cuteSV.pbmm2-SVIM.NGMLR-Sniffles.pbmm2
1	50202912	50202912	INS	none	1	PBSV.pbmm2
1	50256562	50257064	DEL	none	1	SVIM.pbmm2-PBSV.pbmm2-SVision.pbmm2-cuteSV.pbmm2-Sniffles.pbmm2
1	50261138	50261138	INS	none	1	SVIM.pbmm2-PBSV.pbmm2-SVision.pbmm2-cuteSV.pbmm2-Sniffles.pbmm2
1	52280200	52280295	DEL	none	3	SVIM.pbmm2-Sniffles.NGMLR-SVision.NGMLR-cuteSV.NGMLR-Assemblytics-AnchorWave-SyRI-PBSV.pbmm2-SVision.pbmm2-PBSV.NGMLR-cuteSV.pbmm2-SVIM.NGMLR-Sniffles.pbmm2
1	52562715	52562715	INS	none	3	SVIM.pbmm2-Sniffles.NGMLR-cuteSV.pbmm2-AnchorWave-SVision.NGMLR-cuteSV.NGMLR-SyRI-PBSV.pbmm2-SVision.pbmm2-PBSV.NGMLR-Assemblytics-SVIM.NGMLR-Sniffles.pbmm2
1	54039769	54039769	INS	none	1	SVIM.NGMLR-PBSV.NGMLR
1	54175935	54179105	DEL	none	3	SVMU-SVIM.pbmm2-Sniffles.NGMLR-SVision.NGMLR-cuteSV.NGMLR-Assemblytics-AnchorWave-PBSV.pbmm2-SVision.pbmm2-PBSV.NGMLR-cuteSV.pbmm2-SVIM.NGMLR-Sniffles.pbmm2
1	55256406	55346064	Complex	INS-DUP	1	SyRI-AnchorWave-Assemblytics
1	55268575	55268575	INS	none	1	SVIM.pbmm2-AnchorWave-SyRI-PBSV.pbmm2-SVision.pbmm2-Assemblytics-Sniffles.pbmm2
1	55290736	55534255	Complex	DEL-DUP-INV	1	SVision.NGMLR
1	55301765	55301765	INS	none	1	AnchorWave-Sniffles.pbmm2
1	55346023	55428688	INV	none	1	AnchorWave
1	55428326	55428460	DEL	none	1	PBSV.pbmm2-Sniffles.pbmm2-SVision.pbmm2
1	55429168	55429485	DEL	none	1	PBSV.NGMLR-AnchorWave-cuteSV.pbmm2-SVision.pbmm2-PBSV.pbmm2-SVIM.pbmm2
1	55432781	55534099	Complex	DUP-INV	2	SVMU-AnchorWave-SyRI
1	55523178	55591110	Complex	DUP-INV	2	SVMU-Sniffles.pbmm2-AnchorWave
1	55590690	55683785	INV	none	2	PBSV.NGMLR-SyRI-SVMU-AnchorWave
1	55590745	55590872	DEL	none	1	PBSV.pbmm2-Sniffles.pbmm2-AnchorWave
1	55591020	55691727	Complex	DUP-INV	2	SVMU-AnchorWave-SyRI-PBSV.NGMLR
1	55665994	55665994	INS	none	1	SVIM.pbmm2-Sniffles.NGMLR-SVision.NGMLR-cuteSV.NGMLR-PBSV.pbmm2-SVision.pbmm2-PBSV.NGMLR-cuteSV.pbmm2-SVIM.NGMLR-Sniffles.pbmm2
1	55673755	55673755	INS	none	1	SVIM.pbmm2-Sniffles.NGMLR-SVision.NGMLR-cuteSV.NGMLR-PBSV.pbmm2-SVision.pbmm2-PBSV.NGMLR-cuteSV.pbmm2-SVIM.NGMLR-Sniffles.pbmm2
1	55682761	55682761	INS	none	1	PBSV.pbmm2-Sniffles.pbmm2-SVision.pbmm2-SVIM.pbmm2
1	55683594	55683594	INS	none	1	SVIM.pbmm2-Sniffles.NGMLR-SVision.NGMLR-cuteSV.NGMLR-PBSV.pbmm2-SVision.pbmm2-PBSV.NGMLR-SVIM.NGMLR-Sniffles.pbmm2
1	56356790	56358176	DUP	none	1	cuteSV.NGMLR-PBSV.NGMLR
1	56765524	56766051	DEL	none	1	PBSV.pbmm2
1	59016218	59016327	DEL	none	3	SVMU-SVIM.pbmm2-Sniffles.NGMLR-SVision.NGMLR-cuteSV.NGMLR-Assemblytics-AnchorWave-SyRI-PBSV.pbmm2-SVision.pbmm2-PBSV.NGMLR-cuteSV.pbmm2-SVIM.NGMLR-Sniffles.pbmm2
1	59170004	59170004	INS	none	1	PBSV.pbmm2
1	59865814	59865814	INS	none	3	SVMU-SVIM.pbmm2-Sniffles.NGMLR-SVision.NGMLR-cuteSV.NGMLR-cuteSV.pbmm2-AnchorWave-SyRI-PBSV.pbmm2-SVision.pbmm2-PBSV.NGMLR-Assemblytics-SVIM.NGMLR-Sniffles.pbmm2
1	60090750	60090861	DEL	none	3	SVIM.pbmm2-Sniffles.NGMLR-SVision.NGMLR-AnchorWave-Assemblytics-cuteSV.NGMLR-SyRI-PBSV.pbmm2-SVision.pbmm2-PBSV.NGMLR-cuteSV.pbmm2-SVIM.NGMLR-Sniffles.pbmm2
1	60416771	60416870	DEL	none	3	SVIM.pbmm2-Sniffles.NGMLR-SVision.NGMLR-cuteSV.NGMLR-Assemblytics-AnchorWave-SyRI-PBSV.pbmm2-SVision.pbmm2-PBSV.NGMLR-cuteSV.pbmm2-SVIM.NGMLR-Sniffles.pbmm2
1	60792911	60792911	INS	none	1	SVIM.pbmm2-Sniffles.NGMLR-cuteSV.NGMLR-SVision.NGMLR-AnchorWave-Assemblytics-SyRI-PBSV.pbmm2-SVision.pbmm2-PBSV.NGMLR-cuteSV.pbmm2-SVIM.NGMLR-Sniffles.pbmm2
1	61992220	61992345	DEL	none	3	SVIM.pbmm2-Sniffles.NGMLR-SVision.NGMLR-cuteSV.NGMLR-Assemblytics-AnchorWave-SyRI-PBSV.pbmm2-SVision.pbmm2-PBSV.NGMLR-cuteSV.pbmm2-SVIM.NGMLR-Sniffles.pbmm2
1	62622328	62622401	DEL	none	1	PBSV.pbmm2-Sniffles.pbmm2
1	63720186	63720186	INS	none	3	SVIM.pbmm2-cuteSV.pbmm2-AnchorWave-SVision.NGMLR-SyRI-SVision.pbmm2-Assemblytics-Sniffles.pbmm2
1	64063840	64064430	DEL	none	1	SVIM.NGMLR-cuteSV.NGMLR-PBSV.NGMLR
1	64767055	64767146	DEL	none	1	PBSV.pbmm2-Sniffles.pbmm2-SVision.pbmm2
1	65033012	65033137	DEL	none	1	PBSV.pbmm2-Sniffles.pbmm2
1	66123227	66123377	DEL	none	3	SVMU-SVIM.pbmm2-Sniffles.NGMLR-SVision.NGMLR-cuteSV.NGMLR-Assemblytics-AnchorWave-SyRI-PBSV.pbmm2-SVision.pbmm2-PBSV.NGMLR-cuteSV.pbmm2-SVIM.NGMLR-Sniffles.pbmm2
1	66733674	66733674	INS	none	3	SVIM.pbmm2-Sniffles.NGMLR-SVision.NGMLR-cuteSV.NGMLR-Assemblytics-SyRI-PBSV.pbmm2-SVision.pbmm2-cuteSV.pbmm2-SVIM.NGMLR-Sniffles.pbmm2
1	67434620	67434620	INS	none	3	SVMU-SVIM.pbmm2-Sniffles.NGMLR-SVision.NGMLR-cuteSV.NGMLR-AnchorWave-Assemblytics-SyRI-PBSV.pbmm2-SVision.pbmm2-PBSV.NGMLR-cuteSV.pbmm2-SVIM.NGMLR-Sniffles.pbmm2
1	67473240	67911484	DUP	none	1	Sniffles.pbmm2
1	67619888	67619987	DEL	none	1	SVIM.pbmm2-Sniffles.NGMLR-cuteSV.pbmm2-SVision.NGMLR-cuteSV.NGMLR-AnchorWave-SyRI-PBSV.pbmm2-SVision.pbmm2-PBSV.NGMLR-Assemblytics-SVIM.NGMLR-Sniffles.pbmm2
1	67693164	67693164	INS	none	3	SVMU-SVIM.pbmm2-Sniffles.NGMLR-SVision.NGMLR-cuteSV.pbmm2-AnchorWave-cuteSV.NGMLR-SyRI-PBSV.pbmm2-SVision.pbmm2-PBSV.NGMLR-Assemblytics-SVIM.NGMLR-Sniffles.pbmm2
1	67914408	67914465	DEL	none	1	PBSV.pbmm2-SVIM.pbmm2-Sniffles.pbmm2-cuteSV.pbmm2
1	67915700	67915700	INS	none	1	SVIM.pbmm2-Sniffles.pbmm2
1	67956960	67963667	DEL	none	3	SVMU-SVIM.pbmm2-Sniffles.NGMLR-SVision.NGMLR-cuteSV.NGMLR-Assemblytics-AnchorWave-PBSV.pbmm2-SVision.pbmm2-PBSV.NGMLR-cuteSV.pbmm2-SVIM.NGMLR-Sniffles.pbmm2
1	67963667	67963667	INS	none	3	SVIM.pbmm2-Sniffles.NGMLR-SVision.NGMLR-cuteSV.NGMLR-SyRI-PBSV.pbmm2-SVision.pbmm2-PBSV.NGMLR-cuteSV.pbmm2-SVIM.NGMLR-Sniffles.pbmm2
1	68004322	68004322	INS	none	3	SVIM.pbmm2-SVision.NGMLR-PBSV.pbmm2-SVision.pbmm2-PBSV.NGMLR-SVIM.NGMLR-Sniffles.pbmm2
1	68453446	68453446	INS	none	3	SVIM.pbmm2-Sniffles.NGMLR-SVision.NGMLR-SVision.pbmm2-PBSV.NGMLR
1	68742393	68742393	INS	none	3	SVIM.pbmm2-Sniffles.NGMLR-cuteSV.pbmm2-SVision.NGMLR-cuteSV.NGMLR-SyRI-PBSV.pbmm2-SVision.pbmm2-PBSV.NGMLR-Assemblytics-SVIM.NGMLR-Sniffles.pbmm2
1	69059159	69059243	DEL	none	3	SVMU-SVIM.pbmm2-Sniffles.NGMLR-SVision.NGMLR-AnchorWave-Assemblytics-cuteSV.NGMLR-SyRI-PBSV.pbmm2-SVision.pbmm2-PBSV.NGMLR-cuteSV.pbmm2-SVIM.NGMLR-Sniffles.pbmm2
1	69303083	69303083	INS	none	1	Sniffles.pbmm2
1	70259918	70259918	INS	none	3	SVIM.pbmm2-Sniffles.NGMLR-SVision.NGMLR-cuteSV.NGMLR-PBSV.pbmm2-SVision.pbmm2-PBSV.NGMLR-cuteSV.pbmm2-SVIM.NGMLR-Sniffles.pbmm2
1	70444801	70445047	Complex	INS-DUP	3	cuteSV.NGMLR-NGMLR-Assemblytics-SVMU-SyRI-SVision.pbmm2-SVision.NGMLR-SVIM.NGMLR-Sniffles.NGMLR-AnchorWave
1	70659848	70679076	Complex	INS-DUP	3	SVision.pbmm2-Sniffles.pbmm2
1	70662307	70662307	INS	none	3	SVIM.pbmm2-PBSV.pbmm2-SVision.pbmm2-cuteSV.pbmm2-Sniffles.pbmm2
1	70678602	70697418	DEL	none	3	Sniffles.pbmm2
1	70683560	70702373	DEL	none	3	SVMU-AnchorWave-Assemblytics
1	70996484	70996918	DEL	none	3	SVMU-SVIM.pbmm2-Sniffles.NGMLR-SVision.NGMLR-cuteSV.NGMLR-Assemblytics-AnchorWave-SyRI-PBSV.pbmm2-SVision.pbmm2-PBSV.NGMLR-cuteSV.pbmm2-SVIM.NGMLR-Sniffles.pbmm2
1	71419953	71419953	INS	none	3	SVMU-SVIM.pbmm2-Sniffles.NGMLR-SVision.NGMLR-AnchorWave-cuteSV.NGMLR-cuteSV.pbmm2-SyRI-PBSV.pbmm2-SVision.pbmm2-PBSV.NGMLR-Assemblytics-SVIM.NGMLR-Sniffles.pbmm2
1	71463867	71464005	DEL	none	3	SVMU-SVIM.pbmm2-Sniffles.NGMLR-SVision.NGMLR-cuteSV.NGMLR-Assemblytics-AnchorWave-SyRI-PBSV.pbmm2-SVision.pbmm2-PBSV.NGMLR-cuteSV.pbmm2-SVIM.NGMLR-Sniffles.pbmm2
1	71541215	71541215	INS	none	1	SVIM.pbmm2-Sniffles.NGMLR-SVision.NGMLR-AnchorWave-cuteSV.pbmm2-cuteSV.NGMLR-SyRI-PBSV.pbmm2-SVision.pbmm2-PBSV.NGMLR-Assemblytics-SVIM.NGMLR-Sniffles.pbmm2
1	71663231	71668108	DEL	none	3	SVMU-SVIM.pbmm2-Sniffles.NGMLR-SVision.NGMLR-cuteSV.NGMLR-Assemblytics-AnchorWave-SyRI-PBSV.pbmm2-SVision.pbmm2-PBSV.NGMLR-cuteSV.pbmm2-SVIM.NGMLR-Sniffles.pbmm2
1	72816606	72816606	INS	none	3	SVIM.pbmm2-Sniffles.NGMLR-SVision.NGMLR-AnchorWave-cuteSV.pbmm2-cuteSV.NGMLR-SyRI-PBSV.pbmm2-SVision.pbmm2-PBSV.NGMLR-Assemblytics-SVIM.NGMLR-Sniffles.pbmm2
1	72822926	72823248	Complex	INS-DUP	3	PBSV.pbmm2-SyRI-Sniffles.pbmm2-Assemblytics-SVision.pbmm2-SVIM.pbmm2-cuteSV.pbmm2-SVision.NGMLR-SVIM.NGMLR-cuteSV.NGMLR-AnchorWave-Sniffles.NGMLR-PBSV.NGMLR
1	72916462	72916539	DEL	none	3	SVMU-SVision.NGMLR-AnchorWave-PBSV.pbmm2-SVision.pbmm2-PBSV.NGMLR-Assemblytics
1	72916470	72918948	DUP	none	3	SVMU-Assemblytics-PBSV.NGMLR
1	72917919	72917919	INS	none	3	PBSV.pbmm2
1	72918806	72918806	INS	none	3	PBSV.pbmm2-AnchorWave-SVision.pbmm2
1	72919005	72919005	INS	none	3	SVision.NGMLR-SVIM.NGMLR
1	72919260	72919260	INS	none	3	AnchorWave-SVision.pbmm2-SyRI
1	72922985	72923602	DEL	none	3	SVMU-SVIM.pbmm2-SVision.NGMLR-cuteSV.NGMLR-AnchorWave-cuteSV.pbmm2-PBSV.pbmm2-SVision.pbmm2-PBSV.NGMLR-Assemblytics-SVIM.NGMLR-Sniffles.pbmm2
1	73056511	73057365	DEL	none	3	SVision.NGMLR-Assemblytics-SVIM.pbmm2-cuteSV.NGMLR-PBSV.NGMLR-SVMU-SVision.pbmm2-PBSV.pbmm2-AnchorWave-cuteSV.pbmm2
1	73057518	73058118	DEL	none	3	SVision.NGMLR-Assemblytics-SVIM.pbmm2-cuteSV.NGMLR-PBSV.NGMLR-SVMU-SVision.pbmm2-PBSV.pbmm2-AnchorWave-cuteSV.pbmm2
1	73058346	73058541	DEL	none	3	PBSV.pbmm2
1	73059055	73059357	DEL	none	3	SVIM.pbmm2-SVision.NGMLR-AnchorWave-SyRI-PBSV.pbmm2-SVision.pbmm2-PBSV.NGMLR-SVIM.NGMLR
1	73423192	73455436	DEL	none	3	SVMU-AnchorWave-SVision.pbmm2-Assemblytics
1	73455435	73455435	INS	none	3	SVMU-SVIM.pbmm2-Sniffles.NGMLR-cuteSV.NGMLR-AnchorWave-SVision.NGMLR-SyRI-PBSV.pbmm2-SVision.pbmm2-PBSV.NGMLR-cuteSV.pbmm2-SVIM.NGMLR-Sniffles.pbmm2
1	73576827	73576827	INS	none	3	SVMU-SVIM.pbmm2-Sniffles.NGMLR-SVision.NGMLR-cuteSV.NGMLR-AnchorWave-SyRI-PBSV.pbmm2-SVision.pbmm2-PBSV.NGMLR-Assemblytics-SVIM.NGMLR
1	73754412	73754780	DEL	none	3	SVMU-SVIM.pbmm2-SVision.NGMLR-cuteSV.NGMLR-Assemblytics-AnchorWave-SyRI-PBSV.pbmm2-SVision.pbmm2-PBSV.NGMLR-cuteSV.pbmm2-Sniffles.pbmm2
1	73823795	73841890	Complex	DEL-DUP	3	SVIM.NGMLR-cuteSV.NGMLR-AnchorWave-Assemblytics-Sniffles.pbmm2-SVision.NGMLR-PBSV.pbmm2-SVIM.pbmm2-SVMU-SVision.pbmm2-cuteSV.pbmm2
1	73843574	73848466	DEL	none	3	AnchorWave-SVision.pbmm2
1	73849017	73849068	DEL	none	3	Sniffles.pbmm2
1	73849469	73849469	INS	none	3	Sniffles.pbmm2
1	75878147	75968716	INV	none	1	PBSV.pbmm2
1	75947500	75947500	INS	none	1	Sniffles.pbmm2
1	76478449	76479033	DEL	none	1	Sniffles.pbmm2
1	76479594	76479704	DEL	none	1	PBSV.pbmm2
1	76569837	76585206	DUP	none	1	SVision.NGMLR-cuteSV.NGMLR-PBSV.NGMLR-PBSV.pbmm2-cuteSV.pbmm2-Sniffles.pbmm2-SVision.pbmm2-SVIM.NGMLR-SVIM.pbmm2-AnchorWave-Assemblytics-Sniffles.NGMLR
1	76585102	76590071	DEL	none	1	SVMU-AnchorWave-SyRI
1	77510247	77510247	INS	none	3	SVMU-SVIM.pbmm2-Sniffles.NGMLR-SVision.NGMLR-cuteSV.pbmm2-AnchorWave-cuteSV.NGMLR-SyRI-PBSV.pbmm2-SVision.pbmm2-PBSV.NGMLR-Assemblytics-SVIM.NGMLR-Sniffles.pbmm2
1	77738708	77738708	INS	none	3	SVMU-SVIM.pbmm2-Sniffles.NGMLR-SVision.NGMLR-cuteSV.NGMLR-cuteSV.pbmm2-AnchorWave-PBSV.pbmm2-SVision.pbmm2-PBSV.NGMLR-Assemblytics-SVIM.NGMLR-Sniffles.pbmm2
1	77758671	77764130	Complex	DEL-DUP	3	AnchorWave-PBSV.pbmm2-Assemblytics-SVMU
1	77990065	77990155	DEL	none	3	SVIM.pbmm2-Sniffles.NGMLR-SVision.NGMLR-AnchorWave-Assemblytics-cuteSV.NGMLR-SyRI-PBSV.pbmm2-SVision.pbmm2-PBSV.NGMLR-cuteSV.pbmm2-SVIM.NGMLR-Sniffles.pbmm2
1	80373274	80373274	INS	none	3	SVMU-SVIM.pbmm2-Sniffles.NGMLR-cuteSV.pbmm2-SVision.NGMLR-AnchorWave-cuteSV.NGMLR-SyRI-PBSV.pbmm2-SVision.pbmm2-PBSV.NGMLR-Assemblytics-SVIM.NGMLR-Sniffles.pbmm2
1	80771090	80771178	DEL	none	1	SVMU-SVIM.pbmm2-Sniffles.NGMLR-cuteSV.pbmm2-SVision.NGMLR-AnchorWave-cuteSV.NGMLR-SyRI-PBSV.pbmm2-SVision.pbmm2-PBSV.NGMLR-Assemblytics-SVIM.NGMLR-Sniffles.pbmm2
1	80808601	80808601	INS	none	3	Assemblytics-SVMU-SVision.pbmm2-AnchorWave-SVision.NGMLR-SyRI-cuteSV.NGMLR-PBSV.NGMLR-PBSV.pbmm2-Sniffles.NGMLR-SVIM.pbmm2
1	80809518	80809518	INS	none	3	Assemblytics-SVMU-SVision.pbmm2-AnchorWave-SVision.NGMLR-SyRI-cuteSV.NGMLR-PBSV.NGMLR-PBSV.pbmm2-Sniffles.NGMLR-SVIM.pbmm2
1	80845085	80846429	DEL	none	3	SVIM.pbmm2-Sniffles.NGMLR-SVision.NGMLR-cuteSV.NGMLR-Assemblytics-AnchorWave-SyRI-SVision.pbmm2-PBSV.NGMLR-cuteSV.pbmm2-SVIM.NGMLR
1	80882966	80882966	INS	none	1	SVIM.pbmm2-Sniffles.NGMLR-SVision.NGMLR-cuteSV.NGMLR-PBSV.pbmm2-SVision.pbmm2-PBSV.NGMLR-cuteSV.pbmm2-SVIM.NGMLR-Sniffles.pbmm2
1	80916357	80916517	DEL	none	3	SVMU-SVIM.pbmm2-Sniffles.NGMLR-SVision.NGMLR-AnchorWave-Assemblytics-cuteSV.NGMLR-SyRI-PBSV.pbmm2-SVision.pbmm2-PBSV.NGMLR-cuteSV.pbmm2-SVIM.NGMLR-Sniffles.pbmm2
1	80926598	80942296	DUP	none	3	Sniffles.pbmm2-SyRI-Assemblytics-PBSV.pbmm2-PBSV.NGMLR-SVision.pbmm2-SVision.NGMLR-cuteSV.NGMLR-cuteSV.pbmm2-PBSV.pbmm2-Sniffles.NGMLR-AnchorWave
1	81010791	81010791	INS	none	3	SVMU-SVIM.pbmm2-Sniffles.NGMLR-SVision.NGMLR-cuteSV.pbmm2-AnchorWave-cuteSV.NGMLR-SyRI-PBSV.pbmm2-SVision.pbmm2-PBSV.NGMLR-Assemblytics-SVIM.NGMLR-Sniffles.pbmm2
1	81758497	81760049	DEL	none	3	SVMU-SVIM.pbmm2-Sniffles.NGMLR-SVision.NGMLR-cuteSV.NGMLR-AnchorWave-Assemblytics-SyRI-PBSV.pbmm2-SVision.pbmm2-PBSV.NGMLR-cuteSV.pbmm2-SVIM.NGMLR-Sniffles.pbmm2
1	81760062	81762060	Complex	INS-DUP	3	SyRI-PBSV.pbmm2-PBSV.NGMLR-SVision.NGMLR-cuteSV.NGMLR-Sniffles.NGMLR-SVision.pbmm2-AnchorWave-cuteSV.pbmm2-SVIM.pbmm2
1	81857300	81857354	DEL	none	1	SVIM.pbmm2-Sniffles.NGMLR-SVision.NGMLR-cuteSV.NGMLR-SyRI-PBSV.pbmm2-SVision.pbmm2-PBSV.NGMLR-cuteSV.pbmm2-SVIM.NGMLR-Sniffles.pbmm2
1	84202101	84216162	DEL	none	1	SVMU-AnchorWave-Assemblytics
1	86253734	86253734	INS	none	1	PBSV.pbmm2-Sniffles.pbmm2
1	86259132	86276855	DEL	none	1	SVMU-AnchorWave-Assemblytics
1	86490858	86508012	DUP	none	3	PBSV.pbmm2-PBSV.NGMLR-SVision.NGMLR-cuteSV.pbmm2-cuteSV.NGMLR-SyRI
1	86504129	86524054	DUP	none	3	Sniffles.pbmm2-SVision.pbmm2-cuteSV.pbmm2-SVision.NGMLR-Sniffles.NGMLR-Assemblytics
1	86984675	86984675	INS	none	3	SVMU-SVIM.pbmm2-Sniffles.NGMLR-cuteSV.pbmm2-SVision.NGMLR-AnchorWave-cuteSV.NGMLR-SyRI-PBSV.pbmm2-SVision.pbmm2-PBSV.NGMLR-Assemblytics-SVIM.NGMLR-Sniffles.pbmm2
1	87105267	87105365	DEL	none	3	SVIM.pbmm2-Sniffles.NGMLR-SVision.NGMLR-cuteSV.NGMLR-Assemblytics-AnchorWave-SyRI-PBSV.pbmm2-SVision.pbmm2-PBSV.NGMLR-cuteSV.pbmm2-SVIM.NGMLR-Sniffles.pbmm2
1	87274698	87274812	DEL	none	3	SVMU-SVIM.pbmm2-Sniffles.NGMLR-SVision.NGMLR-AnchorWave-Assemblytics-cuteSV.NGMLR-SyRI-PBSV.pbmm2-SVision.pbmm2-PBSV.NGMLR-cuteSV.pbmm2-SVIM.NGMLR-Sniffles.pbmm2
1	87426562	87426690	DEL	none	3	SVMU-SVIM.pbmm2-Sniffles.NGMLR-SVision.NGMLR-cuteSV.NGMLR-Assemblytics-AnchorWave-SyRI-PBSV.pbmm2-SVision.pbmm2-PBSV.NGMLR-cuteSV.pbmm2-SVIM.NGMLR-Sniffles.pbmm2
1	87433135	87433205	DEL	none	3	SVIM.pbmm2-Sniffles.NGMLR-SVision.NGMLR-cuteSV.NGMLR-AnchorWave-PBSV.pbmm2-SVision.pbmm2-PBSV.NGMLR-cuteSV.pbmm2-SVIM.NGMLR-Sniffles.pbmm2
1	87439597	87439653	DEL	none	3	SVIM.pbmm2-Sniffles.NGMLR-SVision.NGMLR-AnchorWave-cuteSV.NGMLR-cuteSV.pbmm2-SyRI-PBSV.pbmm2-SVision.pbmm2-PBSV.NGMLR-Assemblytics-SVIM.NGMLR-Sniffles.pbmm2
1	87469759	87469759	INS	none	3	SVMU-SVIM.pbmm2-Sniffles.NGMLR-cuteSV.pbmm2-SVision.NGMLR-AnchorWave-cuteSV.NGMLR-SyRI-PBSV.pbmm2-SVision.pbmm2-PBSV.NGMLR-Assemblytics-SVIM.NGMLR-Sniffles.pbmm2
1	88028851	88030666	DEL	none	1	SVMU-AnchorWave-Assemblytics
1	88134158	88153591	DUP	none	3	SyRI-Assemblytics
1	89779332	89807499	DUP	none	3	cuteSV.NGMLR-Sniffles.NGMLR-SVision.NGMLR-cuteSV.pbmm2-Sniffles.pbmm2-SVision.pbmm2-AnchorWave-Assemblytics
1	90837824	90838887	DEL	none	1	PBSV.pbmm2-SVIM.pbmm2-cuteSV.pbmm2
1	90863682	90920513	DEL	none	1	AnchorWave
2	9	484	DEL	none	3	AnchorWave
2	12	2493	DEL	none	3	AnchorWave
2	395883	400797	DEL	none	1	SVIM.pbmm2-Sniffles.NGMLR-SVision.NGMLR-cuteSV.NGMLR-AnchorWave-Assemblytics-SyRI-PBSV.pbmm2-SVision.pbmm2-PBSV.NGMLR-cuteSV.pbmm2-SVIM.NGMLR-Sniffles.pbmm2
2	400186	412977	DEL	none	1	SVMU-Sniffles.NGMLR-SVision.NGMLR-AnchorWave-SyRI-SVIM.NGMLR
2	1081255	1081255	INS	none	1	SVIM.NGMLR-SyRI-Sniffles.NGMLR-cuteSV.NGMLR-AnchorWave-Sniffles.pbmm2-cuteSV.pbmm2-SVision.pbmm2-Assemblytics-SVIM.pbmm2-SVMU-SVision.NGMLR
2	1081257	1081345	DEL	none	1	SVIM.NGMLR-Sniffles.NGMLR-cuteSV.NGMLR-SVision.NGMLR
2	1081356	1081356	INS	none	1	SVIM.NGMLR-Sniffles.NGMLR-cuteSV.NGMLR-SVision.NGMLR
2	1712720	1727698	DUP	none	1	SVision.NGMLR
2	1727637	1738793	Complex	INS-DEL-DUP	1	SVIM.NGMLR-Sniffles.NGMLR-cuteSV.NGMLR-AnchorWave-Sniffles.pbmm2-cuteSV.pbmm2-SVision.pbmm2-Assemblytics-SVIM.pbmm2-SVMU-SVision.NGMLR
2	1728093	1730308	Complex	INS-DUP	1	SVision.pbmm2-SVIM.pbmm2-Sniffles.pbmm2-cuteSV.pbmm2-AnchorWave-SVMU
2	1728111	1728195	DEL	none	1	SVIM.NGMLR-SVision.NGMLR-cuteSV.NGMLR-Sniffles.NGMLR
2	1728243	1730520	Complex	INS-DUP	1	SVIM.NGMLR-cuteSV.NGMLR-PBSV.NGMLR-Sniffles.NGMLR-SVision.NGMLR
2	2461353	2461498	DEL	none	3	SVMU-SVIM.pbmm2-Sniffles.NGMLR-SVision.NGMLR-cuteSV.pbmm2-cuteSV.NGMLR-AnchorWave-SyRI-PBSV.pbmm2-SVision.pbmm2-PBSV.NGMLR-Assemblytics-SVIM.NGMLR-Sniffles.pbmm2
2	2552605	2552605	INS	none	1	PBSV.pbmm2-Sniffles.pbmm2-SVision.pbmm2
2	2560012	2565365	DUP	none	1	AnchorWave-SVMU-NGMLR-Assemblytics
2	3189805	3189899	DEL	none	1	SVIM.pbmm2-Sniffles.NGMLR-SVision.NGMLR-AnchorWave-Assemblytics-cuteSV.NGMLR-SyRI-PBSV.pbmm2-SVision.pbmm2-PBSV.NGMLR-cuteSV.pbmm2-SVIM.NGMLR-Sniffles.pbmm2
2	3197877	3207230	Complex	INS-DUP	1	Assemblytics-SVMU-AnchorWave-PBSV.NGMLR-PBSV.pbmm2-Sniffles.pbmm2
2	4282276	4282276	INS	none	1	PBSV.pbmm2-SVIM.pbmm2-Sniffles.pbmm2-cuteSV.pbmm2
2	5523153	20625066	DUP	none	1	Sniffles.pbmm2
2	6488362	6488432	DEL	none	1	SVIM.pbmm2-PBSV.pbmm2-SVision.pbmm2-cuteSV.pbmm2-Sniffles.pbmm2
2	6496225	6496279	DEL	none	1	Sniffles.pbmm2-cuteSV.pbmm2-SVision.pbmm2-PBSV.pbmm2-SVIM.pbmm2
2	7272924	7272924	INS	none	1	Sniffles.pbmm2
2	7414390	7414390	INS	none	3	SVMU-SVIM.pbmm2-Sniffles.NGMLR-cuteSV.pbmm2-SVision.NGMLR-cuteSV.NGMLR-AnchorWave-SyRI-PBSV.pbmm2-SVision.pbmm2-PBSV.NGMLR-Assemblytics-SVIM.NGMLR-Sniffles.pbmm2
2	7566978	7567581	DEL	none	3	SVMU-SVIM.pbmm2-Sniffles.NGMLR-SVision.NGMLR-cuteSV.NGMLR-Assemblytics-AnchorWave-SyRI-PBSV.pbmm2-SVision.pbmm2-PBSV.NGMLR-cuteSV.pbmm2-SVIM.NGMLR-Sniffles.pbmm2
2	7852233	7865633	Complex	INS-DUP	3	Assemblytics
2	7860119	7860119	INS	none	3	PBSV.pbmm2
2	7861600	7861600	INS	none	3	SyRI-Sniffles.pbmm2-SVision.pbmm2-PBSV.pbmm2-SVIM.pbmm2-AnchorWave
2	8184531	34993403	INV	none	2	Sniffles.pbmm2
2	9246106	9313191	Complex	INS-DUP	1	SyRI-Assemblytics-AnchorWave
2	9258120	9258120	INS	none	3	SVIM.pbmm2-cuteSV.pbmm2-AnchorWave-SyRI-PBSV.pbmm2-SVision.pbmm2-Assemblytics-Sniffles.pbmm2
2	9358481	9432735	Complex	INS-DUP	3	SVision.NGMLR-PBSV.NGMLR-Assemblytics-cuteSV.NGMLR-SVision.pbmm2-PBSV.pbmm2-NGMLR-PBSV.NGMLR-SVIM.NGMLR-SVMU-AnchorWave
2	9493980	9504330	DEL	none	3	SVIM.NGMLR-Sniffles.NGMLR-cuteSV.NGMLR-AnchorWave-Sniffles.pbmm2-PBSV.NGMLR-cuteSV.pbmm2-SVision.pbmm2-Assemblytics-PBSV.pbmm2-SVIM.pbmm2-SVMU-SVision.NGMLR
2	9494936	9494936	INS	none	3	SVision.pbmm2-PBSV.NGMLR-PBSV.pbmm2-SVIM.pbmm2-Sniffles.pbmm2-cuteSV.pbmm2
2	9494954	9494954	INS	none	3	SVision.NGMLR-SVIM.NGMLR-cuteSV.NGMLR-Sniffles.NGMLR
2	9503379	9503431	DEL	none	3	AnchorWave
2	9504124	9504124	INS	none	3	SVIM.pbmm2-Sniffles.NGMLR-SVision.NGMLR-AnchorWave-cuteSV.NGMLR-PBSV.pbmm2-SVision.pbmm2-PBSV.NGMLR-cuteSV.pbmm2-SVIM.NGMLR-Sniffles.pbmm2
2	9582117	27689821	DUP	none	1	Sniffles.pbmm2
2	9654875	9654875	INS	none	3	PBSV.NGMLR
2	9659875	9659875	INS	none	3	PBSV.pbmm2-AnchorWave
2	9684266	9684266	INS	none	3	SVIM.pbmm2-Sniffles.NGMLR-cuteSV.pbmm2-AnchorWave-SVision.NGMLR-cuteSV.NGMLR-SyRI-PBSV.pbmm2-SVision.pbmm2-PBSV.NGMLR-Assemblytics-SVIM.NGMLR-Sniffles.pbmm2
2	9782429	9782429	INS	none	1	SVIM.pbmm2-Sniffles.NGMLR-SVision.NGMLR-AnchorWave-cuteSV.NGMLR-cuteSV.pbmm2-SyRI-PBSV.pbmm2-SVision.pbmm2-PBSV.NGMLR-Assemblytics-SVIM.NGMLR-Sniffles.pbmm2
2	11048481	11048545	DEL	none	1	Sniffles.pbmm2
2	11065914	11065914	INS	none	3	SVIM.pbmm2-Sniffles.NGMLR-cuteSV.pbmm2-SVision.NGMLR-cuteSV.NGMLR-AnchorWave-SyRI-PBSV.pbmm2-SVision.pbmm2-PBSV.NGMLR-Assemblytics-SVIM.NGMLR-Sniffles.pbmm2
2	11221549	11221549	INS	none	3	SVIM.pbmm2-Sniffles.NGMLR-SVision.NGMLR-cuteSV.NGMLR-SyRI-PBSV.pbmm2-SVision.pbmm2-PBSV.NGMLR-cuteSV.pbmm2-SVIM.NGMLR-Sniffles.pbmm2
2	11788511	11809655	Complex	INS-DUP	3	Sniffles.pbmm2-AnchorWave-Assemblytics
2	11857166	12471899	INV	none	1	SVMU-AnchorWave
2	12709449	12732256	DUP	none	3	SyRI-Assemblytics-SVision.pbmm2-AnchorWave
2	13959380	13959475	DEL	none	1	SVIM.pbmm2-Sniffles.NGMLR-cuteSV.pbmm2-SVision.NGMLR-cuteSV.NGMLR-AnchorWave-SyRI-PBSV.pbmm2-SVision.pbmm2-PBSV.NGMLR-Assemblytics-SVIM.NGMLR-Sniffles.pbmm2
2	14139148	14139212	DEL	none	1	SVIM.pbmm2-Sniffles.NGMLR-SVision.NGMLR-cuteSV.NGMLR-AnchorWave-SyRI-PBSV.pbmm2-SVision.pbmm2-PBSV.NGMLR-cuteSV.pbmm2-SVIM.NGMLR-Sniffles.pbmm2
2	16540068	16540068	INS	none	3	SVIM.pbmm2-Sniffles.NGMLR-cuteSV.pbmm2-AnchorWave-SVision.NGMLR-cuteSV.NGMLR-SyRI-SVision.pbmm2-PBSV.NGMLR-Assemblytics-SVIM.NGMLR-Sniffles.pbmm2
2	16951702	16951753	DEL	none	1	PBSV.pbmm2-SVIM.pbmm2
2	17363325	17363325	INS	none	3	SVMU-SVIM.pbmm2-Sniffles.NGMLR-cuteSV.pbmm2-AnchorWave-SVision.NGMLR-cuteSV.NGMLR-SyRI-PBSV.pbmm2-SVision.pbmm2-PBSV.NGMLR-Assemblytics-SVIM.NGMLR-Sniffles.pbmm2
2	17492190	17492303	DEL	none	1	PBSV.pbmm2-Sniffles.pbmm2-SVision.pbmm2-SVIM.pbmm2
2	17589107	17589107	INS	none	3	SVMU-SVIM.pbmm2-Sniffles.NGMLR-SVision.NGMLR-cuteSV.pbmm2-cuteSV.NGMLR-AnchorWave-SyRI-PBSV.pbmm2-SVision.pbmm2-PBSV.NGMLR-Assemblytics-SVIM.NGMLR-Sniffles.pbmm2
2	17656183	17656183	INS	none	1	PBSV.pbmm2
2	18190951	18191080	DEL	none	1	SVision.NGMLR-SyRI-SVIM.NGMLR-cuteSV.NGMLR
2	18190957	18338335	Complex	INS-DEL-DUP-INV	1	SVMU-AnchorWave-SVMU-Sniffles.pbmm2-PBSV.NGMLR
2	18190958	18192528	Complex	INS-DEL	1	Sniffles.NGMLR
2	18193151	18193332	DEL	none	1	PBSV.pbmm2-Sniffles.pbmm2-AnchorWave
2	18202451	18203486	DEL	none	1	AnchorWave
2	18204679	18204848	DEL	none	1	AnchorWave
2	18207037	18207037	INS	none	1	AnchorWave-PBSV.NGMLR
2	18208548	18208706	DEL	none	1	PBSV.NGMLR
2	18210218	18211289	Complex	INS-DEL	1	AnchorWave
2	18210577	18212043	DEL	none	1	AnchorWave
2	18212799	18213227	DEL	none	1	PBSV.pbmm2-AnchorWave
2	18222803	18227979	DEL	none	1	cuteSV.NGMLR-SVision.NGMLR-PBSV.pbmm2-SVIM.NGMLR-Sniffles.pbmm2
2	18229135	18229293	DEL	none	1	PBSV.pbmm2
2	18229473	18229473	INS	none	1	PBSV.pbmm2
2	18231178	18231375	DEL	none	1	SVIM.NGMLR-PBSV.pbmm2-PBSV.NGMLR
2	18232816	18241686	Complex	INS-DEL-DUP	1	SVMU-Assemblytics-cuteSV.NGMLR
2	18235303	18235458	DEL	none	1	PBSV.pbmm2
2	18237315	18237315	INS	none	1	SVIM.pbmm2-SVision.NGMLR-cuteSV.NGMLR-PBSV.pbmm2-SVision.pbmm2-PBSV.NGMLR-cuteSV.pbmm2-SVIM.NGMLR
2	18237789	18237789	INS	none	1	SVIM.pbmm2-Sniffles.NGMLR-SVision.NGMLR-PBSV.pbmm2-SVision.pbmm2-PBSV.NGMLR-SVIM.NGMLR-Sniffles.pbmm2
2	18245315	18245315	INS	none	1	PBSV.pbmm2
2	18247346	18247346	INS	none	1	AnchorWave
2	18249208	18249285	DEL	none	1	PBSV.pbmm2
2	18252713	18255410	DEL	none	1	PBSV.pbmm2-AnchorWave
2	18258088	18259193	DEL	none	1	PBSV.pbmm2-AnchorWave
2	18322192	18322269	DEL	none	1	PBSV.pbmm2
2	18328616	18530562	Complex	INS-DEL-DUP-INV	1	AnchorWave
2	18329678	18329840	DEL	none	1	PBSV.pbmm2-SVision.pbmm2
2	18330559	18330718	DEL	none	1	PBSV.pbmm2-SVision.pbmm2
2	18332762	18332949	DEL	none	1	PBSV.pbmm2-Sniffles.pbmm2
2	18333969	18334161	DEL	none	1	PBSV.pbmm2-Sniffles.pbmm2
2	18336547	18336860	DEL	none	1	Sniffles.pbmm2
2	18338412	18338558	Complex	INS-DEL	1	SVision.pbmm2-SVIM.pbmm2-SVIM.NGMLR-SVision.NGMLR
2	18338427	18480195	Complex	INS-DEL-INV	2	SVIM.NGMLR-PBSV.NGMLR-Sniffles.pbmm2-cuteSV.pbmm2-SVision.pbmm2-PBSV.pbmm2-SVIM.pbmm2-SVMU-SVision.NGMLR
2	18339188	18339370	DEL	none	1	Sniffles.pbmm2-SVision.pbmm2
2	18340515	18340843	DEL	none	1	PBSV.pbmm2
2	18342380	18342532	DEL	none	1	PBSV.pbmm2-Sniffles.pbmm2
2	18342493	18342493	INS	none	1	PBSV.NGMLR
2	18344463	18344642	DEL	none	1	PBSV.pbmm2
2	18346676	18347035	DEL	none	1	PBSV.pbmm2
2	18349412	18349412	INS	none	1	Sniffles.pbmm2
2	19683098	19683098	INS	none	3	Assemblytics-AnchorWave-SVision.pbmm2-SVIM.pbmm2-cuteSV.pbmm2-PBSV.NGMLR-PBSV.pbmm2-SyRI-Sniffles.pbmm2-SVision.NGMLR-SVIM.NGMLR-cuteSV.NGMLR-Sniffles.NGMLR
2	19932421	19939198	DEL	none	3	SVMU-SVIM.pbmm2-Sniffles.NGMLR-SVision.NGMLR-cuteSV.NGMLR-Assemblytics-AnchorWave-SyRI-PBSV.pbmm2-SVision.pbmm2-PBSV.NGMLR-cuteSV.pbmm2-SVIM.NGMLR-Sniffles.pbmm2
2	20300226	20300226	INS	none	1	Sniffles.pbmm2
2	21017687	21017951	Complex	INS-DUP	3	Assemblytics-NGMLR-PBSV.NGMLR-SyRI-SVision.pbmm2-SVision.NGMLR-SVIM.NGMLR-cuteSV.NGMLR-Sniffles.NGMLR-AnchorWave
2	21358036	21375639	INV	none	2	AnchorWave-Assemblytics-SVMU-SVision.pbmm2-PBSV.pbmm2
2	21374219	21377908	DEL	none	1	SVMU-AnchorWave
2	21717061	21754677	DEL	none	1	SVMU-AnchorWave-PBSV.NGMLR-Assemblytics
2	21831279	21831637	DEL	none	1	PBSV.pbmm2-Sniffles.pbmm2
2	21833804	21834004	DEL	none	1	PBSV.pbmm2-Sniffles.pbmm2-SVision.pbmm2-SVIM.pbmm2
2	21834605	21834686	DEL	none	1	PBSV.pbmm2-Sniffles.pbmm2-SVision.pbmm2-SVIM.pbmm2
2	21860278	21860278	INS	none	1	PBSV.NGMLR-Assemblytics
2	22199436	22199436	INS	none	3	SVision.pbmm2-Assemblytics-SVIM.pbmm2-cuteSV.pbmm2-SyRI-Sniffles.pbmm2-SVision.NGMLR-SVIM.NGMLR-cuteSV.NGMLR-Sniffles.NGMLR-AnchorWave-
2	22920213	30485993	DUP	none	1	Sniffles.pbmm2-SyRI
2	22980904	22980904	INS	none	1	PBSV.pbmm2-SVision.pbmm2-SVIM.pbmm2-Sniffles.pbmm2-cuteSV.pbmm2
2	22982447	22982763	DEL	none	1	SVIM.pbmm2-PBSV.pbmm2-SVision.pbmm2-cuteSV.pbmm2-Sniffles.pbmm2
2	22983887	22983973	DEL	none	1	PBSV.pbmm2-SVIM.pbmm2-Sniffles.pbmm2-SVision.pbmm2
2	22984629	34845023	INV	none	1	Sniffles.pbmm2
2	22988253	22988465	DEL	none	1	Sniffles.pbmm2
2	22990388	22990388	INS	none	1	SVIM.pbmm2-PBSV.pbmm2-SVision.pbmm2-cuteSV.pbmm2-Sniffles.pbmm2
2	22997813	22998178	Complex	INS-DEL	3	AnchorWave-PBSV.pbmm2-Sniffles.pbmm2-cuteSV.pbmm2-SVision.pbmm2-PBSV.pbmm2-SVIM.pbmm2
2	22999674	22999674	INS	none	3	SVIM.pbmm2-PBSV.pbmm2-SVision.pbmm2-cuteSV.pbmm2-Sniffles.pbmm2
2	22999964	23000017	DEL	none	3	Sniffles.pbmm2
2	23000634	23000634	INS	none	3	PBSV.pbmm2-Sniffles.pbmm2-SyRI
2	23016333	23046415	Complex	INS-DEL-DUP	1	SyRI+all_pbmm2_callers
2	23020444	23020497	Complex	INS-DEL	1	Sniffles.pbmm2
2	23028450	23028768	DEL	none	1	Sniffles.pbmm2
2	23029343	23032820	Complex	INS-DEL	1	SVIM.pbmm2-SVision.pbmm2
2	23029831	23716981	Complex	INS-DEL-DUP-INV	1	AnchorWave-SyRI-SVision.pbmm2-SVIM.pbmm2-PBSV.pbmm2-Sniffles.pbmm2-cuteSV.pbmm2-Sniffles.pbmm2
2	23265580	23265690	DEL	none	3	SVMU-SVIM.pbmm2-Sniffles.NGMLR-cuteSV.NGMLR-AnchorWave-SVision.NGMLR-Assemblytics-SyRI-PBSV.pbmm2-SVision.pbmm2-PBSV.NGMLR-cuteSV.pbmm2-SVIM.NGMLR-Sniffles.pbmm2
2	23368275	23368373	DEL	none	3	SVIM.pbmm2-Sniffles.NGMLR-SVision.NGMLR-cuteSV.NGMLR-Assemblytics-AnchorWave-SyRI-PBSV.pbmm2-SVision.pbmm2-PBSV.NGMLR-cuteSV.pbmm2-SVIM.NGMLR-Sniffles.pbmm2
2	23417734	23417898	DEL	none	1	PBSV.pbmm2-SVIM.pbmm2-SVMU
2	23500634	23610142	Complex	DUP-INV	1	Assemblytics-AnchorWave-SyRI
2	23549099	23549208	DEL	none	1	PBSV.pbmm2
2	23591682	23677140	INV	none	1	AnchorWave
2	23859448	23859448	INS	none	3	SVMU-SVIM.pbmm2-Sniffles.NGMLR-SVision.NGMLR-AnchorWave-cuteSV.pbmm2-cuteSV.NGMLR-PBSV.pbmm2-SVision.pbmm2-PBSV.NGMLR-Assemblytics-SVIM.NGMLR-Sniffles.pbmm2
2	24171394	24171394	INS	none	1	SVIM.pbmm2-SVision.NGMLR-cuteSV.NGMLR-PBSV.pbmm2-SVision.pbmm2-PBSV.NGMLR-cuteSV.pbmm2-SVIM.NGMLR
2	24171511	24351911	Complex	INS-DUP	3	SVision.pbmm2-Sniffles.pbmm2-PBSV.NGMLR-PBSV.pbmm2-SVision.NGMLR-cuteSV.NGMLR
2	24173099	24173099	INS	none	3	SVIM.pbmm2-SVision.NGMLR-PBSV.pbmm2-SVision.pbmm2-PBSV.NGMLR-SVIM.NGMLR
2	24237580	24237580	INS	none	3	SVMU-SVIM.pbmm2-AnchorWave-PBSV.pbmm2-SVision.pbmm2-PBSV.NGMLR-Assemblytics-Sniffles.pbmm2
2	24246607	24246607	INS	none	3	SVision.NGMLR-PBSV.NGMLR
2	24351505	24351749	DEL	none	3	PBSV.pbmm2
2	25005582	25005582	INS	none	3	SVIM.pbmm2-Sniffles.NGMLR-cuteSV.pbmm2-SVision.NGMLR-cuteSV.NGMLR-AnchorWave-SyRI-PBSV.pbmm2-SVision.pbmm2-PBSV.NGMLR-Assemblytics-SVIM.NGMLR-Sniffles.pbmm2
2	25059557	25060263	DEL	none	3	SVMU-SVIM.pbmm2-Sniffles.NGMLR-SVision.NGMLR-AnchorWave-cuteSV.NGMLR-Assemblytics-SyRI-PBSV.pbmm2-SVision.pbmm2-PBSV.NGMLR-cuteSV.pbmm2-SVIM.NGMLR-Sniffles.pbmm2
2	25062057	25062057	INS	none	3	PBSV.pbmm2-SVIM.pbmm2
2	25190697	25190697	INS	none	3	SVIM.pbmm2-Sniffles.NGMLR-cuteSV.pbmm2-SVision.NGMLR-cuteSV.NGMLR-AnchorWave-SyRI-PBSV.pbmm2-SVision.pbmm2-PBSV.NGMLR-Assemblytics-SVIM.NGMLR-Sniffles.pbmm2
2	25235028	25241202	DEL	none	1	SVMU-AnchorWave-Assemblytics
2	25256348	25256482	DEL	none	3	SVMU-SVIM.pbmm2-Sniffles.NGMLR-SVision.NGMLR-AnchorWave-cuteSV.NGMLR-Assemblytics-SyRI-PBSV.pbmm2-SVision.pbmm2-PBSV.NGMLR-cuteSV.pbmm2-SVIM.NGMLR-Sniffles.pbmm2
2	25914490	25914490	INS	none	1	PBSV.pbmm2-SVIM.pbmm2
2	25914683	25914759	DEL	none	1	PBSV.pbmm2-Sniffles.pbmm2
2	26339296	26339384	DEL	none	3	SVIM.pbmm2-Sniffles.NGMLR-SVision.NGMLR-cuteSV.NGMLR-Assemblytics-AnchorWave-SyRI-PBSV.pbmm2-SVision.pbmm2-PBSV.NGMLR-cuteSV.pbmm2-SVIM.NGMLR-Sniffles.pbmm2
2	26914447	26914447	INS	none	3	SVIM.pbmm2-Sniffles.NGMLR-SVision.NGMLR-cuteSV.NGMLR-AnchorWave-SyRI-PBSV.pbmm2-SVision.pbmm2-PBSV.NGMLR-cuteSV.pbmm2-SVIM.NGMLR-Sniffles.pbmm2
2	26918809	26918941	DEL	none	3	SVIM.pbmm2-Sniffles.NGMLR-SVision.NGMLR-AnchorWave-cuteSV.NGMLR-SyRI-PBSV.pbmm2-SVision.pbmm2-PBSV.NGMLR-cuteSV.pbmm2-SVIM.NGMLR-Sniffles.pbmm2
2	27689731	27694927	Complex	INS-DEL	1	SVMU-Sniffles.NGMLR-SVision.NGMLR-AnchorWave-cuteSV.NGMLR-SyRI-SVision.pbmm2-Assemblytics-SVIM.NGMLR-Sniffles.pbmm2
2	28575686	28575686	INS	none	3	SVMU-SVIM.pbmm2-Sniffles.NGMLR-SVision.NGMLR-cuteSV.NGMLR-AnchorWave-SyRI-PBSV.pbmm2-SVision.pbmm2-PBSV.NGMLR-cuteSV.pbmm2-SVIM.NGMLR-Sniffles.pbmm2
2	28575691	28639425	DUP	none	3	Assemblytics
2	28601526	28601526	INS	none	3	SVIM.pbmm2-Sniffles.NGMLR-SVision.NGMLR-AnchorWave-cuteSV.NGMLR-SyRI-PBSV.pbmm2-SVision.pbmm2-PBSV.NGMLR-cuteSV.pbmm2-SVIM.NGMLR-Sniffles.pbmm2
2	28638547	28639426	DEL	none	3	SVIM.pbmm2-Sniffles.NGMLR-SVision.NGMLR-AnchorWave-cuteSV.NGMLR-SyRI-PBSV.pbmm2-SVision.pbmm2-PBSV.NGMLR-cuteSV.pbmm2-SVIM.NGMLR-Sniffles.pbmm2
2	28879554	28879616	DEL	none	3	SVIM.pbmm2-Sniffles.NGMLR-SVision.NGMLR-cuteSV.NGMLR-SyRI-PBSV.pbmm2-SVision.pbmm2-PBSV.NGMLR-cuteSV.pbmm2-SVIM.NGMLR-Sniffles.pbmm2
2	29423667	29423667	INS	none	3	SVMU-SVIM.pbmm2-Sniffles.NGMLR-SVision.NGMLR-cuteSV.pbmm2-cuteSV.NGMLR-AnchorWave-SyRI-PBSV.pbmm2-SVision.pbmm2-PBSV.NGMLR-Assemblytics-SVIM.NGMLR-Sniffles.pbmm2
2	29538617	29538682	DEL	none	3	PBSV.pbmm2
2	29604681	29604681	INS	none	3	SVMU-SVIM.pbmm2-AnchorWave-PBSV.pbmm2-SVision.pbmm2-Assemblytics
2	29716724	29723909	DUP	none	3	PBSV.NGMLR-PBSV.pbmm2-AnchorWave-Assemblytics-SVMU
2	30014633	47816848	Complex	DUP-INV	1	Sniffles.pbmm2
2	30297427	30319178	DEL	none	1	SyRI
2	30299896	30374655	DEL	none	1	SVMU-AnchorWave-SyRI-PBSV.pbmm2-Assemblytics-Sniffles.pbmm2
2	30319336	33661037	INV	none	1	AnchorWave-Sniffles.pbmm2
2	30415886	30416018	DEL	none	3	SVIM.pbmm2-Sniffles.NGMLR-SVision.NGMLR-cuteSV.NGMLR-Assemblytics-AnchorWave-SyRI-PBSV.pbmm2-SVision.pbmm2-PBSV.NGMLR-cuteSV.pbmm2-SVIM.NGMLR-Sniffles.pbmm2
2	30766385	30766441	DEL	none	1	PBSV.pbmm2-SVIM.pbmm2-cuteSV.pbmm2
2	30767413	30767413	INS	none	1	cuteSV.pbmm2-PBSV.pbmm2-SVIM.pbmm2
2	30826823	30826823	INS	none	1	SVMU-SVIM.pbmm2-cuteSV.pbmm2-PBSV.pbmm2-SVision.pbmm2-Assemblytics-Sniffles.pbmm2
2	30826982	30945262	DUP	none	1	SyRI-AnchorWave
2	30827296	30827296	INS	none	1	SVIM.pbmm2-Sniffles.pbmm2-SVision.pbmm2
2	30854191	30855294	DEL	none	1	SVIM.pbmm2-PBSV.pbmm2-SVision.pbmm2-cuteSV.pbmm2-Sniffles.pbmm2
2	30883191	30883292	DEL	none	1	SVMU-Assemblytics
2	31226365	31226537	DEL	none	3	SVMU-SVIM.pbmm2-Sniffles.NGMLR-SVision.NGMLR-cuteSV.NGMLR-AnchorWave-cuteSV.pbmm2-PBSV.pbmm2-SVision.pbmm2-PBSV.NGMLR-Assemblytics-SVIM.NGMLR-Sniffles.pbmm2
2	31301417	31301417	INS	none	3	SVMU-SVIM.pbmm2-Sniffles.NGMLR-SVision.NGMLR-AnchorWave-cuteSV.pbmm2-cuteSV.NGMLR-SyRI-PBSV.pbmm2-SVision.pbmm2-PBSV.NGMLR-Assemblytics-SVIM.NGMLR-Sniffles.pbmm2
2	31554504	31554504	INS	none	3	SVision.NGMLR-SVision.pbmm2
2	32261478	32261531	DEL	none	1	SVIM.pbmm2-PBSV.pbmm2-SVision.pbmm2-cuteSV.pbmm2-Sniffles.pbmm2
2	32607707	32633512	Complex	INS-DEL-DUP	1	SVision.pbmm2-PBSV.NGMLR-SVision.NGMLR-SyRI-cuteSV.NGMLR-PBSV.NGMLR-SVIM.NGMLR-Sniffles.pbmm2
2	32609025	32609238	DEL	none	1	SVIM.pbmm2-cuteSV.pbmm2-SVision.pbmm2-Sniffles.pbmm2-PBSV.pbmm2
2	32615356	32615356	INS	none	1	PBSV.pbmm2-Sniffles.pbmm2
2	32629712	32633088	DEL	none	1	SVMU-SVIM.pbmm2-AnchorWave-Assemblytics-SyRI-PBSV.pbmm2-SVision.pbmm2-cuteSV.pbmm2-Sniffles.pbmm2
2	32630030	32633090	DEL	none	1	SVIM.pbmm2-AnchorWave-SyRI-PBSV.pbmm2-SVision.pbmm2-cuteSV.pbmm2-Sniffles.pbmm2
2	32662042	32662176	DEL	none	1	SVision.NGMLR-AnchorWave-SVision.pbmm2
2	32733506	32733653	DEL	none	1	SVMU-SVIM.pbmm2-Sniffles.NGMLR-SVision.NGMLR-cuteSV.NGMLR-Assemblytics-AnchorWave-SyRI-PBSV.pbmm2-SVision.pbmm2-PBSV.NGMLR-cuteSV.pbmm2-SVIM.NGMLR-Sniffles.pbmm2
2	32997305	32997305	INS	none	1	SVMU-SVIM.pbmm2-Sniffles.NGMLR-SVision.NGMLR-cuteSV.NGMLR-AnchorWave-cuteSV.pbmm2-SyRI-SVision.pbmm2-Assemblytics-SVIM.NGMLR-Sniffles.pbmm2
2	32997308	32997390	DEL	none	1	SVIM.NGMLR-SVision.NGMLR-cuteSV.NGMLR
2	33532682	33532682	INS	none	3	SVMU-SVIM.pbmm2-cuteSV.pbmm2-AnchorWave-SVision.NGMLR-SyRI-PBSV.pbmm2-SVision.pbmm2-PBSV.NGMLR-Assemblytics-SVIM.NGMLR
2	33532689	51982937	Complex	DUP-INV	2	Sniffles.pbmm2
2	33677079	33699701	Complex	DUP-INV	2	SVMU-AnchorWave-SyRI
2	33700014	33745613	DUP	none	1	AnchorWave-SVision.pbmm2
2	33750521	33750521	INS	none	3	SVMU-SVIM.pbmm2-Sniffles.NGMLR-SVision.NGMLR-AnchorWave-cuteSV.NGMLR-Assemblytics-SyRI-PBSV.pbmm2-SVision.pbmm2-PBSV.NGMLR-cuteSV.pbmm2-SVIM.NGMLR-Sniffles.pbmm2
2	33952976	33953189	DEL	none	1	PBSV.pbmm2
2	34009624	34026839	DUP	none	1	PBSV.pbmm2-SVision.pbmm2-cuteSV.pbmm2-Sniffles.pbmm2-Assemblytics
2	34011426	34033346	DUP	none	1	AnchorWave-SyRI-PBSV.NGMLR-SVision.NGMLR-PBSV.pbmm2-SVision.pbmm2-SVIM.pbmm2-SVIM.NGMLR-cuteSV.pbmm2-Sniffles.pbmm2-cuteSV.NGMLR-Sniffles.NGMLR
2	34976447	34976503	DEL	none	3	SVIM.pbmm2-Sniffles.NGMLR-SVision.NGMLR-AnchorWave-Assemblytics-SyRI-PBSV.pbmm2-SVision.pbmm2-PBSV.NGMLR-cuteSV.pbmm2-Sniffles.pbmm2
2	34979471	34979471	INS	none	3	SVMU-SVIM.pbmm2-AnchorWave-Assemblytics-PBSV.pbmm2-SVision.pbmm2-PBSV.NGMLR-cuteSV.pbmm2-Sniffles.pbmm2
2	34980100	34980287	DEL	none	3	SVIM.pbmm2-AnchorWave-PBSV.pbmm2-SVision.pbmm2-PBSV.NGMLR-cuteSV.pbmm2-Sniffles.pbmm2
2	34981243	34982151	DEL	none	3	SVMU-SVIM.pbmm2-AnchorWave-PBSV.pbmm2-SVision.pbmm2-PBSV.NGMLR
2	34981586	34981586	INS	none	3	SVIM.pbmm2-AnchorWave-PBSV.pbmm2-SVision.pbmm2-PBSV.NGMLR-cuteSV.pbmm2
2	34982267	34982714	DEL	none	3	PBSV.pbmm2-SVision.pbmm2-AnchorWave-SVIM.pbmm2
2	34993399	34993399	INS	none	3	SVMU-SVIM.pbmm2-AnchorWave-PBSV.pbmm2-SVision.pbmm2
2	35035743	35035743	INS	none	3	SVMU-SVIM.pbmm2-Sniffles.NGMLR-SVision.NGMLR-AnchorWave-cuteSV.pbmm2-cuteSV.NGMLR-SyRI-PBSV.pbmm2-SVision.pbmm2-PBSV.NGMLR-Assemblytics-SVIM.NGMLR-Sniffles.pbmm2
2	35122795	35131361	DUP	none	3	PBSV.pbmm2-SVision.pbmm2-Sniffles.pbmm2-Assemblytics-SyRI
2	35212260	35212260	INS	none	3	SVIM.pbmm2-Sniffles.NGMLR-SVision.NGMLR-cuteSV.NGMLR-AnchorWave-SyRI-PBSV.pbmm2-SVision.pbmm2-PBSV.NGMLR-cuteSV.pbmm2-SVIM.NGMLR-Sniffles.pbmm2
2	35214322	35214322	INS	none	3	SVMU-SVIM.pbmm2-Sniffles.NGMLR-SVision.NGMLR-AnchorWave-cuteSV.NGMLR-cuteSV.pbmm2-SyRI-PBSV.pbmm2-SVision.pbmm2-PBSV.NGMLR-Assemblytics-Sniffles.pbmm2
2	35263505	35263505	INS	none	3	SVIM.pbmm2-SVision.NGMLR-cuteSV.NGMLR-AnchorWave-PBSV.pbmm2-SVision.pbmm2-PBSV.NGMLR-cuteSV.pbmm2-SVIM.NGMLR-Sniffles.pbmm2
2	35264424	35264797	DEL	none	3	SVIM.pbmm2-SVision.NGMLR-AnchorWave-PBSV.pbmm2-SVision.pbmm2-PBSV.NGMLR-cuteSV.pbmm2-SVIM.NGMLR
2	35264907	35265704	DEL	none	3	SVMU-cuteSV.NGMLR-SVision.NGMLR-PBSV.NGMLR-Assemblytics-SVIM.NGMLR
2	35265252	35265309	DEL	none	3	SVIM.pbmm2-Sniffles.pbmm2-SVision.pbmm2-AnchorWave
2	35265807	35265807	INS	none	3	Sniffles.NGMLR-SVision.NGMLR-SyRI-PBSV.NGMLR-SVIM.NGMLR
2	35306224	35306445	DEL	none	3	SVMU-SVIM.pbmm2-Sniffles.NGMLR-SVision.NGMLR-cuteSV.NGMLR-AnchorWave-cuteSV.pbmm2-SyRI-PBSV.pbmm2-SVision.pbmm2-PBSV.NGMLR-Assemblytics-SVIM.NGMLR-Sniffles.pbmm2
2	35352253	35352253	INS	none	3	SVIM.pbmm2-Sniffles.NGMLR-SVision.NGMLR-cuteSV.NGMLR-AnchorWave-SyRI-PBSV.pbmm2-SVision.pbmm2-PBSV.NGMLR-cuteSV.pbmm2-SVIM.NGMLR-Sniffles.pbmm2
2	35352355	35356191	DEL	none	3	SVMU-SVIM.pbmm2-Sniffles.NGMLR-cuteSV.pbmm2-cuteSV.NGMLR-SVision.NGMLR-AnchorWave-SyRI-PBSV.pbmm2-SVision.pbmm2-PBSV.NGMLR-Assemblytics-SVIM.NGMLR-Sniffles.pbmm2
2	35445309	35445502	DEL	none	3	SVIM.pbmm2-Sniffles.NGMLR-SVision.NGMLR-cuteSV.NGMLR-AnchorWave-Assemblytics-SyRI-PBSV.pbmm2-SVision.pbmm2-PBSV.NGMLR-cuteSV.pbmm2-SVIM.NGMLR-Sniffles.pbmm2
2	35505352	35505352	INS	none	3	SVMU-SVIM.pbmm2-Sniffles.NGMLR-cuteSV.pbmm2-SVision.NGMLR-cuteSV.NGMLR-AnchorWave-SyRI-PBSV.pbmm2-SVision.pbmm2-PBSV.NGMLR-Assemblytics-SVIM.NGMLR-Sniffles.pbmm2
2	35537386	35537386	INS	none	3	SVIM.pbmm2-Sniffles.NGMLR-cuteSV.pbmm2-SVision.NGMLR-AnchorWave-cuteSV.NGMLR-SyRI-PBSV.pbmm2-SVision.pbmm2-PBSV.NGMLR-Assemblytics-SVIM.NGMLR-Sniffles.pbmm2
2	35644776	35644776	INS	none	3	SVMU-SVIM.pbmm2-Sniffles.NGMLR-cuteSV.pbmm2-SVision.NGMLR-AnchorWave-cuteSV.NGMLR-SyRI-PBSV.pbmm2-SVision.pbmm2-PBSV.NGMLR-Assemblytics-SVIM.NGMLR-Sniffles.pbmm2
2	35648357	35648417	DEL	none	3	SVIM.pbmm2-Sniffles.NGMLR-cuteSV.pbmm2-SVision.NGMLR-AnchorWave-cuteSV.NGMLR-SyRI-PBSV.pbmm2-SVision.pbmm2-PBSV.NGMLR-Assemblytics-SVIM.NGMLR-Sniffles.pbmm2
2	35778417	35778546	DEL	none	3	SVMU-SVIM.pbmm2-Sniffles.NGMLR-SVision.NGMLR-AnchorWave-Assemblytics-cuteSV.NGMLR-SyRI-PBSV.pbmm2-SVision.pbmm2-PBSV.NGMLR-cuteSV.pbmm2-SVIM.NGMLR-Sniffles.pbmm2
2	35797944	35797944	INS	none	3	SVMU-SVIM.pbmm2-Sniffles.NGMLR-SVision.NGMLR-AnchorWave-cuteSV.NGMLR-cuteSV.pbmm2-SyRI-PBSV.pbmm2-SVision.pbmm2-PBSV.NGMLR-Assemblytics-SVIM.NGMLR-Sniffles.pbmm2
2	36425638	36425699	DEL	none	1	SVIM.pbmm2-Sniffles.NGMLR-SVision.NGMLR-AnchorWave-cuteSV.NGMLR-cuteSV.pbmm2-SyRI-PBSV.pbmm2-SVision.pbmm2-PBSV.NGMLR-Assemblytics-SVIM.NGMLR-Sniffles.pbmm2
2	36585359	36585359	INS	none	3	SVMU-SVIM.pbmm2-Sniffles.NGMLR-cuteSV.NGMLR-AnchorWave-SVision.NGMLR-SyRI-PBSV.pbmm2-SVision.pbmm2-PBSV.NGMLR-Assemblytics-SVIM.NGMLR
2	36680112	36680541	Complex	INS-DUP	3	SyRI-PBSV.pbmm2-NGMLR-Assemblytics-PBSV.NGMLR-SVision.pbmm2-SVision.NGMLR-SVision.NGMLR-SVIM.NGMLR-cuteSV.NGMLR-AnchorWave-Sniffles.NGMLR
2	36900642	36900642	INS	none	3	SVMU-SVIM.pbmm2-Sniffles.NGMLR-SVision.NGMLR-AnchorWave-Assemblytics-cuteSV.NGMLR-PBSV.pbmm2-SVision.pbmm2-PBSV.NGMLR-cuteSV.pbmm2-SVIM.NGMLR-Sniffles.pbmm2
2	36998160	36998160	INS	none	3	SVMU-cuteSV.pbmm2-AnchorWave-cuteSV.NGMLR-SVision.NGMLR-SyRI-PBSV.pbmm2-SVision.pbmm2-PBSV.NGMLR-Assemblytics
2	37008227	37044497	Complex	INS-DEL-DUP	3	Assemblytics-SVision.NGMLR-cuteSV.NGMLR
2	37008909	37018089	DEL	none	3	SVision.NGMLR-PBSV.NGMLR-Assemblytics
2	37021158	37021340	DEL	none	3	SVIM.NGMLR-SVision.NGMLR-PBSV.NGMLR
2	37024256	37037069	Complex	INS-DUP	3	PBSV.NGMLR-SVision.NGMLR-Assemblytics
2	37024903	37024903	INS	none	3	SVIM.pbmm2-Sniffles.NGMLR-SVision.NGMLR-cuteSV.NGMLR-PBSV.pbmm2-SVision.pbmm2-PBSV.NGMLR-cuteSV.pbmm2-SVIM.NGMLR-Sniffles.pbmm2
2	37044036	37044148	DEL	none	3	SVIM.pbmm2-Sniffles.NGMLR-SVision.NGMLR-cuteSV.NGMLR-PBSV.pbmm2-SVision.pbmm2-PBSV.NGMLR-cuteSV.pbmm2-SVIM.NGMLR-Sniffles.pbmm2
2	37044039	37074423	Complex	INS-DEL-DUP	3	AnchorWave
2	37044979	37044979	INS	none	3	SyRI
2	37048100	37048100	INS	none	3	SVIM.pbmm2-PBSV.pbmm2-SVision.pbmm2-cuteSV.pbmm2-Sniffles.pbmm2
2	37050485	37051863	DEL	none	3	PBSV.pbmm2-Sniffles.pbmm2-SVision.pbmm2-SVIM.pbmm2
2	37052683	37052683	INS	none	3	PBSV.pbmm2-Sniffles.pbmm2-SVision.pbmm2-SVIM.pbmm2
2	37553574	37554078	DEL	none	3	SVIM.pbmm2-Sniffles.NGMLR-SVision.NGMLR-cuteSV.NGMLR-Assemblytics-AnchorWave-SyRI-SVision.pbmm2-cuteSV.pbmm2-SVIM.NGMLR-Sniffles.pbmm2
2	37854873	37855481	DEL	none	3	PBSV.pbmm2-Sniffles.pbmm2
2	37855628	37870655	Complex	INS-DUP	3	SyRI-AnchorWave
2	37862333	37862333	INS	none	3	SVIM.pbmm2-SyRI-PBSV.pbmm2-SVision.pbmm2-cuteSV.pbmm2-Sniffles.pbmm2
2	37869046	37869046	INS	none	3	SVMU-SyRI-PBSV.pbmm2-SVision.pbmm2-Sniffles.pbmm2
2	37869051	37884486	Complex	INS-DUP	3	Assemblytics
2	38132225	38132225	INS	none	3	SVIM.pbmm2-Sniffles.NGMLR-cuteSV.pbmm2-SVision.NGMLR-cuteSV.NGMLR-AnchorWave-SyRI-PBSV.pbmm2-SVision.pbmm2-PBSV.NGMLR-Assemblytics-SVIM.NGMLR-Sniffles.pbmm2
2	38243934	38244049	DEL	none	3	SVIM.pbmm2-Sniffles.NGMLR-SVision.NGMLR-cuteSV.NGMLR-Assemblytics-AnchorWave-SyRI-PBSV.pbmm2-SVision.pbmm2-PBSV.NGMLR-cuteSV.pbmm2-SVIM.NGMLR-Sniffles.pbmm2
2	39751799	39777507	Complex	DUP-INV	1	SVision.pbmm2-cuteSV.pbmm2-PBSV.NGMLR-PBSV.pbmm2-Sniffles.pbmm2-Assemblytics-AnchorWave-SVMU-SyRI
2	40090859	40095726	INV	none	3	Sniffles.pbmm2
2	40097096	40097096	INS	none	3	SVMU-AnchorWave-SyRI-PBSV.pbmm2-SVision.pbmm2-Assemblytics
2	42495140	42500017	DEL	none	3	SVMU-SVIM.pbmm2-Sniffles.NGMLR-SVision.NGMLR-cuteSV.NGMLR-Assemblytics-AnchorWave-SyRI-PBSV.pbmm2-SVision.pbmm2-PBSV.NGMLR-cuteSV.pbmm2-SVIM.NGMLR-Sniffles.pbmm2
2	43232477	43232477	INS	none	3	SVision.pbmm2
2	43238965	43238965	INS	none	3	SVMU-SVIM.pbmm2-Sniffles.NGMLR-SVision.NGMLR-cuteSV.pbmm2-cuteSV.NGMLR-AnchorWave-SyRI-PBSV.pbmm2-SVision.pbmm2-PBSV.NGMLR-Assemblytics-SVIM.NGMLR-Sniffles.pbmm2
2	43284096	43284160	DEL	none	1	SVIM.pbmm2-Sniffles.NGMLR-SVision.NGMLR-cuteSV.NGMLR-Assemblytics-AnchorWave-SyRI-PBSV.pbmm2-SVision.pbmm2-PBSV.NGMLR-cuteSV.pbmm2-SVIM.NGMLR-Sniffles.pbmm2
2	43297237	43308442	DEL	none	3	SVMU-SVIM.pbmm2-Sniffles.NGMLR-SVision.NGMLR-cuteSV.NGMLR-AnchorWave-Assemblytics-SyRI-PBSV.pbmm2-SVision.pbmm2-PBSV.NGMLR-cuteSV.pbmm2-SVIM.NGMLR-Sniffles.pbmm2
2	43306803	43316080	DEL	none	3	SVision.pbmm2-PBSV.NGMLR-PBSV.pbmm2-cuteSV.pbmm2-cuteSV.NGMLR-SVision.NGMLR-AnchorWave-SVMU-Sniffles.NGMLR
2	43308386	43308445	DEL	none	3	SVIM.pbmm2-Sniffles.NGMLR-SVision.NGMLR-cuteSV.NGMLR-AnchorWave-SyRI-PBSV.pbmm2-SVision.pbmm2-PBSV.NGMLR-cuteSV.pbmm2-SVIM.NGMLR-Sniffles.pbmm2
2	43334597	43334597	INS	none	3	SVMU-SVIM.pbmm2-Sniffles.NGMLR-SVision.NGMLR-AnchorWave-cuteSV.NGMLR-cuteSV.pbmm2-SyRI-PBSV.pbmm2-SVision.pbmm2-PBSV.NGMLR-Assemblytics-SVIM.NGMLR-Sniffles.pbmm2
2	43755703	43766029	DUP	none	3	PBSV.pbmm2-PBSV.NGMLR-Assemblytics-cuteSV.NGMLR-cuteSV.pbmm2-AnchorWave-SVMU
2	43970081	43970081	INS	none	3	SVIM.pbmm2-Sniffles.NGMLR-cuteSV.pbmm2-SVision.NGMLR-cuteSV.NGMLR-AnchorWave-SyRI-PBSV.pbmm2-SVision.pbmm2-PBSV.NGMLR-Assemblytics-SVIM.NGMLR-Sniffles.pbmm2
2	44256778	44261819	DEL	none	3	SVIM.pbmm2-SVision.NGMLR-cuteSV.NGMLR-Assemblytics-AnchorWave-SyRI-SVision.pbmm2-PBSV.NGMLR-cuteSV.pbmm2-SVIM.NGMLR-Sniffles.pbmm2
2	44690837	44690918	DEL	none	1	SVIM.NGMLR-PBSV.NGMLR
2	44700361	44700445	DEL	none	1	SVIM.NGMLR-PBSV.NGMLR
2	45091892	45091986	DEL	none	3	SVIM.pbmm2-Sniffles.NGMLR-SVision.NGMLR-cuteSV.NGMLR-AnchorWave-Assemblytics-SyRI-PBSV.pbmm2-SVision.pbmm2-PBSV.NGMLR-cuteSV.pbmm2-SVIM.NGMLR-Sniffles.pbmm2
2	45100704	45100704	INS	none	3	SVIM.pbmm2-Sniffles.NGMLR-SVision.NGMLR-cuteSV.NGMLR-AnchorWave-SyRI-PBSV.pbmm2-SVision.pbmm2-PBSV.NGMLR-cuteSV.pbmm2-SVIM.NGMLR-Sniffles.pbmm2
2	45104532	45104615	DEL	none	3	SVMU-SVIM.pbmm2-Sniffles.NGMLR-SVision.NGMLR-cuteSV.NGMLR-AnchorWave-SyRI-PBSV.pbmm2-SVision.pbmm2-PBSV.NGMLR-cuteSV.pbmm2-SVIM.NGMLR-Sniffles.pbmm2
2	45107556	45107556	INS	none	3	SVMU-SVIM.pbmm2-Sniffles.NGMLR-SVision.NGMLR-cuteSV.NGMLR-AnchorWave-SyRI-PBSV.pbmm2-SVision.pbmm2-PBSV.NGMLR-cuteSV.pbmm2-SVIM.NGMLR-Sniffles.pbmm2
2	45342109	45342109	INS	none	1	Sniffles.NGMLR-SVision.NGMLR-AnchorWave-SyRI-SVision.pbmm2-Sniffles.pbmm2
2	45537341	45621364	Complex	INS-DEL-DUP	3	SyRI-SVIM.NGMLR-Sniffles.NGMLR-cuteSV.NGMLR-PBSV.NGMLR-Sniffles.pbmm2-AnchorWave-cuteSV.pbmm2-SVision.pbmm2-Assemblytics-PBSV.pbmm2-SVIM.pbmm2-SVision.NGMLR
2	45537408	45537408	INS	none	3	SVIM.pbmm2-SVision.NGMLR-cuteSV.NGMLR-cuteSV.pbmm2-SyRI-PBSV.pbmm2-SVision.pbmm2-PBSV.NGMLR-Assemblytics-SVIM.NGMLR-Sniffles.pbmm2
2	45541978	45541978	INS	none	3	SVIM.pbmm2-SVision.NGMLR-SVision.pbmm2-cuteSV.pbmm2-Sniffles.pbmm2
2	45542889	45542945	DEL	none	3	PBSV.pbmm2
2	45551539	45551539	INS	none	3	SVIM.pbmm2-Sniffles.NGMLR-SVision.NGMLR-cuteSV.NGMLR-AnchorWave-SyRI-PBSV.pbmm2-SVision.pbmm2-cuteSV.pbmm2-SVIM.NGMLR-Sniffles.pbmm2
2	45573420	45573420	INS	none	3	SVMU-SVIM.pbmm2-Sniffles.NGMLR-SVision.NGMLR-cuteSV.NGMLR-SyRI-PBSV.pbmm2-SVision.pbmm2-PBSV.NGMLR-cuteSV.pbmm2-SVIM.NGMLR-Sniffles.pbmm2
2	45604583	45604583	INS	none	3	SVIM.pbmm2-Sniffles.NGMLR-SVision.NGMLR-cuteSV.NGMLR-SyRI-PBSV.pbmm2-SVision.pbmm2-PBSV.NGMLR-cuteSV.pbmm2-SVIM.NGMLR-Sniffles.pbmm2
2	45681385	45681500	DEL	none	3	SVIM.pbmm2-Sniffles.NGMLR-SVision.NGMLR-cuteSV.NGMLR-Assemblytics-AnchorWave-SyRI-PBSV.pbmm2-SVision.pbmm2-PBSV.NGMLR-cuteSV.pbmm2-SVIM.NGMLR-Sniffles.pbmm2
2	45903379	45908255	DEL	none	3	SVMU-SVIM.pbmm2-Sniffles.NGMLR-SVision.NGMLR-cuteSV.NGMLR-Assemblytics-AnchorWave-SyRI-PBSV.pbmm2-SVision.pbmm2-PBSV.NGMLR-cuteSV.pbmm2-SVIM.NGMLR-Sniffles.pbmm2
2	47133351	47134348	DEL	none	3	SVMU-SVIM.pbmm2-Sniffles.NGMLR-SVision.NGMLR-cuteSV.NGMLR-Assemblytics-AnchorWave-SyRI-PBSV.pbmm2-SVision.pbmm2-PBSV.NGMLR-cuteSV.pbmm2-SVIM.NGMLR-Sniffles.pbmm2
2	47605644	47606035	DEL	none	3	SVIM.pbmm2-Sniffles.NGMLR-SVision.NGMLR-cuteSV.NGMLR-Assemblytics-AnchorWave-SyRI-PBSV.pbmm2-SVision.pbmm2-PBSV.NGMLR-cuteSV.pbmm2-SVIM.NGMLR-Sniffles.pbmm2
2	47731697	47738106	DEL	none	1	SVMU-AnchorWave-Assemblytics
2	47817090	47817090	INS	none	1	PBSV.pbmm2
2	47845873	47845873	INS	none	3	PBSV.pbmm2-Sniffles.pbmm2
2	47848241	47875582	Complex	INS-DEL-DUP	3	SVision.pbmm2-Sniffles.pbmm2-PBSV.pbmm2-SyRI-SVMU-Assemblytics-SVIM.pbmm2-AnchorWave-SVIM.NGMLR-cuteSV.pbmm2-cuteSV.NGMLR-Sniffles.NGMLR
2	47849958	47851117	DEL	none	3	PBSV.pbmm2-Sniffles.pbmm2-SVision.pbmm2-AnchorWave
2	47877708	47877708	INS	none	3	PBSV.pbmm2
2	47880583	47880583	INS	none	3	PBSV.pbmm2-Sniffles.pbmm2
2	47972572	47972867	DEL	none	3	SVMU-SVIM.pbmm2-Sniffles.NGMLR-SVision.NGMLR-AnchorWave-cuteSV.NGMLR-cuteSV.pbmm2-SVision.pbmm2-Assemblytics-SVIM.NGMLR-Sniffles.pbmm2
2	48547879	48555137	DEL	none	1	SVMU-AnchorWave-Assemblytics
2	51626479	51626479	INS	none	3	SVMU-SVIM.pbmm2-Sniffles.NGMLR-SVision.NGMLR-AnchorWave-cuteSV.pbmm2-cuteSV.NGMLR-PBSV.pbmm2-SVision.pbmm2-PBSV.NGMLR-Assemblytics-SVIM.NGMLR-Sniffles.pbmm2
2	52522211	52522317	DEL	none	1	AnchorWave-PBSV.pbmm2-SVision.pbmm2-cuteSV.pbmm2-SVIM.pbmm2-SyRI-Sniffles.pbmm2
2	53436984	53473368	Complex	INS-DEL-DUP-INV	1	AnchorWave
2	53443545	53443640	DEL	none	1	PBSV.pbmm2
2	53451216	53452083	Complex	INS-DEL	1	SyRI
3	258907	259102	DEL	none	1	PBSV.pbmm2-Sniffles.pbmm2
3	263689	263790	DEL	none	1	Assemblytics
3	263790	270407	Complex	DEL-DUP	1	SVMU-AnchorWave
3	1042279	1042279	INS	none	3	SVIM.pbmm2-Sniffles.NGMLR-SVision.NGMLR-AnchorWave-cuteSV.NGMLR-SyRI-PBSV.pbmm2-SVision.pbmm2-PBSV.NGMLR-cuteSV.pbmm2-SVIM.NGMLR-Sniffles.pbmm2
3	1042287	1096866	DEL	none	3	SVMU-AnchorWave-Assemblytics
3	1096857	1099517	Complex	INS-DUP	3	PBSV.NGMLR-PBSV.pbmm2-cuteSV.NGMLR-Sniffles.NGMLR-SVision.pbmm2-SVIM.pbmm2-cuteSV.pbmm2-SyRI-SVMU-AnchorWave
3	1109554	1109710	DEL	none	3	SVMU-SVIM.pbmm2-SVision.NGMLR-cuteSV.NGMLR-Assemblytics-AnchorWave-SyRI-SVision.pbmm2-cuteSV.pbmm2-SVIM.NGMLR
3	1114343	1114658	DEL	none	3	SVMU-SVIM.pbmm2-Sniffles.NGMLR-cuteSV.NGMLR-SVision.NGMLR-AnchorWave-Assemblytics-SyRI-PBSV.pbmm2-SVision.pbmm2-PBSV.NGMLR-cuteSV.pbmm2-SVIM.NGMLR-Sniffles.pbmm2
3	1120048	1120266	DEL	none	3	SVIM.pbmm2-Sniffles.NGMLR-SVision.NGMLR-cuteSV.NGMLR-Assemblytics-AnchorWave-SyRI-PBSV.pbmm2-SVision.pbmm2-PBSV.NGMLR-cuteSV.pbmm2-SVIM.NGMLR-Sniffles.pbmm2
3	1600021	1600526	DEL	none	3	SVMU-SVIM.pbmm2-Sniffles.NGMLR-cuteSV.pbmm2-SVision.NGMLR-cuteSV.NGMLR-AnchorWave-PBSV.pbmm2-SVision.pbmm2-PBSV.NGMLR-Assemblytics-SVIM.NGMLR-Sniffles.pbmm2
3	1604180	1604601	DEL	none	3	SVMU-SVIM.pbmm2-Sniffles.NGMLR-SVision.NGMLR-cuteSV.NGMLR-AnchorWave-cuteSV.pbmm2-PBSV.pbmm2-SVision.pbmm2-PBSV.NGMLR-Assemblytics-SVIM.NGMLR-Sniffles.pbmm2
3	2052494	2052494	INS	none	1	SVIM.pbmm2-Sniffles.NGMLR-SVision.NGMLR-AnchorWave-cuteSV.NGMLR-cuteSV.pbmm2-SyRI-PBSV.pbmm2-SVision.pbmm2-PBSV.NGMLR-Assemblytics-SVIM.NGMLR-Sniffles.pbmm2
3	2505073	2526537	Complex	DUP-INV	1	AnchorWave-Assemblytics
3	2522027	2524703	DEL	none	1	SVIM.pbmm2-SVision.pbmm2-cuteSV.pbmm2
3	2523428	2526134	DEL	none	1	SVMU
3	2524586	2527298	DEL	none	1	SVIM.pbmm2-SVision.pbmm2-cuteSV.pbmm2
3	2610227	2615329	DEL	none	3	SVMU-SVIM.pbmm2-SVision.NGMLR-cuteSV.NGMLR-Assemblytics-AnchorWave-SyRI-PBSV.pbmm2-SVision.pbmm2-PBSV.NGMLR-cuteSV.pbmm2-SVIM.NGMLR-Sniffles.pbmm2
3	2984063	2986335	DEL	none	3	SVIM.pbmm2-cuteSV.NGMLR-AnchorWave-SVision.NGMLR-cuteSV.pbmm2-SVision.pbmm2-Assemblytics-SVIM.NGMLR-Sniffles.pbmm2
3	2984735	2987127	DEL	none	3	SVIM.NGMLR-cuteSV.NGMLR-Sniffles.pbmm2-cuteSV.pbmm2-SVision.pbmm2-Assemblytics-SVIM.pbmm2-SVision.NGMLR
3	3472719	3472793	DEL	none	3	SVIM.pbmm2-Sniffles.NGMLR-SVision.NGMLR-AnchorWave-Assemblytics-cuteSV.NGMLR-SyRI-PBSV.pbmm2-SVision.pbmm2-PBSV.NGMLR-cuteSV.pbmm2-SVIM.NGMLR-Sniffles.pbmm2
3	3534924	3937689	INV	none	1	SVision.NGMLR-SVision.pbmm2-SVMU-AnchorWave-Sniffles.pbmm2-SyRI-Assemblytics-AnchorWave-PBSV.NGMLR-Sniffles.NGMLR
3	3997162	4353795	INV	none	1	Sniffles.pbmm2
3	4705305	4705458	Complex	INS-DEL	1	PBSV.pbmm2
3	4710584	4733359	Complex	INS-DEL	1	SVMU-AnchorWave
3	4710685	4712089	DUP	none	1	AnchorWave
3	4713310	4713310	INS	none	1	PBSV.pbmm2-PBSV.NGMLR
3	4713961	4714473	DEL	none	1	PBSV.pbmm2-PBSV.NGMLR
3	4714379	4715034	DEL	none	1	PBSV.pbmm2-Sniffles.pbmm2-PBSV.NGMLR
3	4715368	4715368	INS	none	1	PBSV.pbmm2-Sniffles.pbmm2-PBSV.NGMLR
3	5782572	5782637	DEL	none	1	PBSV.pbmm2
3	5910226	5910299	DEL	none	1	PBSV.pbmm2
3	6305903	6406241	INV	none	1	Assemblytics-SyRI-SVMU
3	6351728	6781005	INV	none	1	AnchorWave
3	6811925	6812024	DEL	none	1	SVIM.pbmm2-Sniffles.NGMLR-cuteSV.pbmm2-SVision.NGMLR-AnchorWave-cuteSV.NGMLR-SyRI-PBSV.pbmm2-SVision.pbmm2-PBSV.NGMLR-Assemblytics-SVIM.NGMLR
3	6913963	6914071	DEL	none	3	SVMU-SVIM.pbmm2-Sniffles.NGMLR-cuteSV.pbmm2-SVision.NGMLR-AnchorWave-cuteSV.NGMLR-SyRI-PBSV.pbmm2-SVision.pbmm2-PBSV.NGMLR-Assemblytics-SVIM.NGMLR-Sniffles.pbmm2
3	7030689	7030689	INS	none	1	SVIM.pbmm2-Sniffles.NGMLR-SVision.NGMLR-cuteSV.NGMLR-Assemblytics-AnchorWave-SyRI-PBSV.pbmm2-SVision.pbmm2-PBSV.NGMLR-cuteSV.pbmm2-SVIM.NGMLR-Sniffles.pbmm2
3	7248582	7248646	DEL	none	1	PBSV.pbmm2
3	7669111	7669111	INS	none	1	SVIM.pbmm2-Sniffles.pbmm2-SVision.pbmm2
3	7676182	7676182	INS	none	1	PBSV.pbmm2-SVIM.pbmm2-cuteSV.pbmm2
3	9709459	9710054	DEL	none	1	PBSV.pbmm2-SVIM.pbmm2-Sniffles.pbmm2
3	9710478	9710684	DEL	none	1	PBSV.pbmm2-SVIM.pbmm2
3	9711631	9711631	INS	none	1	PBSV.pbmm2-Sniffles.pbmm2-SVision.pbmm2-SVIM.pbmm2
3	10972949	11054380	INV	none	1	SVMU-AnchorWave
3	11481837	11481837	INS	none	1	SVIM.pbmm2-PBSV.pbmm2-SVision.pbmm2-cuteSV.pbmm2-Sniffles.pbmm2
3	11482845	11482845	INS	none	1	SVIM.pbmm2-PBSV.pbmm2-SVision.pbmm2-cuteSV.pbmm2-Sniffles.pbmm2
3	11594396	11594821	DEL	none	3	SVMU-SVIM.pbmm2-Sniffles.NGMLR-SVision.NGMLR-AnchorWave-Assemblytics-cuteSV.NGMLR-SyRI-PBSV.pbmm2-SVision.pbmm2-PBSV.NGMLR-cuteSV.pbmm2-SVIM.NGMLR-Sniffles.pbmm2
3	12470773	12470773	INS	none	1	PBSV.pbmm2
3	12539435	13081154	Complex	INS-DEL-DUP-INV	2	Sniffles.pbmm2
3	12564583	12567907	Complex	INS-DEL	1	SVIM.pbmm2-PBSV.pbmm2-SVision.pbmm2-cuteSV.pbmm2-Sniffles.pbmm2
3	12567996	12571213	DEL	none	1	Sniffles.NGMLR-cuteSV.NGMLR-SVision.NGMLR-PBSV.NGMLR-SVIM.NGMLR-Sniffles.pbmm2
3	12567999	12689148	Complex	INS-DEL-DUP-INV	1	SVision.pbmm2-AnchorWave-Assemblytics
3	12568407	12568473	Complex	INS-DEL	1	SVision.NGMLR-Sniffles.NGMLR-Sniffles.pbmm2
3	12581272	12596385	Complex	DEL-DUP	1	SVision.pbmm2-AnchorWave-SyRI
3	12582925	12584602	DEL	none	1	SVMU-SVIM.pbmm2-SVision.pbmm2-cuteSV.pbmm2-Sniffles.pbmm2
3	12586311	12586869	DEL	none	1	PBSV.NGMLR
3	12587183	12588559	DEL	none	1	SVIM.pbmm2-PBSV.pbmm2-SVision.pbmm2-cuteSV.pbmm2-Sniffles.pbmm2
3	12596463	12596463	INS	none	1	SVIM.pbmm2-SVision.NGMLR-PBSV.pbmm2-SVision.pbmm2-PBSV.NGMLR-cuteSV.pbmm2-SVIM.NGMLR-Sniffles.pbmm2
3	12602941	12603260	DEL	none	1	PBSV.pbmm2-Sniffles.pbmm2
3	12603734	12603788	DEL	none	1	PBSV.pbmm2-Sniffles.pbmm2-SVision.pbmm2-SVIM.pbmm2
3	12604853	12604853	INS	none	1	PBSV.pbmm2-Sniffles.pbmm2-SVision.pbmm2-SVIM.pbmm2
3	12604881	12607404	Complex	INS-DUP	3	cuteSV.NGMLR-SVision.NGMLR-SVision.pbmm2-PBSV.NGMLR-SVIM.NGMLR-cuteSV.pbmm2-PBSV.pbmm2-SVMU-AnchorWave
3	12607666	12749165	Complex	INS-DEL-DUP-INV	1	SVision.pbmm2-Sniffles.pbmm2
3	12616942	12621574	DEL	none	1	SVision.NGMLR-SVIM.NGMLR
3	12617453	12622463	DEL	none	1	cuteSV.NGMLR-SVIM.NGMLR-SVision.NGMLR-SVMU
3	12617835	12634695	Complex	INS-DEL-DUP-INV	1	AnchorWave-SVision.pbmm2-SyRI-SVision.NGMLR-cuteSV.NGMLR
3	12619513	12619672	DEL	none	1	Sniffles.pbmm2
3	12622647	12622647	INS	none	1	PBSV.pbmm2-Sniffles.pbmm2-cuteSV.pbmm2
3	12623719	12623823	DEL	none	1	Sniffles.pbmm2
3	12624367	12624672	DEL	none	1	PBSV.pbmm2-Sniffles.pbmm2-cuteSV.pbmm2
3	12633186	12633186	INS	none	1	PBSV.pbmm2-Sniffles.pbmm2-SyRI-cuteSV.pbmm2
3	12634197	12634965	DEL	none	1	SVMU
3	12634494	12661529	Complex	INS-DEL-DUP-INV	1	AnchorWave-SyRI
3	12634950	12635491	DEL	none	1	PBSV.pbmm2-Sniffles.pbmm2
3	12635824	12635824	INS	none	1	Sniffles.pbmm2
3	12636233	12639013	Complex	INS-DEL	1	AnchorWave-Sniffles.pbmm2-SyRI
3	12639102	12639156	DEL	none	1	AnchorWave
3	12639341	12641101	Complex	INS-DEL	1	SVIM.pbmm2-AnchorWave-SyRI-PBSV.pbmm2-SVision.pbmm2-cuteSV.pbmm2-Sniffles.pbmm2
3	12642127	12642127	INS	none	1	PBSV.pbmm2-AnchorWave-Sniffles.pbmm2
3	12649046	12764048	Complex	INS-DEL-DUP-INV	1	SVision.pbmm2
3	12650611	12650750	DEL	none	1	AnchorWave-PBSV.pbmm2-SVision.pbmm2-PBSV.NGMLR-Sniffles.pbmm2
3	12651281	12651483	Complex	INS-DEL	1	PBSV.pbmm2-PBSV.NGMLR-SVision.pbmm2-SVIM.pbmm2-Sniffles.pbmm2-SVMU-cuteSV.pbmm2-AnchorWave
3	12651782	12660043	Complex	DEL-DUP	1	Sniffles.pbmm2-AnchorWave-PBSV.pbmm2
3	12653154	12767091	Complex	INS-DEL-DUP-INV	1	SVision.pbmm2-AnchorWave-SyRI
3	12662946	12663005	DEL	none	1	Sniffles.pbmm2-SVision.pbmm2
3	12663722	12663826	Complex	INS-DEL	1	PBSV.pbmm2-Sniffles.pbmm2
3	12664993	12665074	Complex	INS-DEL	1	Sniffles.pbmm2-cuteSV.pbmm2
3	12665357	12665411	DEL	none	1	PBSV.pbmm2-Sniffles.pbmm2
3	12665651	12667030	DEL	none	1	PBSV.pbmm2-Sniffles.pbmm2-SVision.pbmm2-cuteSV.pbmm2
3	12668692	12668692	INS	none	1	Sniffles.pbmm2-SyRI-cuteSV.pbmm2
3	12669455	12669900	DEL	none	1	PBSV.pbmm2-Sniffles.pbmm2-SyRI-cuteSV.pbmm2
3	12672550	12672550	INS	none	1	Sniffles.pbmm2-cuteSV.pbmm2
3	12673417	12676801	DEL	none	1	Sniffles.pbmm2
3	12677659	12679987	Complex	INS-DEL	1	Sniffles.pbmm2-cuteSV.pbmm2
3	12679749	12680255	DEL	none	1	PBSV.pbmm2-Sniffles.pbmm2-SyRI-cuteSV.pbmm2
3	12682193	12684997	DEL	none	1	Sniffles.pbmm2
3	12685423	12686591	Complex	INS-DEL	1	SVIM.pbmm2-PBSV.pbmm2-SVision.pbmm2-cuteSV.pbmm2-Sniffles.pbmm2
3	12687859	12689346	Complex	INS-DEL	1	SVIM.pbmm2-PBSV.pbmm2-SVision.pbmm2-cuteSV.pbmm2-Sniffles.pbmm2
3	12690665	12690665	INS	none	1	PBSV.pbmm2-Sniffles.pbmm2
3	12691017	12691017	INS	none	1	PBSV.pbmm2-Sniffles.pbmm2
3	12694098	12694487	DEL	none	1	SVIM.pbmm2-SyRI-SVision.pbmm2-cuteSV.pbmm2-Sniffles.pbmm2
3	12694132	12877397	Complex	INS-DEL-DUP-INV	1	SVMU-AnchorWave
3	12695217	12695271	DEL	none	1	SVIM.pbmm2-Sniffles.pbmm2-SVision.pbmm2
3	12695827	12696199	DEL	none	1	SVIM.pbmm2-PBSV.pbmm2-SVision.pbmm2-cuteSV.pbmm2-Sniffles.pbmm2
3	12696942	12697004	DEL	none	1	SVIM.pbmm2-PBSV.pbmm2-SVision.pbmm2-cuteSV.pbmm2-Sniffles.pbmm2
3	12697338	12697338	INS	none	1	PBSV.pbmm2-Sniffles.pbmm2-SVision.pbmm2-SVIM.pbmm2
3	12698240	12698240	INS	none	1	PBSV.pbmm2-Sniffles.pbmm2
3	12699337	12699337	INS	none	1	PBSV.pbmm2
3	12705865	12705865	INS	none	1	SyRI
3	12711305	12711305	INS	none	1	PBSV.pbmm2-Sniffles.pbmm2
3	12719438	12720178	DEL	none	1	Sniffles.pbmm2
3	12720223	12722457	DEL	none	1	SVIM.pbmm2-AnchorWave-PBSV.pbmm2-SVision.pbmm2-cuteSV.pbmm2-Sniffles.pbmm2
3	12722704	12722704	INS	none	1	PBSV.pbmm2-Sniffles.pbmm2-SyRI
3	12724180	12724395	Complex	INS-DEL	1	SVMU-SVision.NGMLR-SyRI-PBSV.pbmm2-PBSV.NGMLR-cuteSV.pbmm2-SVIM.NGMLR-Sniffles.pbmm2
3	12724930	12725298	DEL	none	1	PBSV.pbmm2-Sniffles.pbmm2-PBSV.NGMLR
3	12728580	12728580	INS	none	1	Sniffles.pbmm2
3	12729271	12729271	INS	none	1	Sniffles.pbmm2
3	12729789	12730167	DEL	none	1	SVMU-PBSV.pbmm2-Sniffles.pbmm2-cuteSV.pbmm2
3	12730877	12731082	Complex	INS-DEL	1	Sniffles.pbmm2
3	12731150	12731206	DEL	none	1	Sniffles.pbmm2
3	12731651	12732446	Complex	INS-DEL	1	Sniffles.pbmm2
3	12732588	12781881	Complex	INS-DEL-DUP-INV	1	SVision.pbmm2-Sniffles.pbmm2
3	12733038	12733091	DEL	none	1	Sniffles.pbmm2
3	12733388	12733487	DEL	none	1	Sniffles.pbmm2-cuteSV.pbmm2
3	12733967	12734657	Complex	INS-DEL	1	PBSV.pbmm2-Sniffles.pbmm2
3	12738102	12738843	DEL	none	1	PBSV.pbmm2
3	12741025	12742193	DEL	none	1	Sniffles.pbmm2-cuteSV.pbmm2
3	12743266	12743266	INS	none	1	PBSV.pbmm2-Sniffles.pbmm2-cuteSV.pbmm2
3	12745048	12745048	INS	none	1	SyRI
3	12746278	12746969	DEL	none	1	Sniffles.pbmm2
3	12751939	12762121	Complex	INS-DUP	1	SVision.pbmm2-SVision.NGMLR-cuteSV.NGMLR
3	12751939	12781864	Complex	INS-DEL-DUP-INV	1	SVision.pbmm2
3	12752388	12752388	INS	none	1	SVIM.pbmm2-Sniffles.NGMLR-SVision.NGMLR-cuteSV.NGMLR-PBSV.pbmm2-SVision.pbmm2-PBSV.NGMLR-cuteSV.pbmm2-SVIM.NGMLR-Sniffles.pbmm2
3	12752705	12764042	Complex	INS-DEL-DUP	1	SyRI-SVision.NGMLR-cuteSV.NGMLR
3	12764036	12767811	Complex	INS-DEL	1	SVMU-SVIM.pbmm2-SVision.pbmm2-cuteSV.pbmm2
3	12764042	12890692	Complex	INS-DEL-DUP-INV	1	AnchorWave
3	12764803	12765234	DEL	none	1	SVIM.pbmm2-Sniffles.pbmm2-SVision.pbmm2
3	12765780	12765836	DEL	none	1	PBSV.pbmm2-Sniffles.pbmm2-SVision.pbmm2-SVIM.pbmm2
3	12766312	12766365	DEL	none	1	PBSV.pbmm2
3	12766517	12767267	DEL	none	1	Sniffles.pbmm2
3	12782907	12782961	DEL	none	1	PBSV.pbmm2-SVision.pbmm2-SVIM.pbmm2
3	13045573	13045661	DEL	none	1	PBSV.pbmm2-SVIM.pbmm2
3	13082300	13082353	DEL	none	1	PBSV.pbmm2
3	13089526	13089579	DEL	none	1	PBSV.pbmm2
3	13625834	13625834	INS	none	3	SVMU-SVIM.pbmm2-Sniffles.NGMLR-SVision.NGMLR-AnchorWave-cuteSV.NGMLR-cuteSV.pbmm2-PBSV.pbmm2-SVision.pbmm2-PBSV.NGMLR-Assemblytics-SVIM.NGMLR-Sniffles.pbmm2
3	14800206	14800206	INS	none	1	PBSV.pbmm2-Sniffles.pbmm2
3	15472633	15472710	DEL	none	1	Sniffles.pbmm2
3	15478826	15478904	DEL	none	1	Sniffles.pbmm2
3	17635968	52784573	INV	none	2	Sniffles.pbmm2
3	18542473	18553931	DUP	none	1	SyRI
3	18914804	18934728	Complex	DEL-DUP	1	Assemblytics
3	18924721	18924811	DEL	none	1	SVIM.pbmm2-Sniffles.NGMLR-cuteSV.pbmm2-SVision.NGMLR-AnchorWave-cuteSV.NGMLR-SyRI-PBSV.pbmm2-SVision.pbmm2-PBSV.NGMLR-Assemblytics-SVIM.NGMLR-Sniffles.pbmm2
3	18959844	18959928	DEL	none	1	PBSV.pbmm2-Sniffles.pbmm2
3	18961217	18961217	INS	none	1	PBSV.pbmm2-Sniffles.pbmm2
3	19020641	19020721	DEL	none	3	SyRI
3	22382804	22382804	INS	none	1	SVIM.pbmm2-PBSV.pbmm2-SVision.pbmm2-cuteSV.pbmm2-Sniffles.pbmm2
3	22388255	22388255	INS	none	1	SVIM.pbmm2-PBSV.pbmm2-SVision.pbmm2-cuteSV.pbmm2-Sniffles.pbmm2
3	22803902	22804023	DEL	none	3	cuteSV.NGMLR
3	22804754	22804847	DEL	none	3	SyRI
3	22805634	22805780	DEL	none	3	SVMU-AnchorWave-Assemblytics
3	23256859	23256972	DEL	none	1	Sniffles.pbmm2
3	23263011	23263174	DEL	none	1	PBSV.pbmm2-Sniffles.pbmm2
3	23264041	23264155	DEL	none	1	PBSV.pbmm2-Sniffles.pbmm2
3	23712194	23712194	INS	none	1	Sniffles.pbmm2
3	24303587	24303795	DEL	none	3	AnchorWave
3	26096832	26096832	INS	none	1	PBSV.pbmm2-Sniffles.pbmm2
3	26335680	26335783	DEL	none	1	SVMU-Assemblytics
3	26335680	26386046	Complex	INS-DEL-DUP-INV	1	SVMU-AnchorWave
3	26335784	26338516	Complex	INS-DEL-DUP	1	cuteSV.NGMLR-PBSV.pbmm2
3	27633707	27636599	Complex	DEL-DUP	1	PBSV.NGMLR
3	27637674	27637674	INS	none	1	PBSV.pbmm2
3	27639115	27640559	DUP	none	1	PBSV.NGMLR
3	27643253	27648413	Complex	INS-DEL	1	SVMU-AnchorWave-Assemblytics
3	27645186	27650137	Complex	INS-DEL-DUP	1	AnchorWave
3	27648047	27648228	DEL	none	1	PBSV.pbmm2
3	27649244	27649244	INS	none	1	PBSV.pbmm2
3	28146233	28146233	INS	none	1	SVIM.pbmm2-PBSV.pbmm2-SVision.pbmm2-cuteSV.pbmm2-Sniffles.pbmm2
3	28146500	28146578	DEL	none	1	Sniffles.pbmm2
3	28147798	28147869	DEL	none	1	SVIM.pbmm2-PBSV.pbmm2-SVision.pbmm2-cuteSV.pbmm2-Sniffles.pbmm2
3	29248903	29249025	DEL	none	3	SVIM.pbmm2-Sniffles.NGMLR-SVision.NGMLR-cuteSV.NGMLR-Assemblytics-AnchorWave-SyRI-PBSV.pbmm2-SVision.pbmm2-PBSV.NGMLR-cuteSV.pbmm2-SVIM.NGMLR-Sniffles.pbmm2
3	31116868	31116965	DEL	none	1	PBSV.pbmm2-Sniffles.pbmm2
3	31948560	31948560	INS	none	1	PBSV.pbmm2
3	32157409	32171171	DEL	none	3	SVMU-AnchorWave-Assemblytics
3	33483038	44514085	Complex	DUP-INV	3	Sniffles.pbmm2
3	33486064	33497396	DEL	none	1	SVMU-AnchorWave-Assemblytics
3	35110630	35110734	DEL	none	1	PBSV.pbmm2-SVIM.pbmm2-Sniffles.pbmm2-cuteSV.pbmm2
3	36452751	36454233	DEL	none	3	SVision.NGMLR-cuteSV.NGMLR-Assemblytics-SyRI-SVision.pbmm2-cuteSV.pbmm2
3	36475062	36475117	DEL	none	3	SVIM.pbmm2-PBSV.pbmm2-SVision.pbmm2-cuteSV.pbmm2-Sniffles.pbmm2
3	37617164	37645252	DUP	none	1	AnchorWave-SVMU-Assemblytics
3	38742113	38742248	DEL	none	1	PBSV.pbmm2-Sniffles.pbmm2-SVIM.pbmm2
3	38743265	38743265	INS	none	1	PBSV.pbmm2-Sniffles.pbmm2
3	38748063	38748063	INS	none	1	Sniffles.pbmm2
3	38750095	38750188	DEL	none	1	Sniffles.pbmm2
3	38751129	38751129	INS	none	1	Sniffles.pbmm2
3	38792199	38794336	DEL	none	1	SVMU-AnchorWave-Assemblytics
3	38857826	38857826	INS	none	1	SVIM.pbmm2-SyRI-SVision.pbmm2-cuteSV.pbmm2-Sniffles.pbmm2
3	40469302	40471302	DEL	none	3	SVIM.pbmm2-cuteSV.NGMLR-AnchorWave-SVision.NGMLR-cuteSV.pbmm2-SyRI-SVision.pbmm2-PBSV.NGMLR-Assemblytics-SVIM.NGMLR
3	41070920	41070920	INS	none	3	SVIM.pbmm2-Sniffles.NGMLR-cuteSV.pbmm2-AnchorWave-SVision.NGMLR-cuteSV.NGMLR-SyRI-PBSV.pbmm2-SVision.pbmm2-PBSV.NGMLR-Assemblytics-SVIM.NGMLR-Sniffles.pbmm2
3	41697037	41733426	Complex	DEL-DUP	1	Sniffles.NGMLR-SVision.NGMLR-cuteSV.NGMLR-SVision.pbmm2-Sniffles.pbmm2-cuteSV.pbmm2
3	41703878	41704716	DEL	none	1	SVIM.pbmm2-Sniffles.NGMLR-SVision.NGMLR-PBSV.pbmm2-SVision.pbmm2-PBSV.NGMLR-SVIM.NGMLR-Sniffles.pbmm2
3	41704774	41705772	DEL	none	1	SVIM.pbmm2-Sniffles.NGMLR-cuteSV.NGMLR-SVision.NGMLR-SVision.pbmm2-cuteSV.pbmm2-SVIM.NGMLR-Sniffles.pbmm2
3	41727833	41727915	DEL	none	1	SVIM.pbmm2-Sniffles.NGMLR-SVision.NGMLR-cuteSV.NGMLR-PBSV.pbmm2-SVision.pbmm2-PBSV.NGMLR-cuteSV.pbmm2-SVIM.NGMLR-Sniffles.pbmm2
3	42208993	42209135	Complex	INS-DEL-DUP	1	AnchorWave-PBSV.NGMLR-SyRI
3	42210852	42210852	INS	none	3	cuteSV.pbmm2
3	42211890	42211890	INS	none	3	PBSV.pbmm2
3	42212238	42212438	DUP	none	3	SVMU-Assemblytics
3	42987355	42992823	DUP	none	1	PBSV.NGMLR
3	42992835	43014039	DEL	none	1	AnchorWave
3	42993089	42993155	DEL	none	1	SVIM.NGMLR
3	42994445	42994445	INS	none	1	AnchorWave-Sniffles.pbmm2
3	42994775	42994904	DEL	none	1	SVMU-SVIM.pbmm2-Sniffles.NGMLR-cuteSV.NGMLR-SVision.NGMLR-AnchorWave-cuteSV.pbmm2-SVision.pbmm2-Assemblytics-SVIM.NGMLR
3	42994926	42995971	DEL	none	1	Sniffles.NGMLR-SVision.NGMLR-SVIM.NGMLR-AnchorWave-Assemblytics-SVIM.pbmm2-SVision.pbmm2-cuteSV.pbmm2-cuteSV.NGMLR
3	42996077	42996198	DEL	none	1	Sniffles.pbmm2
3	42997201	42997474	DEL	none	1	PBSV.pbmm2-cuteSV.pbmm2
3	42998565	42998565	INS	none	1	SVision.NGMLR-cuteSV.NGMLR-SVIM.NGMLR-PBSV.NGMLR
3	42999003	42999055	DEL	none	1	PBSV.pbmm2
3	44517876	44521443	DEL	none	1	SVMU-AnchorWave-Assemblytics
3	46157707	46157707	INS	none	1	Sniffles.pbmm2
3	46158423	46158423	INS	none	1	PBSV.pbmm2-Sniffles.pbmm2
3	46771373	46771373	INS	none	3	SVIM.pbmm2-Sniffles.NGMLR-cuteSV.pbmm2-AnchorWave-SVision.NGMLR-cuteSV.NGMLR-SyRI-PBSV.pbmm2-SVision.pbmm2-PBSV.NGMLR-Assemblytics-SVIM.NGMLR-Sniffles.pbmm2
3	47217877	47217943	DEL	none	1	SVIM.NGMLR
3	47218804	47218859	DEL	none	1	SVIM.NGMLR-PBSV.pbmm2-PBSV.NGMLR
3	48491878	48492335	DEL	none	3	SVIM.pbmm2-Sniffles.NGMLR-SVision.NGMLR-cuteSV.NGMLR-Assemblytics-AnchorWave-SyRI-PBSV.pbmm2-SVision.pbmm2-PBSV.NGMLR-cuteSV.pbmm2-SVIM.NGMLR-Sniffles.pbmm2
3	48670808	48670808	INS	none	3	SVMU-SVIM.pbmm2-Sniffles.NGMLR-cuteSV.NGMLR-cuteSV.pbmm2-SVision.NGMLR-AnchorWave-PBSV.pbmm2-SVision.pbmm2-PBSV.NGMLR-Assemblytics
3	48687225	48688899	Complex	INS-DUP	3	SVision.NGMLR-AnchorWave-Assemblytics-PBSV.NGMLR-PBSV.pbmm2
3	48693394	48693394	INS	none	3	SVIM.pbmm2-SyRI-PBSV.pbmm2-SVision.pbmm2-cuteSV.pbmm2-Sniffles.pbmm2
3	48715854	48736832	Complex	INS-DUP	3	AnchorWave-SVision.pbmm2-SVMU-SVIM.pbmm2-SyRI-Sniffles.pbmm2
3	49090849	49091020	DEL	none	1	PBSV.pbmm2-Sniffles.pbmm2
3	49097950	49098088	DEL	none	1	SVIM.pbmm2-PBSV.pbmm2-SVision.pbmm2-cuteSV.pbmm2-Sniffles.pbmm2
3	49221957	49222028	DEL	none	3	SVMU-SVIM.pbmm2-Sniffles.NGMLR-SVision.NGMLR-cuteSV.NGMLR-Assemblytics-AnchorWave-SyRI-PBSV.pbmm2-SVision.pbmm2-PBSV.NGMLR-cuteSV.pbmm2-SVIM.NGMLR-Sniffles.pbmm2
3	49229665	49236844	Complex	INS-DUP	3	cuteSV.NGMLR-PBSV.NGMLR-cuteSV.pbmm2-SVision.pbmm2-SyRI-PBSV.pbmm2-SVision.NGMLR
3	49236837	49236837	INS	none	3	PBSV.NGMLR-Sniffles.pbmm2-AnchorWave-cuteSV.pbmm2-SVision.pbmm2-Assemblytics-PBSV.pbmm2-SVIM.pbmm2-SVMU
3	49244747	49244747	INS	none	3	SVMU-SVIM.pbmm2-Sniffles.NGMLR-cuteSV.pbmm2-SVision.NGMLR-cuteSV.NGMLR-AnchorWave-SyRI-PBSV.pbmm2-SVision.pbmm2-PBSV.NGMLR-Assemblytics-SVIM.NGMLR-Sniffles.pbmm2
3	49248114	49248345	DEL	none	3	SVIM.pbmm2-Sniffles.NGMLR-SVision.NGMLR-cuteSV.NGMLR-AnchorWave-SyRI-PBSV.pbmm2-SVision.pbmm2-PBSV.NGMLR-cuteSV.pbmm2-SVIM.NGMLR-Sniffles.pbmm2
3	49249398	49249948	DEL	none	3	SVMU-SVIM.pbmm2-Sniffles.NGMLR-SVision.NGMLR-AnchorWave-cuteSV.NGMLR-Assemblytics-SyRI-PBSV.pbmm2-SVision.pbmm2-PBSV.NGMLR-cuteSV.pbmm2-SVIM.NGMLR-Sniffles.pbmm2
3	49249968	49249968	INS	none	3	SVIM.pbmm2-Sniffles.NGMLR-SVision.NGMLR-AnchorWave-cuteSV.NGMLR-SyRI-PBSV.pbmm2-SVision.pbmm2-PBSV.NGMLR-cuteSV.pbmm2-SVIM.NGMLR-Sniffles.pbmm2
3	49253761	49253892	DEL	none	3	SVIM.pbmm2-Sniffles.NGMLR-SVision.NGMLR-cuteSV.NGMLR-Assemblytics-AnchorWave-SyRI-PBSV.pbmm2-SVision.pbmm2-PBSV.NGMLR-cuteSV.pbmm2-SVIM.NGMLR-Sniffles.pbmm2
3	49643243	49643382	DEL	none	3	SVIM.pbmm2-Sniffles.NGMLR-SVision.NGMLR-cuteSV.NGMLR-Assemblytics-AnchorWave-SyRI-PBSV.pbmm2-SVision.pbmm2-PBSV.NGMLR-cuteSV.pbmm2-SVIM.NGMLR-Sniffles.pbmm2
3	50134793	50148622	DUP	none	3	Sniffles.pbmm2-Assemblytics-SVision.pbmm2-SyRI
3	50138697	50150891	DUP	none	3	SVision.NGMLR-PBSV.NGMLR
3	50506922	50506922	INS	none	3	PBSV.pbmm2-PBSV.NGMLR-SyRI-Sniffles.pbmm2-cuteSV.pbmm2-SVIM.pbmm2-SVIM.NGMLR-SVision.pbmm2-cuteSV.NGMLR-SVMU-AnchorWave-SVision.NGMLR
3	50506923	60207585	Complex	DUP-INV	3	Sniffles.pbmm2
3	50516891	50516891	INS	none	3	SVMU-SVIM.pbmm2-Sniffles.NGMLR-SVision.NGMLR-AnchorWave-cuteSV.NGMLR-SyRI-PBSV.pbmm2-SVision.pbmm2-PBSV.NGMLR-cuteSV.pbmm2-SVIM.NGMLR-Sniffles.pbmm2
3	50525759	50525874	DEL	none	3	SVMU-SVIM.pbmm2-Sniffles.NGMLR-SVision.NGMLR-AnchorWave-Assemblytics-cuteSV.NGMLR-SyRI-PBSV.pbmm2-SVision.pbmm2-PBSV.NGMLR-cuteSV.pbmm2-SVIM.NGMLR-Sniffles.pbmm2
3	50529274	50532186	Complex	INS-DUP	3	PBSV.pbmm2-AnchorWave-Sniffles.pbmm2-SyRI-SVision.pbmm2-SVIM.pbmm2-cuteSV.pbmm2-SVision.NGMLR
3	50573255	50573328	DEL	none	3	SVIM.pbmm2-Sniffles.NGMLR-SVision.NGMLR-cuteSV.NGMLR-Assemblytics-AnchorWave-SyRI-PBSV.pbmm2-SVision.pbmm2-PBSV.NGMLR-cuteSV.pbmm2-SVIM.NGMLR-Sniffles.pbmm2
3	50663779	50706348	Complex	DUP-INV	3	PBSV.NGMLR
3	50671619	50693199	INV	none	3	AnchorWave-SVMU-PBSV.pbmm2-SVision.pbmm2-Sniffles.NGMLR-SVIM.pbmm2-cuteSV.NGMLR-cuteSV.pbmm2-SVMU
3	50671619	50717422	Complex	DEL-DUP-INV	3	Assemblytics
3	50707476	50723737	DEL	none	3	SVMU-SVIM.pbmm2-Sniffles.NGMLR-SVision.NGMLR-AnchorWave-cuteSV.NGMLR-SyRI-PBSV.pbmm2-SVision.pbmm2-PBSV.NGMLR-cuteSV.pbmm2-SVIM.NGMLR-Sniffles.pbmm2
3	50754618	50754618	INS	none	3	SVIM.pbmm2-Sniffles.NGMLR-cuteSV.pbmm2-SVision.NGMLR-cuteSV.NGMLR-AnchorWave-SyRI-PBSV.pbmm2-SVision.pbmm2-Assemblytics-SVIM.NGMLR-Sniffles.pbmm2
3	50885256	50885256	INS	none	3	SVIM.pbmm2-Sniffles.NGMLR-SVision.NGMLR-cuteSV.pbmm2-AnchorWave-SyRI-PBSV.pbmm2-SVision.pbmm2-PBSV.NGMLR-Assemblytics-SVIM.NGMLR-Sniffles.pbmm2
3	51393811	51393924	DEL	none	1	Sniffles.pbmm2-SyRI
3	51394723	51394723	INS	none	1	PBSV.pbmm2-Sniffles.pbmm2-SVIM.pbmm2
3	51401054	51401304	DEL	none	1	SVIM.pbmm2-PBSV.pbmm2-SVision.pbmm2-cuteSV.pbmm2-Sniffles.pbmm2
3	51495371	51495494	DEL	none	1	Sniffles.pbmm2
3	52433172	52447996	DEL	none	3	SVIM.pbmm2-Sniffles.NGMLR-SVision.NGMLR-cuteSV.NGMLR-AnchorWave-Assemblytics-SyRI-PBSV.pbmm2-SVision.pbmm2-PBSV.NGMLR-cuteSV.pbmm2-SVIM.NGMLR-Sniffles.pbmm2
3	54549074	54576549	DUP	none	1	Sniffles.NGMLR-cuteSV.NGMLR-Sniffles.pbmm2-cuteSV.pbmm2-SVision.pbmm2-SVision.NGMLR
3	54772472	54772554	DEL	none	1	PBSV.pbmm2
3	54774254	54774337	DEL	none	1	PBSV.pbmm2
3	54776904	54776904	INS	none	1	SVMU-AnchorWave-SyRI-PBSV.pbmm2-Assemblytics-Sniffles.pbmm2
3	54778925	54783757	Complex	INS-DEL	1	Assemblytics-AnchorWave-SVMU-Sniffles.pbmm2-SyRI
3	55827726	55828205	DEL	none	3	SVMU-SVIM.pbmm2-Sniffles.NGMLR-SVision.NGMLR-AnchorWave-Assemblytics-cuteSV.NGMLR-SyRI-PBSV.pbmm2-SVision.pbmm2-PBSV.NGMLR-cuteSV.pbmm2-SVIM.NGMLR-Sniffles.pbmm2
3	55960587	55985737	DUP	none	3	AnchorWave-Assemblytics-SyRI
3	56155569	56156609	DEL	none	1	SVMU-SVIM.pbmm2-SVision.NGMLR-cuteSV.NGMLR-AnchorWave-Assemblytics-SVision.pbmm2-cuteSV.pbmm2-SVIM.NGMLR-Sniffles.pbmm2
3	56182442	56182442	INS	none	3	SVIM.pbmm2-Sniffles.NGMLR-cuteSV.pbmm2-SVision.NGMLR-AnchorWave-cuteSV.NGMLR-SyRI-PBSV.pbmm2-SVision.pbmm2-PBSV.NGMLR-Assemblytics-SVIM.NGMLR-Sniffles.pbmm2
3	56218997	56219051	DEL	none	1	SVIM.pbmm2-Sniffles.NGMLR-SVision.NGMLR-cuteSV.pbmm2-AnchorWave-SyRI-PBSV.pbmm2-SVision.pbmm2-PBSV.NGMLR-Assemblytics-SVIM.NGMLR-Sniffles.pbmm2
3	56412694	56412780	DEL	none	3	SVMU-SVIM.pbmm2-Sniffles.NGMLR-SVision.NGMLR-AnchorWave-Assemblytics-cuteSV.NGMLR-SyRI-PBSV.pbmm2-SVision.pbmm2-PBSV.NGMLR-cuteSV.pbmm2-SVIM.NGMLR-Sniffles.pbmm2
3	56456615	56489315	Complex	INS-DEL-DUP-INV	2	Sniffles.pbmm2-Assemblytics-cuteSV.NGMLR-SVision.NGMLR
3	56459266	56459266	INS	none	1	SyRI
3	56469623	56469730	DEL	none	3	PBSV.pbmm2-SVIM.pbmm2-Sniffles.pbmm2-SVision.pbmm2
3	56469849	56469849	INS	none	3	SVIM.pbmm2-SVision.NGMLR-cuteSV.NGMLR-PBSV.pbmm2-SVision.pbmm2-PBSV.NGMLR-cuteSV.pbmm2-SVIM.NGMLR-Sniffles.pbmm2
3	56470148	56470360	DEL	none	3	SVIM.pbmm2-SVision.NGMLR-PBSV.pbmm2-PBSV.NGMLR-SVIM.NGMLR
3	56471137	56471617	DEL	none	3	SVision.NGMLR-cuteSV.NGMLR-SVIM.NGMLR-PBSV.NGMLR
3	56471400	56490593	Complex	INS-DEL-DUP-INV	3	PBSV.NGMLR-SVision.NGMLR-PBSV.pbmm2-Sniffles.pbmm2
3	56472688	56472688	INS	none	3	cuteSV.NGMLR-PBSV.pbmm2-PBSV.NGMLR-SVIM.NGMLR-Sniffles.pbmm2
3	56472998	56472998	INS	none	3	PBSV.pbmm2-SVIM.pbmm2-Sniffles.pbmm2-PBSV.NGMLR
3	56473686	56476654	Complex	DEL-DUP-INV	3	PBSV.pbmm2-Sniffles.pbmm2-SyRI
3	56476602	56477528	DEL	none	3	SVIM.pbmm2-Sniffles.NGMLR-SVision.NGMLR-cuteSV.NGMLR-AnchorWave-SyRI-PBSV.pbmm2-SVision.pbmm2-PBSV.NGMLR-cuteSV.pbmm2-SVIM.NGMLR-Sniffles.pbmm2
3	56476648	56512159	Complex	INS-DEL-DUP-INV	3	PBSV.pbmm2-Sniffles.pbmm2-PBSV.NGMLR-AnchorWave-cuteSV.pbmm2-SVMU
3	56477847	56478072	DEL	none	3	SVIM.pbmm2-PBSV.pbmm2-SVision.pbmm2-cuteSV.pbmm2-Sniffles.pbmm2
3	56483032	56483032	INS	none	3	SVIM.pbmm2-SVision.NGMLR-cuteSV.NGMLR-PBSV.pbmm2-SVision.pbmm2-PBSV.NGMLR-SVIM.NGMLR
3	56483543	56483756	DEL	none	3	SVIM.pbmm2-cuteSV.NGMLR-PBSV.pbmm2-SVision.pbmm2-PBSV.NGMLR-SVIM.NGMLR
3	56484795	56484795	INS	none	3	Sniffles.pbmm2-cuteSV.pbmm2
3	56485624	56485624	INS	none	3	SVIM.NGMLR-PBSV.pbmm2-cuteSV.NGMLR-PBSV.NGMLR
3	56486522	56486748	DEL	none	3	cuteSV.pbmm2-PBSV.pbmm2-PBSV.NGMLR-SVIM.pbmm2
3	56487800	56489246	DEL	none	3	PBSV.NGMLR
3	56532342	56532342	INS	none	3	SVIM.pbmm2-Sniffles.NGMLR-cuteSV.pbmm2-SVision.NGMLR-cuteSV.NGMLR-AnchorWave-SyRI-PBSV.pbmm2-SVision.pbmm2-PBSV.NGMLR-Assemblytics-SVIM.NGMLR-Sniffles.pbmm2
3	56543223	56553972	DEL	none	3	SVMU-SVIM.pbmm2-Sniffles.NGMLR-SVision.NGMLR-cuteSV.NGMLR-AnchorWave-cuteSV.pbmm2-SyRI-PBSV.pbmm2-SVision.pbmm2-PBSV.NGMLR-Assemblytics-SVIM.NGMLR-Sniffles.pbmm2
3	56887115	56887115	INS	none	1	SVIM.pbmm2-Sniffles.NGMLR-SVision.NGMLR-AnchorWave-cuteSV.NGMLR-cuteSV.pbmm2-SyRI-PBSV.pbmm2-SVision.pbmm2-PBSV.NGMLR-Assemblytics-SVIM.NGMLR-Sniffles.pbmm2
3	57304072	57304072	INS	none	1	SVIM.pbmm2-Sniffles.NGMLR-SVision.NGMLR-cuteSV.NGMLR-SyRI-SVision.pbmm2-PBSV.NGMLR-cuteSV.pbmm2-SVIM.NGMLR-Sniffles.pbmm2
3	57553198	57553198	INS	none	3	SVMU-SVIM.pbmm2-Sniffles.NGMLR-SVision.NGMLR-AnchorWave-cuteSV.NGMLR-cuteSV.pbmm2-SyRI-PBSV.pbmm2-SVision.pbmm2-PBSV.NGMLR-Assemblytics-SVIM.NGMLR-Sniffles.pbmm2
3	58305190	58305190	INS	none	3	SVMU-cuteSV.pbmm2-AnchorWave-cuteSV.NGMLR-SVision.NGMLR-SyRI-PBSV.pbmm2-SVision.pbmm2-PBSV.NGMLR-Assemblytics
3	58306358	58306358	INS	none	3	cuteSV.NGMLR-AnchorWave-PBSV.NGMLR-cuteSV.pbmm2-SVision.pbmm2-Assemblytics-SyRI-PBSV.pbmm2-SVMU-SVision.NGMLR
3	59137732	59137732	INS	none	3	SVMU-SVIM.pbmm2-Sniffles.NGMLR-SVision.NGMLR-AnchorWave-cuteSV.NGMLR-cuteSV.pbmm2-SyRI-PBSV.pbmm2-SVision.pbmm2-PBSV.NGMLR-Assemblytics-SVIM.NGMLR-Sniffles.pbmm2
3	59175820	59175820	INS	none	1	SVIM.pbmm2-Sniffles.NGMLR-SVision.NGMLR-cuteSV.NGMLR-Assemblytics-AnchorWave-SyRI-PBSV.pbmm2-SVision.pbmm2-PBSV.NGMLR-cuteSV.pbmm2-SVIM.NGMLR-Sniffles.pbmm2
3	59206418	59256861	Complex	DUP-INV	1	Sniffles.pbmm2-SVision.pbmm2-SVision.NGMLR
3	59345631	59345631	INS	none	1	PBSV.pbmm2
3	59345772	59351769	DEL	none	3	SVMU-SVIM.pbmm2-Sniffles.NGMLR-SVision.NGMLR-cuteSV.NGMLR-AnchorWave-cuteSV.pbmm2-SyRI-PBSV.pbmm2-SVision.pbmm2-PBSV.NGMLR-Assemblytics-SVIM.NGMLR-Sniffles.pbmm2
3	59718264	59718314	DEL	none	3	AnchorWave
3	60187545	60188999	DEL	none	3	SVMU-SVIM.pbmm2-Sniffles.NGMLR-SVision.NGMLR-cuteSV.NGMLR-Assemblytics-AnchorWave-SyRI-PBSV.pbmm2-SVision.pbmm2-PBSV.NGMLR-cuteSV.pbmm2-SVIM.NGMLR-Sniffles.pbmm2
3	60647373	60648062	DEL	none	3	SVIM.pbmm2-Sniffles.NGMLR-cuteSV.pbmm2-SVision.NGMLR-AnchorWave-cuteSV.NGMLR-SyRI-PBSV.pbmm2-SVision.pbmm2-PBSV.NGMLR-Assemblytics-SVIM.NGMLR-Sniffles.pbmm2
3	61198339	61198339	INS	none	3	SVMU-SVIM.pbmm2-Sniffles.NGMLR-SVision.NGMLR-cuteSV.NGMLR-AnchorWave-cuteSV.pbmm2-SyRI-PBSV.pbmm2-SVision.pbmm2-PBSV.NGMLR-Assemblytics-SVIM.NGMLR
3	61220425	61220425	INS	none	3	SVMU-SVIM.pbmm2-Sniffles.NGMLR-SVision.NGMLR-cuteSV.pbmm2-AnchorWave-cuteSV.NGMLR-SyRI-PBSV.pbmm2-SVision.pbmm2-PBSV.NGMLR-Assemblytics-SVIM.NGMLR-Sniffles.pbmm2
3	61222918	61222918	INS	none	3	SVMU-SVIM.pbmm2-Sniffles.NGMLR-SVision.NGMLR-AnchorWave-cuteSV.pbmm2-cuteSV.NGMLR-SyRI-PBSV.pbmm2-SVision.pbmm2-PBSV.NGMLR-Assemblytics-SVIM.NGMLR-Sniffles.pbmm2
3	61224514	61224514	INS	none	3	SVMU-SVIM.pbmm2-Sniffles.NGMLR-SVision.NGMLR-cuteSV.NGMLR-AnchorWave-PBSV.pbmm2-SVision.pbmm2-PBSV.NGMLR-cuteSV.pbmm2-SVIM.NGMLR-Sniffles.pbmm2
3	63005352	63010233	DEL	none	3	SVMU-SVIM.pbmm2-Sniffles.NGMLR-SVision.NGMLR-cuteSV.NGMLR-Assemblytics-AnchorWave-SyRI-PBSV.pbmm2-SVision.pbmm2-PBSV.NGMLR-cuteSV.pbmm2-SVIM.NGMLR-Sniffles.pbmm2
3	65268775	65298491	DUP	none	1	AnchorWave
4	1	8213	DEL	none	1	AnchorWave
4	176121	177783	DEL	none	1	AnchorWave
4	177676	179347	DEL	none	1	SVMU-Assemblytics
4	240873	246894	DUP	none	1	PBSV.NGMLR-PBSV.pbmm2-SVision.NGMLR-SVision.pbmm2-Assemblytics-SVMU-SVIM.pbmm2-Sniffles.NGMLR-SVIM.NGMLR-cuteSV.NGMLR-cuteSV.pbmm2-SyRI-AnchorWave
4	252134	252134	INS	none	3	SVMU-SVIM.pbmm2-Sniffles.NGMLR-cuteSV.NGMLR-cuteSV.pbmm2-SVision.NGMLR-AnchorWave-PBSV.pbmm2-SVision.pbmm2-PBSV.NGMLR-Assemblytics-SVIM.NGMLR-Sniffles.pbmm2
4	631002	631002	INS	none	3	SVMU-SVIM.pbmm2-AnchorWave-Assemblytics-PBSV.pbmm2-SVision.pbmm2-cuteSV.pbmm2-Sniffles.pbmm2
4	639458	651153	DUP	none	3	SyRI
4	2092557	59563206	DUP	none	1	Sniffles.pbmm2
4	2530377	2556136	DUP	none	1	SVision.NGMLR-SVision.pbmm2-Sniffles.pbmm2
4	2532345	2573125	DUP	none	3	SVision.pbmm2-AnchorWave-Sniffles.pbmm2
4	2547491	2547496	DEL	none	3	Assemblytics
4	2572890	2572890	INS	none	1	PBSV.pbmm2
4	3633603	3638711	DEL	none	3	Sniffles.pbmm2
4	3636074	3641054	DEL	none	3	cuteSV.NGMLR-AnchorWave
4	3638007	3638007	INS	none	3	SVMU-PBSV.pbmm2-SVision.pbmm2-Assemblytics
4	3640023	3640082	Complex	INS-DEL	3	PBSV.pbmm2-Sniffles.pbmm2-SVision.pbmm2-PBSV.NGMLR
4	3746826	3746826	INS	none	1	SyRI
4	3747795	3751365	DEL	none	1	PBSV.pbmm2-AnchorWave
4	3751773	3755044	Complex	INS-DEL	1	SVMU-AnchorWave-PBSV.pbmm2-Assemblytics-Sniffles.pbmm2
4	3757148	3757148	INS	none	1	PBSV.pbmm2
4	4282927	4287397	DUP	none	3	PBSV.NGMLR-PBSV.pbmm2-AnchorWave-Assemblytics-cuteSV.NGMLR-cuteSV.pbmm2-Sniffles.pbmm2-SVMU
4	4517239	4517407	DEL	none	1	SVIM.pbmm2-SVision.pbmm2-cuteSV.pbmm2
4	4517241	4535256	DEL	none	1	SVMU-Sniffles.NGMLR-SVision.NGMLR-AnchorWave-cuteSV.NGMLR-Assemblytics-SVIM.NGMLR
4	4517377	4520513	Complex	INS-DEL	1	AnchorWave-SyRI
4	4519860	4520040	DEL	none	1	PBSV.NGMLR
4	4520434	4523168	DEL	none	1	SVIM.pbmm2-cuteSV.NGMLR-SyRI-PBSV.pbmm2-SVision.pbmm2-Sniffles.pbmm2
4	4521097	4563191	DEL	none	1	SVIM.pbmm2-Sniffles.NGMLR-cuteSV.pbmm2-AnchorWave-SVision.NGMLR-cuteSV.NGMLR-SyRI-PBSV.pbmm2-SVision.pbmm2-PBSV.NGMLR-Assemblytics-SVIM.NGMLR-Sniffles.pbmm2
4	4588715	4588715	INS	none	1	SVIM.pbmm2-Sniffles.NGMLR-SVision.NGMLR-cuteSV.pbmm2-AnchorWave-cuteSV.NGMLR-SyRI-PBSV.pbmm2-SVision.pbmm2-PBSV.NGMLR-Assemblytics-SVIM.NGMLR-Sniffles.pbmm2
4	4619816	4619816	INS	none	3	SVIM.pbmm2-PBSV.pbmm2-SVision.pbmm2-PBSV.NGMLR-cuteSV.pbmm2
4	4619824	4627809	Complex	INS-DEL	3	SVMU-SVIM.pbmm2-Sniffles.NGMLR-cuteSV.NGMLR-AnchorWave-SVision.NGMLR-cuteSV.pbmm2-PBSV.pbmm2-SVision.pbmm2-PBSV.NGMLR-Assemblytics-SVIM.NGMLR-Sniffles.pbmm2
4	4696710	4696710	INS	none	3	SVIM.pbmm2-Sniffles.NGMLR-SVision.NGMLR-cuteSV.NGMLR-AnchorWave-PBSV.pbmm2-SVision.pbmm2-PBSV.NGMLR-cuteSV.pbmm2-SVIM.NGMLR-Sniffles.pbmm2
4	4699918	4700146	DEL	none	3	SVIM.pbmm2-Sniffles.NGMLR-SVision.NGMLR-cuteSV.NGMLR-AnchorWave-Assemblytics-SyRI-PBSV.pbmm2-SVision.pbmm2-PBSV.NGMLR-cuteSV.pbmm2-SVIM.NGMLR-Sniffles.pbmm2
4	4723435	4723643	DEL	none	3	SVMU-SVIM.pbmm2-Sniffles.NGMLR-SVision.NGMLR-cuteSV.NGMLR-Assemblytics-AnchorWave-SyRI-PBSV.pbmm2-SVision.pbmm2-PBSV.NGMLR-cuteSV.pbmm2-SVIM.NGMLR-Sniffles.pbmm2
4	4737788	4737980	DEL	none	3	Assemblytics
4	4737921	4738098	DEL	none	3	SVIM.pbmm2-Sniffles.NGMLR-SVision.NGMLR-cuteSV.NGMLR-AnchorWave-SyRI-PBSV.pbmm2-SVision.pbmm2-PBSV.NGMLR-cuteSV.pbmm2-SVIM.NGMLR-Sniffles.pbmm2
4	4758589	4775908	Complex	DUP-INV	1	SyRI-AnchorWave
4	4766126	4766126	INS	none	3	Assemblytics
4	6883671	6883671	INS	none	1	SVIM.pbmm2-cuteSV.NGMLR-PBSV.pbmm2-PBSV.NGMLR-cuteSV.pbmm2-SVIM.NGMLR
4	8819171	8823827	DEL	none	1	SyRI-SVision.NGMLR-SVIM.NGMLR-AnchorWave-SVMU-Sniffles.pbmm2-Sniffles.NGMLR-cuteSV.NGMLR
4	8819239	8823145	Complex	DEL-DUP	1	Assemblytics
4	8820520	8824901	DEL	none	1	AnchorWave
4	11457305	11457364	DEL	none	1	SVIM.pbmm2-PBSV.pbmm2-SVision.pbmm2-cuteSV.pbmm2-Sniffles.pbmm2
4	11460319	11462801	DEL	none	1	SVIM.pbmm2-PBSV.pbmm2-SVision.pbmm2-PBSV.NGMLR-cuteSV.pbmm2-Sniffles.pbmm2
4	11602238	11642193	DUP	none	3	SVision.pbmm2-Sniffles.pbmm2
4	11627853	11641230	Complex	INS-DEL	3	AnchorWave-Assemblytics
4	11633672	11633805	DEL	none	3	PBSV.pbmm2
4	13467483	13473272	DEL	none	1	SVMU-AnchorWave-Assemblytics
4	13510402	20159285	INV	none	2	Sniffles.pbmm2
4	13611604	13624000	DEL	none	1	Assemblytics
4	13697978	13916851	INV	none	1	SVMU
4	13698092	14723789	INV	none	1	AnchorWave-SyRI
4	13703143	13719792	DEL	none	1	SVMU
4	13884475	14071935	INV	none	1	SyRI
4	13945758	14014611	DEL	none	1	SVMU-Assemblytics-AnchorWave
4	13945876	14043434	INV	none	1	SyRI
4	14101256	14101324	DEL	none	1	PBSV.pbmm2
4	20472160	20484029	DEL	none	1	SVMU-AnchorWave-Assemblytics
4	20473082	20473151	DEL	none	1	SVIM.pbmm2
4	21228220	21228321	DEL	none	1	Assemblytics
4	21228221	21245551	DUP	none	1	SyRI-AnchorWave
4	21228222	21245652	Complex	DEL-DUP	1	SVMU
4	22438540	22440657	DUP	none	1	PBSV.pbmm2
4	23171894	23172044	DEL	none	3	SVIM.pbmm2-Sniffles.NGMLR-SVision.NGMLR-AnchorWave-Assemblytics-cuteSV.NGMLR-SyRI-PBSV.pbmm2-SVision.pbmm2-PBSV.NGMLR-cuteSV.pbmm2-SVIM.NGMLR-Sniffles.pbmm2
4	23698116	23698181	DEL	none	1	SVIM.pbmm2-PBSV.pbmm2-SVision.pbmm2-cuteSV.pbmm2-Sniffles.pbmm2
4	23949153	23980467	Complex	DEL-DUP	1	AnchorWave
4	28247240	28247332	DEL	none	1	PBSV.pbmm2-SVIM.pbmm2-Sniffles.pbmm2-SVision.pbmm2
4	28248025	28248025	INS	none	1	SVIM.pbmm2-PBSV.pbmm2-SVision.pbmm2-cuteSV.pbmm2-Sniffles.pbmm2
4	28567583	28567583	INS	none	1	PBSV.pbmm2-cuteSV.pbmm2
4	28567696	28567818	DEL	none	1	SVIM.pbmm2-cuteSV.pbmm2
4	28596575	28605861	DEL	none	1	SVMU-AnchorWave-Assemblytics
4	28618895	28619130	DEL	none	1	SVIM.pbmm2-SVision.pbmm2-cuteSV.pbmm2
4	28620893	28620944	DEL	none	1	Sniffles.pbmm2
4	31197438	31209611	Complex	INS-DUP	1	SyRI-SVision.NGMLR
4	31206262	31208685	Complex	INS-DUP	1	PBSV.NGMLR-cutrsv.NGMLR
4	31206721	31206721	INS	none	1	SVIM.NGMLR
4	31206758	31296459	Complex	INS-DEL-DUP	1	AnchorWave
4	31206817	31206923	Complex	INS-DEL	1	SVision.pbmm2-Sniffles.pbmm2-PBSV.pbmm2
4	31208587	31209839	Complex	INS-DUP	1	cuteSV.NGMLR
4	31208767	31209729	Complex	INS-DEL-DUP	1	SyRI
4	31208952	31209318	Complex	INS-DEL	1	Sniffles.pbmm2-cuteSV.NGMLR-PBSV.pbmm2-cuteSV.pbmm2
4	31209832	31211640	Complex	INS-DEL-DUP	1	Sniffles.pbmm2
4	31211195	31211666	Complex	INS-DEL	1	cuteSV.pbmm2
4	31211641	31211742	DEL	none	1	cuteSV.NGMLR-SVIM.NGMLR-Assemblytics
4	31211642	31301548	Complex	INS-DEL-INV	1	SVMU-AnchorWave
4	31211689	31211771	DEL	none	1	SVision.NGMLR
4	31211747	31211821	Complex	INS-DEL	1	SVIM.NGMLR-cuteSV.NGMLR
4	31211831	31216473	DUP	none	1	SyRI
4	31401562	31401663	DEL	none	3	SVIM.pbmm2-Sniffles.NGMLR-SVision.NGMLR-cuteSV.NGMLR-PBSV.pbmm2-SVision.pbmm2-PBSV.NGMLR-cuteSV.pbmm2-SVIM.NGMLR-Sniffles.pbmm2
4	31585976	31586091	DEL	none	1	PBSV.pbmm2-SVIM.pbmm2-Sniffles.pbmm2-cuteSV.pbmm2
4	31586928	31586928	INS	none	1	PBSV.pbmm2-SVIM.pbmm2-Sniffles.pbmm2-cuteSV.pbmm2
4	31587046	31587226	DEL	none	1	PBSV.pbmm2-SVIM.pbmm2-Sniffles.pbmm2-cuteSV.pbmm2
4	34712839	34730437	DUP	none	3	Sniffles.pbmm2-SVision.pbmm2
4	34713694	34731289	DUP	none	3	SVision.pbmm2
4	34731282	34733302	DEL	none	3	AnchorWave-Assemblytics
4	36718103	36718180	DEL	none	1	SVIM.pbmm2-Sniffles.NGMLR-SVision.NGMLR-cuteSV.NGMLR-PBSV.pbmm2-SVision.pbmm2-PBSV.NGMLR-cuteSV.pbmm2-SVIM.NGMLR-Sniffles.pbmm2
4	38643017	38643101	DEL	none	1	PBSV.pbmm2-Sniffles.pbmm2
4	38646938	38646996	DEL	none	1	PBSV.pbmm2-Sniffles.pbmm2
4	38741669	38741720	DEL	none	1	PBSV.pbmm2
4	39366871	39366932	DEL	none	1	PBSV.pbmm2-Sniffles.pbmm2
4	39373704	39373956	DEL	none	1	PBSV.pbmm2-SVIM.pbmm2-Sniffles.pbmm2
4	40907390	40907581	DEL	none	1	PBSV.pbmm2-SVIM.pbmm2
4	41042501	41042501	INS	none	3	SVIM.pbmm2-Sniffles.NGMLR-cuteSV.pbmm2-SVision.NGMLR-cuteSV.NGMLR-AnchorWave-SyRI-PBSV.pbmm2-SVision.pbmm2-PBSV.NGMLR-Assemblytics-SVIM.NGMLR-Sniffles.pbmm2
4	42601644	42602806	DEL	none	3	SVIM.NGMLR-cuteSV.NGMLR-cuteSV.pbmm2-SVision.pbmm2-Assemblytics-SyRI-SVIM.pbmm2-SVision.NGMLR
4	42602806	42603209	DEL	none	3	AnchorWave
4	44006551	44006551	INS	none	1	PBSV.pbmm2
4	44117714	44117765	DEL	none	1	PBSV.pbmm2
4	48531732	48531732	INS	none	1	SVIM.NGMLR-SVision.NGMLR-PBSV.NGMLR-cuteSV.NGMLR
4	48534357	48534357	INS	none	1	PBSV.NGMLR-SVision.NGMLR-SVIM.NGMLR
4	48534811	48534864	DUP	none	1	cuteSV.NGMLR
4	48534971	48534971	INS	none	1	PBSV.NGMLR-SVIM.NGMLR-SVision.NGMLR
4	48535395	48535528	DEL	none	1	SVIM.NGMLR-PBSV.NGMLR
4	48769607	48769771	DEL	none	1	SVMU-SVIM.pbmm2-cuteSV.pbmm2-AnchorWave-PBSV.pbmm2-Assemblytics-Sniffles.pbmm2
4	49195124	49220560	DUP	none	3	Sniffles.pbmm2-SVision.pbmm2-PBSV.pbmm2
4	49206420	49220562	DUP	none	1	Sniffles.pbmm2
4	49360701	49360701	INS	none	1	PBSV.pbmm2-SVIM.pbmm2-Sniffles.pbmm2
4	49361290	49361290	INS	none	1	PBSV.pbmm2-SVIM.pbmm2-Sniffles.pbmm2
4	50420236	50443710	DUP	none	3	Assemblytics-SyRI
4	50435896	50451545	DUP	none	3	AnchorWave
4	50726640	50771381	DEL	none	1	Assemblytics-SVMU
4	50759838	50759838	INS	none	1	PBSV.pbmm2
4	53205757	53227043	Complex	INS-DUP	3	SVision.NGMLR
4	53205758	53227177	DUP	none	3	cuteSV.NGMLR-Sniffles.NGMLR
4	53205762	53230402	Complex	INS-DEL-DUP	3	AnchorWave-SVision.pbmm2-cuteSV.pbmm2-Sniffles.pbmm2-Assemblytics-SyRI-
4	53205786	53205786	INS	none	3	SyRI
4	53214457	53229405	DUP	none	3	Sniffles.pbmm2-cuteSV.pbmm2
4	53214868	53228814	DUP	none	3	cuteSV.NGMLR
4	53215127	53215127	INS	none	3	PBSV.pbmm2
4	53215650	53216680	DEL	none	3	PBSV.pbmm2-Sniffles.pbmm2
4	54278657	54278759	DEL	none	3	Assemblytics-Sniffles.NGMLR
4	54278657	54283196	DEL	none	3	AnchorWave-Sniffles.pbmm2
4	54278758	54279720	Complex	DEL-DUP-INV	1	AnchorWave
4	54621662	54681241	DUP	none	3	SVision.pbmm2-Sniffles.pbmm2-Assemblytics-SyRI-SVision.NGMLR-Sniffles.NGMLR
4	54681240	54798856	INV	none	3	AnchorWave
4	54875640	54929076	DUP	none	3	AnchorWave-Assemblytics-SyRI
4	55199825	55199825	INS	none	1	SVIM.pbmm2-Sniffles.NGMLR-SVision.NGMLR-AnchorWave-cuteSV.pbmm2-cuteSV.NGMLR-SyRI-PBSV.pbmm2-SVision.pbmm2-PBSV.NGMLR-Assemblytics-SVIM.NGMLR-Sniffles.pbmm2
4	55224640	55225927	Complex	INS-DUP	3	Assemblytics
4	55225589	55225794	Complex	INS-DUP	3	SyRI
4	55225594	55225594	INS	none	3	PBSV.pbmm2
4	55490618	55494048	DEL	none	1	SVMU-AnchorWave-Assemblytics
4	55501158	55503848	DUP	none	1	PBSV.NGMLR
4	55502290	55504974	Complex	DEL-DUP	1	PBSV.NGMLR
4	55502512	55502689	DEL	none	1	PBSV.NGMLR
4	55507270	55507270	INS	none	1	SVMU-PBSV.pbmm2-Sniffles.pbmm2
4	55508631	55626429	INV	none	1	AnchorWave
4	55509406	55627482	DEL	none	1	Sniffles.pbmm2-SVMU-AnchorWave
4	55821045	55821596	DEL	none	3	SVMU-SVIM.pbmm2-Sniffles.NGMLR-SVision.NGMLR-cuteSV.NGMLR-AnchorWave-cuteSV.pbmm2-PBSV.pbmm2-SVision.pbmm2-PBSV.NGMLR-Assemblytics-SVIM.NGMLR-Sniffles.pbmm2
4	56756657	56756657	INS	none	3	SVMU-SVIM.pbmm2-Sniffles.NGMLR-cuteSV.pbmm2-SVision.NGMLR-AnchorWave-cuteSV.NGMLR-SyRI-PBSV.pbmm2-SVision.pbmm2-PBSV.NGMLR-Assemblytics-SVIM.NGMLR-Sniffles.pbmm2
4	56759101	56759101	INS	none	3	SVMU-SVIM.pbmm2-Sniffles.NGMLR-cuteSV.pbmm2-SVision.NGMLR-AnchorWave-cuteSV.NGMLR-SyRI-PBSV.pbmm2-SVision.pbmm2-PBSV.NGMLR-Assemblytics-SVIM.NGMLR-Sniffles.pbmm2
4	56765167	56765167	INS	none	3	SVIM.NGMLR-Sniffles.NGMLR-cuteSV.NGMLR-PBSV.NGMLR-Sniffles.pbmm2-AnchorWave-cuteSV.pbmm2-SVision.pbmm2-Assemblytics-SyRI-PBSV.pbmm2-SVIM.pbmm2-SVMU-SVision.NGMLR
4	57885900	57906653	DUP	none	3	Sniffles.pbmm2-SyRI-SVision.pbmm2-Assemblytics
4	57896979	57914661	DUP	none	1	AnchorWave
4	58285879	58285929	DEL	none	3	AnchorWave
4	58301690	58301756	DEL	none	3	SVMU-SVIM.pbmm2-Sniffles.NGMLR-cuteSV.NGMLR-SVision.NGMLR-AnchorWave-Assemblytics-SyRI-PBSV.pbmm2-SVision.pbmm2-PBSV.NGMLR-cuteSV.pbmm2-SVIM.NGMLR-Sniffles.pbmm2
4	58315466	58315466	INS	none	3	SVision.pbmm2-SVIM.pbmm2-PBSV.NGMLR-PBSV.pbmm2-cuteSV.pbmm2-AnchorWave-SVMU-Assemblytics-Sniffles.NGMLR-
4	58315779	58316089	DEL	none	3	AnchorWave-SVision.pbmm2-SVIM.pbmm2-PBSV.pbmm2-cuteSV.pbmm2-Sniffles.pbmm2
4	58321355	58321355	INS	none	3	PBSV.NGMLR-AnchorWave-SVision.NGMLR
4	58321364	58332426	DEL	none	3	SVMU-SVision.pbmm2-SVision.NGMLR-AnchorWave-SVIM.NGMLR-Sniffles.NGMLR-cuteSV.NGMLR-PBSV.NGMLR-PBSV.pbmm2-PBSV.NGMLR-PBSV.pbmm2-Sniffles.pbmm2
4	58332396	58332396	INS	none	3	SVision.NGMLR-AnchorWave-PBSV.pbmm2-SVision.pbmm2-PBSV.NGMLR-Sniffles.pbmm2
4	58336931	58336931	INS	none	3	SVIM.pbmm2-Sniffles.pbmm2-SVision.pbmm2-cuteSV.pbmm2
4	58343653	58365956	DEL	none	3	SVMU-SVIM.pbmm2-Sniffles.NGMLR-SVision.NGMLR-AnchorWave-cuteSV.NGMLR-cuteSV.pbmm2-SyRI-PBSV.pbmm2-SVision.pbmm2-PBSV.NGMLR-Assemblytics-SVIM.NGMLR-Sniffles.pbmm2
4	58373113	58374931	DEL	none	3	SVision.NGMLR-PBSV.NGMLR-SVIM.NGMLR-AnchorWave-SVMU-Sniffles.NGMLR-cuteSV.NGMLR
4	58375253	58375253	INS	none	3	AnchorWave-SVision.NGMLR
4	58379354	58388725	DEL	none	3	SVision.NGMLR-PBSV.NGMLR-PBSV.pbmm2-SVIM.NGMLR-SyRI-SVMU-Assemblytics-cuteSV.NGMLR-Sniffles.NGMLR-SVision.pbmm2-SVIM.pbmm2-AnchorWave-cuteSV.pbmm2-Sniffles.pbmm2
4	58383075	58383075	INS	none	3	SVision.pbmm2-Sniffles.pbmm2-cuteSV.pbmm2-PBSV.NGMLR-PBSV.pbmm2-AnchorWave-SVision.NGMLR-SVIM.NGMLR-cuteSV.NGMLR-Sniffles.NGMLR-SVIM.pbmm2
4	58387342	58388727	DEL	none	3	PBSV.NGMLR-PBSV.pbmm2-SVision.NGMLR-SVision.pbmm2-cuteSV.pbmm2-SVIM.pbmm2-SVIM.NGMLR-Sniffles.pbmm2-cuteSV.NGMLR-AnchorWave-Sniffles.NGMLR
4	58399484	58399484	INS	none	3	SVMU-SVIM.pbmm2-Sniffles.NGMLR-cuteSV.pbmm2-SVision.NGMLR-AnchorWave-cuteSV.NGMLR-SyRI-PBSV.pbmm2-SVision.pbmm2-PBSV.NGMLR-Assemblytics-SVIM.NGMLR-Sniffles.pbmm2
4	58412134	58412134	INS	none	3	SVIM.NGMLR-SyRI-Sniffles.NGMLR-cuteSV.NGMLR-PBSV.NGMLR-Sniffles.pbmm2-AnchorWave-cuteSV.pbmm2-SVision.pbmm2-Assemblytics-PBSV.pbmm2-SVIM.pbmm2-SVMU-SVision.NGMLR
4	58412221	58412344	DEL	none	3	SVIM.NGMLR-SyRI-Sniffles.NGMLR-cuteSV.NGMLR-PBSV.NGMLR-Sniffles.pbmm2-AnchorWave-cuteSV.pbmm2-SVision.pbmm2-Assemblytics-PBSV.pbmm2-SVIM.pbmm2-SVMU-SVision.NGMLR
4	58417513	58417612	DEL	none	3	SVMU-SVIM.pbmm2-Sniffles.NGMLR-SVision.NGMLR-AnchorWave-Assemblytics-cuteSV.NGMLR-SyRI-PBSV.pbmm2-SVision.pbmm2-PBSV.NGMLR-cuteSV.pbmm2-SVIM.NGMLR-Sniffles.pbmm2
4	58424615	58424615	INS	none	1	SVIM.pbmm2-PBSV.pbmm2-SVision.pbmm2-cuteSV.pbmm2-Sniffles.pbmm2
4	58473547	58473547	INS	none	3	SVMU-SVIM.pbmm2-Sniffles.NGMLR-cuteSV.pbmm2-SVision.NGMLR-AnchorWave-cuteSV.NGMLR-SyRI-PBSV.pbmm2-SVision.pbmm2-PBSV.NGMLR-Assemblytics-SVIM.NGMLR-Sniffles.pbmm2
4	58486555	58487226	DEL	none	3	SVMU-SVIM.pbmm2-Sniffles.NGMLR-SVision.NGMLR-cuteSV.NGMLR-Assemblytics-AnchorWave-SyRI-PBSV.pbmm2-SVision.pbmm2-PBSV.NGMLR-cuteSV.pbmm2-SVIM.NGMLR-Sniffles.pbmm2
4	58489062	58489062	INS	none	3	SVIM.pbmm2-Sniffles.NGMLR-cuteSV.pbmm2-SVision.NGMLR-cuteSV.NGMLR-AnchorWave-SyRI-PBSV.pbmm2-SVision.pbmm2-PBSV.NGMLR-Assemblytics-SVIM.NGMLR-Sniffles.pbmm2
4	58508093	58508093	INS	none	3	SVMU-SVIM.pbmm2-Sniffles.NGMLR-SVision.NGMLR-cuteSV.NGMLR-AnchorWave-Assemblytics-SyRI-PBSV.pbmm2-SVision.pbmm2-PBSV.NGMLR-cuteSV.pbmm2-SVIM.NGMLR-Sniffles.pbmm2
4	58571817	58571934	DEL	none	3	SVMU-SVIM.pbmm2-Sniffles.NGMLR-SVision.NGMLR-cuteSV.NGMLR-AnchorWave-cuteSV.pbmm2-SyRI-PBSV.pbmm2-SVision.pbmm2-PBSV.NGMLR-Assemblytics-SVIM.NGMLR-Sniffles.pbmm2
4	58590298	58590367	DEL	none	3	SVIM.pbmm2-Sniffles.NGMLR-SVision.NGMLR-cuteSV.NGMLR-SyRI-PBSV.pbmm2-SVision.pbmm2-PBSV.NGMLR-cuteSV.pbmm2-SVIM.NGMLR-Sniffles.pbmm2
4	58620818	58620818	INS	none	3	SVMU-SVIM.pbmm2-Sniffles.NGMLR-SVision.NGMLR-AnchorWave-cuteSV.NGMLR-cuteSV.pbmm2-SyRI-PBSV.pbmm2-SVision.pbmm2-PBSV.NGMLR-Assemblytics-SVIM.NGMLR-Sniffles.pbmm2
4	58674319	58674319	INS	none	3	SVMU-SVIM.pbmm2-Sniffles.NGMLR-SVision.NGMLR-cuteSV.NGMLR-AnchorWave-cuteSV.pbmm2-PBSV.pbmm2-SVision.pbmm2-PBSV.NGMLR-Assemblytics-SVIM.NGMLR-Sniffles.pbmm2
4	58686785	58690406	DEL	none	3	SVMU-SVIM.pbmm2-Sniffles.NGMLR-SVision.NGMLR-cuteSV.NGMLR-AnchorWave-Assemblytics-SyRI-PBSV.pbmm2-SVision.pbmm2-PBSV.NGMLR-cuteSV.pbmm2-SVIM.NGMLR-Sniffles.pbmm2
4	58718160	58731001	DEL	none	3	SVision.pbmm2-PBSV.NGMLR-PBSV.pbmm2-SVIM.pbmm2-cuteSV.pbmm2-AnchorWave-SyRI-Sniffles.pbmm2-SVision.NGMLR-SVIM.NGMLR-cuteSV.NGMLR-SVMU-Assemblytics-Sniffles.NGMLR
4	58722975	58722975	INS	none	3	SVision.pbmm2-PBSV.NGMLR-PBSV.pbmm2-SVIM.pbmm2-cuteSV.pbmm2-AnchorWave-SyRI-Sniffles.pbmm2-SVision.NGMLR-SVIM.NGMLR-cuteSV.NGMLR-Sniffles.NGMLR
4	58730904	58731004	DEL	none	3	SVision.pbmm2-PBSV.NGMLR-PBSV.pbmm2-SVIM.pbmm2-cuteSV.pbmm2-AnchorWave-SyRI-Sniffles.pbmm2-SVision.NGMLR-SVIM.NGMLR-cuteSV.NGMLR-Sniffles.NGMLR-SVMU
4	58733564	58733631	DEL	none	3	SVIM.pbmm2-Sniffles.NGMLR-SVision.NGMLR-AnchorWave-Assemblytics-cuteSV.NGMLR-SyRI-PBSV.pbmm2-SVision.pbmm2-PBSV.NGMLR-cuteSV.pbmm2-SVIM.NGMLR-Sniffles.pbmm2
4	58749776	58750844	DEL	none	3	SVMU-SVIM.pbmm2-Sniffles.NGMLR-SVision.NGMLR-cuteSV.NGMLR-Assemblytics-AnchorWave-SyRI-PBSV.pbmm2-SVision.pbmm2-PBSV.NGMLR-cuteSV.pbmm2-SVIM.NGMLR-Sniffles.pbmm2
4	58753324	58753324	INS	none	3	SVMU
4	58755562	58758484	DEL	none	3	SVision.NGMLR
4	58767613	58767702	DEL	none	3	SVMU-SVIM.pbmm2-Sniffles.NGMLR-SVision.NGMLR-cuteSV.NGMLR-Assemblytics-AnchorWave-SyRI-PBSV.pbmm2-SVision.pbmm2-PBSV.NGMLR-cuteSV.pbmm2-SVIM.NGMLR-Sniffles.pbmm2
4	58797755	58797755	INS	none	3	SVision.NGMLR-PBSV.NGMLR-PBSV.pbmm2-SVMU-Assemblytics--Sniffles.NGMLR-SVIM.NGMLR-cuteSV.NGMLR-SVision.pbmm2-AnchorWave-SVIM.pbmm2-Sniffles.pbmm2-cuteSV.pbmm2
4	58799998	58801642	DEL	none	3	SVision.pbmm2-PBSV.NGMLR-PBSV.pbmm2-SVIM.pbmm2-SVision.NGMLR-cuteSV.pbmm2-Sniffles.pbmm2-SVIM.NGMLR-cuteSV.NGMLR-Sniffles.NGMLR-AnchorWave-SyRI
4	58829008	58829008	INS	none	3	SVMU-SVIM.pbmm2-Sniffles.NGMLR-SVision.NGMLR-AnchorWave-Assemblytics-cuteSV.NGMLR-SyRI-PBSV.pbmm2-SVision.pbmm2-PBSV.NGMLR-cuteSV.pbmm2-SVIM.NGMLR-Sniffles.pbmm2
4	58848351	58853986	DEL	none	3	SVMU-SVIM.pbmm2-Sniffles.NGMLR-SVision.NGMLR-AnchorWave-PBSV.pbmm2-SVision.pbmm2-Assemblytics-Sniffles.pbmm2
4	58849446	58853995	DEL	none	3	SVIM.pbmm2-Sniffles.NGMLR-SVision.NGMLR-cuteSV.NGMLR-AnchorWave-PBSV.pbmm2-PBSV.NGMLR-SVIM.NGMLR-Sniffles.pbmm2
4	58875072	58875901	DEL	none	3	SVMU-SVIM.pbmm2-Sniffles.NGMLR-cuteSV.pbmm2-SVision.NGMLR-cuteSV.NGMLR-AnchorWave-SyRI-PBSV.pbmm2-SVision.pbmm2-PBSV.NGMLR-Assemblytics-SVIM.NGMLR-Sniffles.pbmm2
4	58879573	58879573	INS	none	1	SVMU-SVIM.pbmm2-Sniffles.NGMLR-SVision.NGMLR-AnchorWave-Assemblytics-cuteSV.NGMLR-SyRI-PBSV.pbmm2-SVision.pbmm2-PBSV.NGMLR-cuteSV.pbmm2-SVIM.NGMLR-Sniffles.pbmm2
4	58892741	58897516	Complex	DEL-INV	1	PBSV.pbmm2-PBSV.NGMLR-cuteSV.NGMLR-Sniffles.NGMLR
4	58892742	58962220	DEL	none	1	SVision.NGMLR-Assemblytics-SVMU
4	58892750	58897529	Complex	DEL-DUP-INV	1	AnchorWave
4	58897227	58905871	Complex	DEL-DUP	1	Sniffles.NGMLR
4	58900380	58905055	DEL	none	1	PBSV.NGMLR-AnchorWave
4	58904326	58906314	DEL	none	1	AnchorWave
4	58908177	58908716	DEL	none	1	PBSV.pbmm2-AnchorWave-PBSV.NGMLR
4	58911309	58911855	DEL	none	1	PBSV.pbmm2-AnchorWave
4	58912138	58913399	Complex	DEL-INV	1	AnchorWave
4	58915194	58927020	DEL	none	1	AnchorWave
4	58918083	58920763	DEL	none	1	PBSV.pbmm2
4	58918354	58918354	INS	none	1	PBSV.pbmm2
4	58921582	58922814	DEL	none	1	PBSV.pbmm2
4	58925043	58926515	DEL	none	1	AnchorWave
4	58926279	58929670	DUP	none	1	PBSV.NGMLR
4	58926768	58928586	Complex	DEL-DUP	1	AnchorWave
4	58926798	58927450	DEL	none	1	PBSV.pbmm2
4	58929496	58929678	DEL	none	1	PBSV.pbmm2
4	58929835	58932897	DUP	none	1	PBSV.pbmm2
4	58988221	58988415	DEL	none	3	SVMU-SVIM.pbmm2-Sniffles.NGMLR-SVision.NGMLR-cuteSV.NGMLR-AnchorWave-Assemblytics-SyRI-PBSV.pbmm2-SVision.pbmm2-PBSV.NGMLR-cuteSV.pbmm2-SVIM.NGMLR-Sniffles.pbmm2
4	58995430	58995430	INS	none	3	SVMU-SVIM.pbmm2-Sniffles.NGMLR-SVision.NGMLR-AnchorWave-Assemblytics-cuteSV.NGMLR-SyRI-PBSV.pbmm2-SVision.pbmm2-PBSV.NGMLR-cuteSV.pbmm2-SVIM.NGMLR-Sniffles.pbmm2
4	59003317	59003396	DEL	none	3	SVIM.pbmm2-Sniffles.NGMLR-SVision.NGMLR-cuteSV.NGMLR-SyRI-PBSV.pbmm2-SVision.pbmm2-PBSV.NGMLR-cuteSV.pbmm2-SVIM.NGMLR-Sniffles.pbmm2
4	59018820	59018902	DEL	none	3	SVIM.pbmm2-Sniffles.NGMLR-SVision.NGMLR-cuteSV.NGMLR-AnchorWave-cuteSV.pbmm2-SyRI-PBSV.pbmm2-SVision.pbmm2-PBSV.NGMLR-Assemblytics-SVIM.NGMLR-Sniffles.pbmm2
4	59019508	59019508	INS	none	3	SVMU-SVIM.pbmm2-Sniffles.NGMLR-SVision.NGMLR-cuteSV.NGMLR-cuteSV.pbmm2-AnchorWave-SyRI-PBSV.pbmm2-SVision.pbmm2-PBSV.NGMLR-Assemblytics-SVIM.NGMLR-Sniffles.pbmm2
4	59067892	59067892	INS	none	3	SVMU-SVIM.pbmm2-Sniffles.NGMLR-SVision.NGMLR-AnchorWave-cuteSV.NGMLR-cuteSV.pbmm2-SyRI-PBSV.pbmm2-SVision.pbmm2-PBSV.NGMLR-Assemblytics-SVIM.NGMLR-Sniffles.pbmm2
4	59073645	59073645	INS	none	3	Assemblytics
4	59073646	59075780	DEL	none	3	SVMU
4	59074051	59074051	INS	none	3	SVIM.NGMLR-Sniffles.NGMLR-PBSV.NGMLR-Sniffles.pbmm2-AnchorWave-SVision.pbmm2-PBSV.pbmm2-SVIM.pbmm2-SVision.NGMLR
4	59074543	59074624	DEL	none	3	SVIM.NGMLR-Sniffles.NGMLR-PBSV.NGMLR-Sniffles.pbmm2-AnchorWave-SVision.pbmm2-PBSV.pbmm2-SVIM.pbmm2-SVision.NGMLR-SyRI-cuteSV.pbmm2-cuteSV.NGMLR
4	59137512	59137512	INS	none	3	SVMU-SVIM.pbmm2-Sniffles.NGMLR-SVision.NGMLR-AnchorWave-Assemblytics-cuteSV.NGMLR-SyRI-PBSV.pbmm2-SVision.pbmm2-PBSV.NGMLR-cuteSV.pbmm2-SVIM.NGMLR-Sniffles.pbmm2
4	59225934	59225934	INS	none	3	SVMU-SVIM.pbmm2-Sniffles.NGMLR-cuteSV.pbmm2-SVision.NGMLR-AnchorWave-cuteSV.NGMLR-SyRI-PBSV.pbmm2-SVision.pbmm2-PBSV.NGMLR-Assemblytics-SVIM.NGMLR-Sniffles.pbmm2
4	59254592	59254592	INS	none	3	SVMU-SVIM.pbmm2-Sniffles.NGMLR-SVision.NGMLR-AnchorWave-cuteSV.NGMLR-cuteSV.pbmm2-SyRI-PBSV.pbmm2-SVision.pbmm2-PBSV.NGMLR-Assemblytics-SVIM.NGMLR-Sniffles.pbmm2
4	59270143	59270143	INS	none	3	SVMU-SVIM.pbmm2-Sniffles.NGMLR-SVision.NGMLR-cuteSV.NGMLR-AnchorWave-Assemblytics-SyRI-PBSV.pbmm2-SVision.pbmm2-PBSV.NGMLR-cuteSV.pbmm2-SVIM.NGMLR-Sniffles.pbmm2
4	59273946	59275019	DEL	none	3	SVMU-SVIM.pbmm2-Sniffles.NGMLR-cuteSV.NGMLR-SVision.NGMLR-cuteSV.pbmm2-AnchorWave-SyRI-PBSV.pbmm2-SVision.pbmm2-PBSV.NGMLR-Assemblytics-SVIM.NGMLR-Sniffles.pbmm2
4	59283376	59284054	DEL	none	3	SVMU-SVIM.pbmm2-Sniffles.NGMLR-SVision.NGMLR-AnchorWave-cuteSV.NGMLR-cuteSV.pbmm2-SyRI-PBSV.pbmm2-SVision.pbmm2-PBSV.NGMLR-Assemblytics-SVIM.NGMLR-Sniffles.pbmm2
4	59288902	59289214	DEL	none	3	SVMU-SVIM.pbmm2-Sniffles.NGMLR-SVision.NGMLR-cuteSV.NGMLR-cuteSV.pbmm2-AnchorWave-SyRI-PBSV.pbmm2-SVision.pbmm2-PBSV.NGMLR-Assemblytics-SVIM.NGMLR-Sniffles.pbmm2
4	59347707	59349838	DEL	none	3	SVMU-SVIM.pbmm2-Sniffles.NGMLR-SVision.NGMLR-cuteSV.NGMLR-Assemblytics-AnchorWave-SyRI-PBSV.pbmm2-SVision.pbmm2-PBSV.NGMLR-cuteSV.pbmm2-SVIM.NGMLR-Sniffles.pbmm2
4	59404001	59404001	INS	none	3	SVMU-SVIM.pbmm2-Sniffles.NGMLR-SVision.NGMLR-AnchorWave-Assemblytics-cuteSV.NGMLR-SyRI-PBSV.pbmm2-SVision.pbmm2-PBSV.NGMLR-cuteSV.pbmm2-SVIM.NGMLR-Sniffles.pbmm2
4	59408648	59408731	DEL	none	3	SVIM.pbmm2-Sniffles.NGMLR-cuteSV.pbmm2-SVision.NGMLR-cuteSV.NGMLR-AnchorWave-SyRI-PBSV.pbmm2-SVision.pbmm2-PBSV.NGMLR-Assemblytics-SVIM.NGMLR-Sniffles.pbmm2
4	59451571	59451571	INS	none	3	SVIM.pbmm2-Sniffles.NGMLR-cuteSV.pbmm2-SVision.NGMLR-cuteSV.NGMLR-AnchorWave-SyRI-PBSV.pbmm2-SVision.pbmm2-PBSV.NGMLR-Assemblytics-SVIM.NGMLR-Sniffles.pbmm2
4	59467662	59467662	INS	none	3	SVMU-SVIM.pbmm2-Sniffles.NGMLR-SVision.NGMLR-cuteSV.NGMLR-AnchorWave-cuteSV.pbmm2-SyRI-PBSV.pbmm2-SVision.pbmm2-PBSV.NGMLR-Assemblytics-SVIM.NGMLR-Sniffles.pbmm2
4	59489274	59489274	INS	none	3	SyRI-SVIM.NGMLR-Sniffles.NGMLR-cuteSV.NGMLR-PBSV.NGMLR-Sniffles.pbmm2-AnchorWave-cuteSV.pbmm2-SVision.pbmm2-Assemblytics-PBSV.pbmm2-SVIM.pbmm2-SVMU-SVision.NGMLR
4	59494612	59494612	INS	none	3	SVIM.NGMLR-Sniffles.NGMLR-cuteSV.NGMLR-AnchorWave-Sniffles.pbmm2-cuteSV.pbmm2-SVision.pbmm2-pbmm2-SyRI-PBSV.pbmm2-SVIM.pbmm2-SVision.NGMLR
4	59494614	59494668	Complex	INS-DUP	3	SVision.pbmm2
4	59494641	59494691	DUP	none	3	pbmm2
4	59519733	59519733	INS	none	3	SVMU-SVIM.pbmm2-Sniffles.NGMLR-cuteSV.NGMLR-AnchorWave-Assemblytics-SVision.NGMLR-SyRI-PBSV.pbmm2-SVision.pbmm2-PBSV.NGMLR-cuteSV.pbmm2-SVIM.NGMLR-Sniffles.pbmm2
4	59563204	59563204	INS	none	3	SyRI-SVIM.NGMLR-Sniffles.NGMLR-cuteSV.NGMLR-PBSV.NGMLR-Sniffles.pbmm2-AnchorWave-cuteSV.pbmm2-SVision.pbmm2-PBSV.pbmm2-SVIM.pbmm2-SVision.NGMLR
4	59571266	59571266	INS	none	3	SVIM.pbmm2-Sniffles.NGMLR-cuteSV.pbmm2-SVision.NGMLR-AnchorWave-cuteSV.NGMLR-SyRI-PBSV.pbmm2-SVision.pbmm2-PBSV.NGMLR-Assemblytics-SVIM.NGMLR-Sniffles.pbmm2
4	59592917	59593020	DEL	none	1	SVMU-SVIM.pbmm2-Sniffles.NGMLR-SVision.NGMLR-AnchorWave-cuteSV.NGMLR-Assemblytics-SyRI-PBSV.pbmm2-SVision.pbmm2-PBSV.NGMLR-cuteSV.pbmm2-SVIM.NGMLR-Sniffles.pbmm2
4	59623313	59623574	DEL	none	3	SVIM.NGMLR
4	59623364	59636397	DEL	none	3	SVIM.NGMLR-SyRI-Sniffles.NGMLR-cuteSV.NGMLR-AnchorWave-Sniffles.pbmm2-PBSV.NGMLR-cuteSV.pbmm2-SVision.pbmm2-Assemblytics-PBSV.pbmm2-SVIM.pbmm2-SVMU-SVision.NGMLR
4	59623889	59623946	DEL	none	3	SVision.pbmm2
4	59638684	59638758	DEL	none	3	PBSV.NGMLR
4	59638685	59638839	DEL	none	3	SVIM.NGMLR-Sniffles.NGMLR-cuteSV.NGMLR-PBSV.NGMLR-Sniffles.pbmm2-AnchorWave-cuteSV.pbmm2-SVision.pbmm2-Assemblytics-SyRI-PBSV.pbmm2-SVIM.pbmm2-SVision.NGMLR
4	59658379	59660543	DEL	none	3	SVMU-SVIM.pbmm2-Sniffles.NGMLR-SVision.NGMLR-AnchorWave-Assemblytics-cuteSV.NGMLR-SyRI-PBSV.pbmm2-SVision.pbmm2-PBSV.NGMLR-cuteSV.pbmm2-SVIM.NGMLR-Sniffles.pbmm2
4	59660496	59660590	DEL	none	3	SVIM.pbmm2-Sniffles.NGMLR-SVision.NGMLR-cuteSV.NGMLR-AnchorWave-SyRI-PBSV.pbmm2-SVision.pbmm2-PBSV.NGMLR-cuteSV.pbmm2-SVIM.NGMLR-Sniffles.pbmm2
4	59707110	59716152	DEL	none	3	SVMU-SVIM.pbmm2-Sniffles.NGMLR-SVision.NGMLR-cuteSV.NGMLR-AnchorWave-PBSV.pbmm2-SVision.pbmm2-PBSV.NGMLR-Assemblytics-SVIM.NGMLR-Sniffles.pbmm2
4	59733609	59733609	INS	none	3	SVIM.pbmm2-Sniffles.NGMLR-SVision.NGMLR-cuteSV.NGMLR-Assemblytics-AnchorWave-SyRI-PBSV.pbmm2-SVision.pbmm2-PBSV.NGMLR-cuteSV.pbmm2-SVIM.NGMLR-Sniffles.pbmm2
4	59739505	59739577	DEL	none	3	SVIM.pbmm2-Sniffles.NGMLR-SVision.NGMLR-cuteSV.NGMLR-AnchorWave-Assemblytics-SyRI-PBSV.pbmm2-SVision.pbmm2-PBSV.NGMLR-cuteSV.pbmm2-SVIM.NGMLR-Sniffles.pbmm2
4	59757066	59757150	Complex	INS-DUP	1	PBSV.pbmm2
4	59757067	59757150	Complex	INS-DUP	1	PBSV.NGMLR
4	59757129	59757129	INS	none	1	SVIM.NGMLR-Sniffles.NGMLR-cuteSV.NGMLR-Sniffles.pbmm2-AnchorWave-cuteSV.pbmm2-SVision.pbmm2-Assemblytics-SyRI-SVIM.pbmm2-SVision.NGMLR
4	59773711	59773711	INS	none	3	SVIM.pbmm2-Sniffles.NGMLR-SVision.NGMLR-cuteSV.NGMLR-Assemblytics-AnchorWave-SyRI-PBSV.pbmm2-SVision.pbmm2-PBSV.NGMLR-cuteSV.pbmm2-SVIM.NGMLR-Sniffles.pbmm2
4	59775483	59775562	DEL	none	3	SVIM.pbmm2-Sniffles.NGMLR-cuteSV.NGMLR-SVision.NGMLR-AnchorWave-PBSV.pbmm2-SVision.pbmm2-PBSV.NGMLR-cuteSV.pbmm2-SVIM.NGMLR-Sniffles.pbmm2
4	59784579	59784579	INS	none	3	SVIM.pbmm2-Sniffles.NGMLR-SVision.NGMLR-AnchorWave-cuteSV.NGMLR-PBSV.pbmm2-SVision.pbmm2-PBSV.NGMLR-cuteSV.pbmm2-SVIM.NGMLR-Sniffles.pbmm2
4	59788769	59788829	DEL	none	3	SVIM.pbmm2-Sniffles.NGMLR-SVision.NGMLR-AnchorWave-PBSV.pbmm2-SVision.pbmm2-PBSV.NGMLR-Assemblytics-SVIM.NGMLR-Sniffles.pbmm2
4	59797746	59797936	DEL	none	3	SVMU-SVIM.pbmm2-Sniffles.NGMLR-SVision.NGMLR-cuteSV.NGMLR-Assemblytics-AnchorWave-SyRI-PBSV.pbmm2-SVision.pbmm2-PBSV.NGMLR-cuteSV.pbmm2-SVIM.NGMLR-Sniffles.pbmm2
4	59817192	59817192	INS	none	3	SVIM.NGMLR-Sniffles.NGMLR-cuteSV.NGMLR-PBSV.NGMLR-Sniffles.pbmm2-AnchorWave-cuteSV.pbmm2-SVision.pbmm2-Assemblytics-SyRI-PBSV.pbmm2-SVIM.pbmm2-SVMU-SVision.NGMLR
4	59830060	59830285	DEL	none	3	SVMU-SVIM.pbmm2-Sniffles.NGMLR-SVision.NGMLR-cuteSV.NGMLR-Assemblytics-AnchorWave-SyRI-PBSV.pbmm2-SVision.pbmm2-PBSV.NGMLR-cuteSV.pbmm2-SVIM.NGMLR-Sniffles.pbmm2
4	59846561	59847564	DEL	none	3	SVIM.NGMLR-Sniffles.NGMLR-cuteSV.NGMLR-AnchorWave-PBSV.NGMLR-Sniffles.pbmm2-cuteSV.pbmm2-SVision.pbmm2-Assemblytics-PBSV.pbmm2-SVIM.pbmm2-SVMU-SVision.NGMLR
4	59847633	59847723	DEL	none	3	PBSV.NGMLR-SVIM.NGMLR-cuteSV.NGMLR-Sniffles.pbmm2
4	59847634	59847725	DEL	none	3	SyRI-Sniffles.NGMLR-cuteSV.NGMLR-AnchorWave-PBSV.NGMLR-Sniffles.pbmm2-SVision.pbmm2-PBSV.pbmm2-SVIM.pbmm2-SVision.NGMLR
4	59861902	59864730	DEL	none	3	SVMU-SVIM.pbmm2-Sniffles.NGMLR-SVision.NGMLR-cuteSV.NGMLR-cuteSV.pbmm2-AnchorWave-PBSV.pbmm2-SVision.pbmm2-PBSV.NGMLR-Assemblytics-SVIM.NGMLR-Sniffles.pbmm2
4	59874602	59875005	DEL	none	3	SVMU-SVIM.pbmm2-Sniffles.NGMLR-SVision.NGMLR-cuteSV.NGMLR-cuteSV.pbmm2-AnchorWave-PBSV.pbmm2-SVision.pbmm2-PBSV.NGMLR-Assemblytics-SVIM.NGMLR-Sniffles.pbmm2
4	59912116	59912116	INS	none	3	AnchorWave
4	59919273	59919273	INS	none	3	SVIM.NGMLR-Sniffles.NGMLR-cuteSV.NGMLR-AnchorWave-Sniffles.pbmm2-PBSV.NGMLR-cuteSV.pbmm2-SVision.pbmm2-Assemblytics-PBSV.pbmm2-SVIM.pbmm2-SVMU-SVision.NGMLR
4	59923591	59930456	DEL	none	3	SVMU-Sniffles.NGMLR-SVision.NGMLR-AnchorWave-SVision.pbmm2-Assemblytics
4	59930451	59930451	INS	none	3	SVMU-SVIM.pbmm2-Sniffles.NGMLR-SVision.NGMLR-AnchorWave-cuteSV.NGMLR-SyRI-PBSV.pbmm2-SVision.pbmm2-PBSV.NGMLR-cuteSV.pbmm2-SVIM.NGMLR-Sniffles.pbmm2
4	59953858	59958450	DEL	none	3	SVMU-SVIM.pbmm2-Sniffles.NGMLR-SVision.NGMLR-cuteSV.NGMLR-AnchorWave-PBSV.pbmm2-SVision.pbmm2-PBSV.NGMLR-Assemblytics-SVIM.NGMLR-Sniffles.pbmm2
4	59980733	59980733	INS	none	3	SVIM.pbmm2-Sniffles.NGMLR-SVision.NGMLR-cuteSV.NGMLR-Assemblytics-AnchorWave-SyRI-PBSV.pbmm2-SVision.pbmm2-PBSV.NGMLR-cuteSV.pbmm2-SVIM.NGMLR-Sniffles.pbmm2
4	59985869	59985869	INS	none	3	SVMU-SVIM.pbmm2-Sniffles.NGMLR-SVision.NGMLR-AnchorWave-cuteSV.pbmm2-cuteSV.NGMLR-SyRI-PBSV.pbmm2-SVision.pbmm2-PBSV.NGMLR-Assemblytics-SVIM.NGMLR-Sniffles.pbmm2
4	59995910	59995910	INS	none	3	SVIM.pbmm2-Sniffles.NGMLR-SVision.NGMLR-AnchorWave-cuteSV.NGMLR-PBSV.pbmm2-SVision.pbmm2-PBSV.NGMLR-cuteSV.pbmm2-SVIM.NGMLR-Sniffles.pbmm2
4	60000016	60000070	DEL	none	3	SVIM.pbmm2-Sniffles.NGMLR-SVision.NGMLR-cuteSV.NGMLR-cuteSV.pbmm2-AnchorWave-SyRI-PBSV.pbmm2-SVision.pbmm2-PBSV.NGMLR-Assemblytics-SVIM.NGMLR-Sniffles.pbmm2
4	62935029	62939396	Complex	INS-DUP	3	SyRI-Assemblytics-PBSV.NGMLR
4	62935858	62935858	INS	none	3	SVision.pbmm2-SyRI-SVIM.pbmm2-cuteSV.pbmm2
4	62936164	62938804	DUP	none	3	NGMLR
4	62936794	62939442	Complex	INS-DUP	3	AnchorWave
4	62940451	62940451	INS	none	3	PBSV.NGMLR-PBSV.pbmm2
4	64446552	64459971	Complex	DEL-DUP	1	AnchorWave
4	64459972	64487082	DEL	none	1	AnchorWave
5	17210	19659	DEL	none	1	SVMU-SVIM.pbmm2-Sniffles.NGMLR-SVision.NGMLR-cuteSV.pbmm2-cuteSV.NGMLR-PBSV.pbmm2-SVision.pbmm2-PBSV.NGMLR-Assemblytics-SVIM.NGMLR-Sniffles.pbmm2
5	23736	23736	INS	none	1	SVMU-Sniffles.NGMLR-PBSV.pbmm2-Assemblytics-Sniffles.pbmm2
5	985294	1001906	Complex	INS-DUP	3	SyRI-Assemblytics
5	986748	986748	INS	none	3	SVMU-SVIM.pbmm2-AnchorWave-SyRI-PBSV.pbmm2-SVision.pbmm2-cuteSV.pbmm2
5	1000425	1000425	INS	none	3	SVision.pbmm2-Sniffles.pbmm2-SyRI
5	1425224	6727171	INV	none	2	Sniffles.pbmm2
5	1771821	1778801	DUP	none	3	PBSV.pbmm2-PBSV.NGMLR-Assemblytics-cuteSV.NGMLR-cuteSV.pbmm2-Sniffles.NGMLR-SyRI-SyRI-SVision.pbmm2-SVision.NGMLR-Sniffles.pbmm2-Assemblytics
5	1965347	1965347	INS	none	1	SVIM.pbmm2-Sniffles.NGMLR-SVision.NGMLR-AnchorWave-cuteSV.NGMLR-SyRI-PBSV.pbmm2-SVision.pbmm2-PBSV.NGMLR-cuteSV.pbmm2-SVIM.NGMLR-Sniffles.pbmm2
5	2641718	2641794	DEL	none	3	SVIM.pbmm2-Sniffles.NGMLR-cuteSV.NGMLR-SVision.NGMLR-PBSV.pbmm2-SVision.pbmm2-PBSV.NGMLR-cuteSV.pbmm2-SVIM.NGMLR-Sniffles.pbmm2
5	2994178	2994178	INS	none	1	SVIM.pbmm2-Sniffles.NGMLR-cuteSV.pbmm2-SVision.NGMLR-cuteSV.NGMLR-AnchorWave-SyRI-PBSV.pbmm2-SVision.pbmm2-PBSV.NGMLR-Assemblytics-SVIM.NGMLR-Sniffles.pbmm2
5	3017859	3017859	INS	none	3	SVMU-SVIM.pbmm2-Sniffles.NGMLR-cuteSV.pbmm2-cuteSV.NGMLR-SVision.NGMLR-AnchorWave-SyRI-PBSV.pbmm2-SVision.pbmm2-PBSV.NGMLR-Assemblytics-SVIM.NGMLR-Sniffles.pbmm2
5	3017861	3021064	Complex	INS-DUP	3	SyRI
5	3227260	3227260	INS	none	3	SVMU-SVIM.pbmm2-Sniffles.NGMLR-cuteSV.pbmm2-cuteSV.NGMLR-AnchorWave-SVision.NGMLR-SyRI-PBSV.pbmm2-SVision.pbmm2-PBSV.NGMLR-Assemblytics-SVIM.NGMLR
5	3356418	3356418	INS	none	3	SVMU-SVIM.pbmm2-Sniffles.NGMLR-SVision.NGMLR-cuteSV.NGMLR-cuteSV.pbmm2-AnchorWave-SyRI-PBSV.pbmm2-SVision.pbmm2-PBSV.NGMLR-Assemblytics-SVIM.NGMLR-Sniffles.pbmm2
5	4453771	4453771	INS	none	1	SVIM.pbmm2-Sniffles.NGMLR-SVision.NGMLR-cuteSV.NGMLR-AnchorWave-SyRI-PBSV.pbmm2-SVision.pbmm2-PBSV.NGMLR-cuteSV.pbmm2-SVIM.NGMLR-Sniffles.pbmm2
5	4906612	4906916	DEL	none	3	SVMU-SVIM.pbmm2-Sniffles.NGMLR-SVision.NGMLR-AnchorWave-Assemblytics-cuteSV.NGMLR-SyRI-PBSV.pbmm2-SVision.pbmm2-PBSV.NGMLR-cuteSV.pbmm2-SVIM.NGMLR-Sniffles.pbmm2
5	5069242	5114557	Complex	INS-DEL-DUP	3	Sniffles.pbmm2-PBSV.pbmm2-SVision.pbmm2-SyRI-Assemblytics-AnchorWave-SVision.NGMLR-PBSV.NGMLR-cuteSV.pbmm2-Assemblytics
5	6038038	6038115	DEL	none	1	SVIM.pbmm2-Sniffles.NGMLR-SVision.NGMLR-cuteSV.NGMLR-Assemblytics-AnchorWave-SyRI-PBSV.pbmm2-SVision.pbmm2-PBSV.NGMLR-cuteSV.pbmm2-SVIM.NGMLR-Sniffles.pbmm2
5	6056306	6056306	INS	none	3	SVMU-SVIM.pbmm2-Sniffles.NGMLR-SVision.NGMLR-cuteSV.NGMLR-cuteSV.pbmm2-AnchorWave-PBSV.pbmm2-SVision.pbmm2-PBSV.NGMLR-Assemblytics-SVIM.NGMLR-Sniffles.pbmm2
5	6058679	6076827	DEL	none	3	SVision.NGMLR-AnchorWave-SVision.pbmm2
5	6087762	6095727	DEL	none	3	SVMU-Sniffles.NGMLR-SVision.NGMLR-AnchorWave-cuteSV.NGMLR-Assemblytics-SyRI-PBSV.pbmm2-SVision.pbmm2-PBSV.NGMLR-cuteSV.pbmm2
5	7250420	18615082	INV	none	1	Sniffles.pbmm2
5	8206394	8206394	INS	none	1	PBSV.pbmm2-SVIM.pbmm2-Sniffles.pbmm2-SVision.pbmm2
5	8207058	8207058	INS	none	1	SVIM.pbmm2-PBSV.pbmm2-SVision.pbmm2-cuteSV.pbmm2-Sniffles.pbmm2
5	8543644	8568548	Complex	INS-DEL-DUP-INV	1	Sniffles.pbmm2-SVision.NGMLR-SVision.pbmm2-PBSV.pbmm2-cuteSV.pbmm2
5	8544015	8544015	INS	none	3	Sniffles.pbmm2
5	8544474	8544474	INS	none	3	Sniffles.pbmm2-PBSV.NGMLR
5	8545671	8545762	DEL	none	3	SVIM.pbmm2-Sniffles.NGMLR-SVision.NGMLR-cuteSV.NGMLR-AnchorWave-PBSV.pbmm2-SVision.pbmm2-PBSV.NGMLR-Assemblytics-SVIM.NGMLR-Sniffles.pbmm2
5	9165243	9165243	INS	none	1	AnchorWave
5	11029996	11029996	INS	none	3	SVIM.pbmm2-Sniffles.NGMLR-SVision.NGMLR-AnchorWave-cuteSV.NGMLR-cuteSV.pbmm2-SyRI-SVision.pbmm2-Assemblytics-SVIM.NGMLR
5	12733617	12733617	INS	none	1	SVIM.pbmm2-Sniffles.NGMLR-SVision.NGMLR-AnchorWave-Assemblytics-cuteSV.NGMLR-SyRI-SVision.pbmm2-PBSV.NGMLR-cuteSV.pbmm2-SVIM.NGMLR-Sniffles.pbmm2
5	15224536	15224536	INS	none	1	SVIM.NGMLR-cuteSV.NGMLR-PBSV.NGMLR
5	17749746	60411580	INV	none	2	Sniffles.pbmm2
5	20308171	20308171	INS	none	1	PBSV.pbmm2-SVIM.pbmm2-cuteSV.pbmm2
5	20436771	20436771	INS	none	3	SVMU-AnchorWave-Assemblytics
5	20487186	20487260	DEL	none	1	Sniffles.pbmm2
5	21535553	21535654	DEL	none	1	PBSV.pbmm2-SVIM.pbmm2
5	21536227	21536277	DEL	none	1	PBSV.pbmm2-SVIM.pbmm2
5	21625088	21678758	Complex	DEL-DUP-INV	1	Sniffles.pbmm2-Assemblytics-SVision.NGMLR-SVision.pbmm2
5	21646632	21646687	DEL	none	1	SVIM.pbmm2-SyRI-PBSV.pbmm2-SVision.pbmm2-PBSV.NGMLR-cuteSV.pbmm2-Sniffles.pbmm2
5	21646713	21646767	DEL	none	1	Sniffles.NGMLR-SVision.NGMLR-cuteSV.NGMLR-Assemblytics-SVIM.NGMLR
5	21646717	21698759	Complex	DUP-INV	1	AnchorWave
5	21654374	21655965	DEL	none	1	SVIM.pbmm2-Sniffles.NGMLR-SVision.NGMLR-cuteSV.NGMLR-Assemblytics-PBSV.pbmm2-SVision.pbmm2-PBSV.NGMLR-cuteSV.pbmm2-SVIM.NGMLR-Sniffles.pbmm2
5	22052630	22052630	INS	none	1	SVMU-SVIM.pbmm2-SVision.NGMLR-cuteSV.pbmm2-AnchorWave-SVision.pbmm2-Assemblytics-Sniffles.pbmm2
5	23414487	23414592	DEL	none	3	SVIM.pbmm2-Sniffles.NGMLR-SVision.NGMLR-cuteSV.NGMLR-Assemblytics-AnchorWave-SyRI-PBSV.pbmm2-SVision.pbmm2-PBSV.NGMLR-cuteSV.pbmm2-SVIM.NGMLR-Sniffles.pbmm2
5	23471649	23471767	DEL	none	3	SVIM.pbmm2-Sniffles.NGMLR-SVision.NGMLR-AnchorWave-cuteSV.NGMLR-Assemblytics-SyRI-PBSV.pbmm2-SVision.pbmm2-PBSV.NGMLR-cuteSV.pbmm2-SVIM.NGMLR-Sniffles.pbmm2
5	24722699	24722965	INV	none	1	PBSV.pbmm2
5	24729159	24732065	Complex	INS-DEL	3	PBSV.pbmm2-SyRI-Assemblytics
5	24731750	24732522	DEL	none	3	PBSV.pbmm2-SyRI-PBSV.NGMLR
5	24733046	24733626	DEL	none	3	AnchorWave
5	24735070	24736681	DUP	none	1	PBSV.NGMLR
5	24760770	24760770	INS	none	3	PBSV.pbmm2
5	25818635	25818635	INS	none	3	Sniffles.pbmm2
5	26838157	26843991	DEL	none	1	SVMU-SVIM.pbmm2-Sniffles.NGMLR-cuteSV.NGMLR-SVision.NGMLR-AnchorWave-SVision.pbmm2-Assemblytics-SVIM.NGMLR
5	26865670	26865670	INS	none	3	SVMU-SVIM.pbmm2-Sniffles.NGMLR-SVision.NGMLR-cuteSV.NGMLR-AnchorWave-PBSV.pbmm2-SVision.pbmm2-PBSV.NGMLR-cuteSV.pbmm2-SVIM.NGMLR-Sniffles.pbmm2
5	28133676	28135830	Complex	INS-DUP	1	SyRI-AnchorWave-SVMU-Assemblytics
5	28269041	28269232	DEL	none	1	SVIM.pbmm2-PBSV.pbmm2-SVision.pbmm2-cuteSV.pbmm2-Sniffles.pbmm2
5	28269538	28331787	Complex	INS-DUP	3	Assemblytics-SyRI-SVision.NGMLR-cuteSV.NGMLR
5	28312660	28312660	INS	none	1	SVMU-SVIM.pbmm2-Sniffles.NGMLR-cuteSV.pbmm2-SVision.NGMLR-AnchorWave-cuteSV.NGMLR-SyRI-PBSV.pbmm2-SVision.pbmm2-PBSV.NGMLR-Assemblytics-SVIM.NGMLR-Sniffles.pbmm2
5	28331783	28331883	DEL	none	1	SVIM.pbmm2-PBSV.pbmm2-SVision.pbmm2-cuteSV.pbmm2-Sniffles.pbmm2
5	28332794	28332794	INS	none	1	Sniffles.pbmm2
5	29813093	29813163	DEL	none	1	PBSV.pbmm2
5	29816131	29816252	DEL	none	1	PBSV.pbmm2
5	29830126	29830201	DEL	none	1	SVIM.pbmm2-PBSV.pbmm2-SVision.pbmm2-cuteSV.pbmm2-Sniffles.pbmm2
5	31438875	31439165	DEL	none	1	PBSV.pbmm2-Sniffles.pbmm2
5	36121347	36121347	INS	none	1	AnchorWave
5	37146424	37146424	INS	none	1	PBSV.pbmm2
5	39781803	39781907	DEL	none	3	SVIM.pbmm2-Sniffles.NGMLR-cuteSV.NGMLR-SVision.NGMLR-Assemblytics-AnchorWave-SyRI-PBSV.pbmm2-SVision.pbmm2-PBSV.NGMLR-cuteSV.pbmm2-SVIM.NGMLR-Sniffles.pbmm2
5	40341862	40341862	INS	none	1	cuteSV.pbmm2-PBSV.pbmm2-SVIM.pbmm2
5	42241686	42371194	Complex	DEL-DUP	1	PBSV.pbmm2-SVMU-AnchorWave
5	43239471	43239471	INS	none	1	cuteSV.pbmm2-PBSV.pbmm2-Sniffles.pbmm2-SVIM.pbmm2
5	43893178	43925885	DEL	none	1	SVMU-AnchorWave-Assemblytics
5	44498792	44499639	Complex	INS-DEL	1	cuteSV.NGMLR-PBSV.pbmm2-PBSV.NGMLR-cuteSV.pbmm2
5	46537442	46537442	INS	none	1	AnchorWave-Sniffles.pbmm2-SVIM.pbmm2
5	46540015	46540124	DEL	none	1	SVMU-Sniffles.NGMLR-SVision.NGMLR-AnchorWave-cuteSV.NGMLR-SVIM.NGMLR
5	46575537	46636542	Complex	DUP-INV	1	AnchorWave
5	46577491	46577491	INS	none	1	PBSV.pbmm2-SVIM.pbmm2-Sniffles.pbmm2-SVision.pbmm2
5	46579358	46579466	DEL	none	1	SVMU-SVIM.pbmm2-Sniffles.NGMLR-SVision.NGMLR-AnchorWave-cuteSV.NGMLR-SVision.pbmm2-Assemblytics-SVIM.NGMLR-Sniffles.pbmm2
5	46943909	46944020	DEL	none	1	PBSV.pbmm2-Sniffles.pbmm2
5	48566293	48566346	DEL	none	1	PBSV.NGMLR
5	48591947	48619341	DEL	none	1	SVMU-AnchorWave-Assemblytics
5	49487509	49490890	DUP	none	1	PBSV.pbmm2-PBSV.NGMLR
5	49609574	49609574	INS	none	3	PBSV.pbmm2-SyRI-AnchorWave
5	52788582	52789550	DEL	none	3	SVMU-SVIM.pbmm2-Sniffles.NGMLR-SVision.NGMLR-AnchorWave-cuteSV.NGMLR-Assemblytics-PBSV.pbmm2-SVision.pbmm2-PBSV.NGMLR-cuteSV.pbmm2-SVIM.NGMLR-Sniffles.pbmm2
5	53372119	53372119	INS	none	1	PBSV.pbmm2-Sniffles.pbmm2
5	55705695	55723425	DUP	none	3	SyRI-Assemblytics-AnchorWave
5	55790116	55790116	INS	none	1	SVIM.pbmm2-PBSV.pbmm2-SVision.pbmm2-cuteSV.pbmm2-Sniffles.pbmm2
5	55790294	55790351	DEL	none	1	PBSV.pbmm2-SVIM.pbmm2-Sniffles.pbmm2-SVision.pbmm2
5	56454421	56454421	INS	none	1	PBSV.NGMLR
5	57136829	57136829	INS	none	1	PBSV.pbmm2-Sniffles.pbmm2
5	57180443	57180581	DEL	none	3	SVMU-SVIM.pbmm2-Sniffles.NGMLR-SVision.NGMLR-AnchorWave-cuteSV.NGMLR-Assemblytics-SyRI-PBSV.pbmm2-SVision.pbmm2-PBSV.NGMLR-cuteSV.pbmm2-SVIM.NGMLR-Sniffles.pbmm2
5	59009095	59009095	INS	none	1	PBSV.pbmm2-Sniffles.pbmm2-SVIM.pbmm2
5	59496934	59497063	DEL	none	3	SVIM.pbmm2-Sniffles.NGMLR-SVision.NGMLR-AnchorWave-cuteSV.NGMLR-SyRI-PBSV.pbmm2-SVision.pbmm2-PBSV.NGMLR-cuteSV.pbmm2-SVIM.NGMLR-Sniffles.pbmm2
5	59497004	59549006	Complex	INS-DEL-DUP	3	SVMU-AnchorWave-PBSV.NGMLR
5	59497266	59500692	DEL	none	3	AnchorWave
5	59500558	59505282	DEL	none	3	PBSV.NGMLR
5	59500626	59504194	DEL	none	3	PBSV.NGMLR
5	59523588	59523588	INS	none	3	SVIM.pbmm2-PBSV.pbmm2-SVision.pbmm2-cuteSV.pbmm2-Sniffles.pbmm2
5	59524443	59524591	DEL	none	3	SVIM.pbmm2-PBSV.pbmm2-SVision.pbmm2-PBSV.NGMLR-cuteSV.pbmm2-Sniffles.pbmm2
5	59529682	59529682	INS	none	3	SVIM.pbmm2-Sniffles.NGMLR-SVision.NGMLR-AnchorWave-cuteSV.NGMLR-cuteSV.pbmm2-SyRI-PBSV.pbmm2-SVision.pbmm2-PBSV.NGMLR-Assemblytics-SVIM.NGMLR-Sniffles.pbmm2
5	59534983	59534983	INS	none	3	PBSV.NGMLR
5	59535742	59535742	INS	none	3	PBSV.NGMLR
5	59572415	59572808	DEL	none	3	SVMU-SVIM.pbmm2-Sniffles.NGMLR-SVision.NGMLR-AnchorWave-cuteSV.NGMLR-Assemblytics-SyRI-PBSV.pbmm2-SVision.pbmm2-PBSV.NGMLR-cuteSV.pbmm2-SVIM.NGMLR-Sniffles.pbmm2
5	59583525	59583525	INS	none	3	PBSV.pbmm2
5	59594831	59594831	INS	none	3	PBSV.NGMLR
5	59595895	59596000	DEL	none	3	SVision.NGMLR-PBSV.NGMLR
5	59599747	59600068	DEL	none	3	PBSV.pbmm2-Sniffles.pbmm2
5	59601921	59601921	INS	none	3	PBSV.pbmm2-Sniffles.pbmm2
5	59605047	59605047	INS	none	3	PBSV.pbmm2-Sniffles.pbmm2-PBSV.NGMLR
5	59606053	59606053	INS	none	3	SVMU-SVIM.pbmm2-Sniffles.NGMLR-SVision.NGMLR-AnchorWave-Assemblytics-cuteSV.NGMLR-SyRI-PBSV.pbmm2-SVision.pbmm2-PBSV.NGMLR-cuteSV.pbmm2-SVIM.NGMLR-Sniffles.pbmm2
5	59617935	59625036	DEL	none	3	Sniffles.NGMLR-SVision.NGMLR-SVision.pbmm2-SVIM.NGMLR-Sniffles.pbmm2
5	59619076	59626984	DEL	none	3	SVMU-SVIM.pbmm2-SVision.NGMLR-AnchorWave-cuteSV.NGMLR-cuteSV.pbmm2-PBSV.pbmm2-SVision.pbmm2-Assemblytics-SVIM.NGMLR
5	59640232	59640308	DEL	none	3	SVMU-SVIM.pbmm2-Sniffles.NGMLR-SVision.NGMLR-cuteSV.NGMLR-AnchorWave-SyRI-PBSV.pbmm2-SVision.pbmm2-PBSV.NGMLR-cuteSV.pbmm2-SVIM.NGMLR-Sniffles.pbmm2
5	59648387	59658439	DEL	none	3	SVision.NGMLR-AnchorWave-SVision.pbmm2-SVMU
5	59913469	59913573	DEL	none	3	SVIM.pbmm2-Sniffles.NGMLR-SVision.NGMLR-AnchorWave-cuteSV.NGMLR-Assemblytics-SyRI-PBSV.pbmm2-SVision.pbmm2-PBSV.NGMLR-cuteSV.pbmm2-SVIM.NGMLR-Sniffles.pbmm2
5	60181468	60181807	DEL	none	3	SVMU-SVIM.pbmm2-Sniffles.NGMLR-SVision.NGMLR-AnchorWave-cuteSV.NGMLR-Assemblytics-SyRI-PBSV.pbmm2-SVision.pbmm2-PBSV.NGMLR-cuteSV.pbmm2-SVIM.NGMLR-Sniffles.pbmm2
5	60196431	60196587	DEL	none	3	PBSV.pbmm2-SVIM.pbmm2-PBSV.NGMLR-cuteSV.pbmm2
5	60197874	60198107	DEL	none	3	SVMU-SVIM.pbmm2-cuteSV.NGMLR-AnchorWave-Assemblytics-PBSV.pbmm2-SVision.pbmm2-PBSV.NGMLR-cuteSV.pbmm2-Sniffles.pbmm2
5	60200401	60209737	DEL	none	3	SVMU-SVIM.pbmm2-Sniffles.NGMLR-SVision.NGMLR-AnchorWave-cuteSV.NGMLR-PBSV.pbmm2-SVision.pbmm2-PBSV.NGMLR-cuteSV.pbmm2-SVIM.NGMLR-Sniffles.pbmm2
5	60235259	60235259	INS	none	1	SVIM.pbmm2-Sniffles.NGMLR-SVision.NGMLR-cuteSV.NGMLR-AnchorWave-SyRI-PBSV.pbmm2-SVision.pbmm2-PBSV.NGMLR-cuteSV.pbmm2-SVIM.NGMLR-Sniffles.pbmm2
5	60271840	60271840	INS	none	3	SVIM.pbmm2-Sniffles.NGMLR-SVision.NGMLR-AnchorWave-SyRI-PBSV.pbmm2-SVision.pbmm2-PBSV.NGMLR-SVIM.NGMLR-Sniffles.pbmm2
5	60271845	60345722	Complex	DUP-INV	3	Assemblytics-SVMU-PBSV.NGMLR-cuteSV.NGMLR-AnchorWave
5	60275137	60275222	DEL	none	3	SVIM.pbmm2-AnchorWave-PBSV.pbmm2-SVision.pbmm2-PBSV.NGMLR-Sniffles.pbmm2
5	60275232	60275283	DEL	none	3	SVIM.NGMLR-SVision.NGMLR-Sniffles.NGMLR
5	60275497	60275632	DEL	none	3	SVIM.pbmm2-Sniffles.NGMLR-cuteSV.NGMLR-SVision.NGMLR-AnchorWave-SyRI-PBSV.pbmm2-SVision.pbmm2-PBSV.NGMLR-cuteSV.pbmm2-SVIM.NGMLR-Sniffles.pbmm2
5	60281320	60281320	INS	none	3	SVIM.pbmm2-SVision.NGMLR-cuteSV.NGMLR-AnchorWave-PBSV.pbmm2-SVision.pbmm2-PBSV.NGMLR-cuteSV.pbmm2-SVIM.NGMLR-Sniffles.pbmm2
5	60283358	60283358	INS	none	3	SVIM.pbmm2-AnchorWave-PBSV.pbmm2-SVision.pbmm2-PBSV.NGMLR-cuteSV.pbmm2-Sniffles.pbmm2
5	60283593	60283648	DEL	none	3	PBSV.NGMLR
5	60285550	60285611	DEL	none	3	SVIM.pbmm2-Sniffles.NGMLR-SVision.NGMLR-AnchorWave-SyRI-PBSV.pbmm2-SVision.pbmm2-PBSV.NGMLR-SVIM.NGMLR-Sniffles.pbmm2
5	60287913	60288087	DEL	none	3	SVIM.pbmm2-Sniffles.NGMLR-SVision.NGMLR-cuteSV.NGMLR-AnchorWave-SyRI-PBSV.pbmm2-SVision.pbmm2-PBSV.NGMLR-cuteSV.pbmm2-SVIM.NGMLR-Sniffles.pbmm2
5	60294597	60294668	DEL	none	3	SVIM.pbmm2-Sniffles.NGMLR-SVision.NGMLR-cuteSV.NGMLR-SyRI-PBSV.pbmm2-SVision.pbmm2-PBSV.NGMLR-cuteSV.pbmm2-SVIM.NGMLR-Sniffles.pbmm2
5	60295826	60296167	DEL	none	3	SVIM.pbmm2-Sniffles.NGMLR-SVision.NGMLR-AnchorWave-cuteSV.NGMLR-SyRI-PBSV.pbmm2-SVision.pbmm2-PBSV.NGMLR-cuteSV.pbmm2-SVIM.NGMLR-Sniffles.pbmm2
5	60300754	60300959	DUP	none	3	PBSV.NGMLR
5	60300902	60300902	INS	none	3	SVIM.pbmm2-Sniffles.NGMLR-SVision.NGMLR-AnchorWave-cuteSV.NGMLR-SyRI-PBSV.pbmm2-SVision.pbmm2-cuteSV.pbmm2-SVIM.NGMLR-Sniffles.pbmm2
5	60305899	60306129	DEL	none	3	SVIM.pbmm2-Sniffles.NGMLR-SVision.NGMLR-cuteSV.NGMLR-AnchorWave-SyRI-PBSV.pbmm2-SVision.pbmm2-PBSV.NGMLR-cuteSV.pbmm2-SVIM.NGMLR-Sniffles.pbmm2
5	60335576	60335576	INS	none	3	SVIM.pbmm2-Sniffles.NGMLR-SVision.NGMLR-cuteSV.pbmm2-cuteSV.NGMLR-AnchorWave-SyRI-PBSV.pbmm2-SVision.pbmm2-PBSV.NGMLR-Assemblytics-SVIM.NGMLR-Sniffles.pbmm2
5	60337266	60337266	INS	none	3	SVIM.pbmm2-Sniffles.NGMLR-SVision.NGMLR-cuteSV.NGMLR-AnchorWave-SyRI-PBSV.pbmm2-SVision.pbmm2-PBSV.NGMLR-cuteSV.pbmm2-SVIM.NGMLR-Sniffles.pbmm2
5	60348712	60348712	INS	none	3	SVIM.pbmm2-Sniffles.NGMLR-SVision.NGMLR-AnchorWave-cuteSV.NGMLR-SyRI-PBSV.pbmm2-SVision.pbmm2-PBSV.NGMLR-cuteSV.pbmm2-SVIM.NGMLR-Sniffles.pbmm2
5	60348723	60349948	DEL	none	3	SVMU-SVIM.pbmm2-Sniffles.NGMLR-cuteSV.NGMLR-SVision.NGMLR-cuteSV.pbmm2-AnchorWave-SyRI-PBSV.pbmm2-SVision.pbmm2-PBSV.NGMLR-Assemblytics-SVIM.NGMLR-Sniffles.pbmm2
5	60351293	60351293	INS	none	3	SVIM.pbmm2-Sniffles.NGMLR-SVision.NGMLR-cuteSV.NGMLR-AnchorWave-SyRI-PBSV.pbmm2-SVision.pbmm2-PBSV.NGMLR-cuteSV.pbmm2-SVIM.NGMLR-Sniffles.pbmm2
5	60354858	60354908	DEL	none	3	AnchorWave
5	60364968	60364968	INS	none	3	SVMU-SVIM.pbmm2-Sniffles.NGMLR-SVision.NGMLR-AnchorWave-cuteSV.pbmm2-cuteSV.NGMLR-PBSV.pbmm2-SVision.pbmm2-PBSV.NGMLR-Assemblytics-SVIM.NGMLR-Sniffles.pbmm2
5	60376228	60376228	INS	none	3	SVIM.pbmm2-Sniffles.NGMLR-SVision.NGMLR-AnchorWave-cuteSV.pbmm2-cuteSV.NGMLR-SyRI-PBSV.pbmm2-SVision.pbmm2-PBSV.NGMLR-Assemblytics-SVIM.NGMLR-Sniffles.pbmm2
5	60382263	60382877	DEL	none	3	SVMU-SVIM.pbmm2-Sniffles.NGMLR-SVision.NGMLR-AnchorWave-Assemblytics-cuteSV.NGMLR-SyRI-PBSV.pbmm2-SVision.pbmm2-PBSV.NGMLR-cuteSV.pbmm2-SVIM.NGMLR-Sniffles.pbmm2
5	60384809	60388682	DEL	none	3	SVMU-Sniffles.NGMLR-SVision.NGMLR-cuteSV.NGMLR-AnchorWave-SyRI-PBSV.pbmm2-SVision.pbmm2-PBSV.NGMLR-Assemblytics-SVIM.NGMLR-Sniffles.pbmm2
5	60399944	60414439	DEL	none	3	SVMU-SVIM.pbmm2-Sniffles.NGMLR-SVision.NGMLR-AnchorWave-cuteSV.NGMLR-Assemblytics-PBSV.pbmm2-SVision.pbmm2-PBSV.NGMLR-cuteSV.pbmm2-SVIM.NGMLR-Sniffles.pbmm2
5	60416164	60416262	DEL	none	3	SVMU-SVIM.pbmm2-Sniffles.NGMLR-SVision.NGMLR-cuteSV.NGMLR-Assemblytics-AnchorWave-PBSV.pbmm2-SVision.pbmm2-PBSV.NGMLR-cuteSV.pbmm2-SVIM.NGMLR-Sniffles.pbmm2
5	60421517	60421517	INS	none	3	SVMU-SVIM.pbmm2-Sniffles.NGMLR-SVision.NGMLR-AnchorWave-cuteSV.NGMLR-cuteSV.pbmm2-PBSV.pbmm2-SVision.pbmm2-PBSV.NGMLR-Assemblytics-SVIM.NGMLR-Sniffles.pbmm2
5	60426342	60426342	INS	none	3	SVIM.pbmm2-Sniffles.NGMLR-SVision.NGMLR-cuteSV.NGMLR-AnchorWave-PBSV.pbmm2-SVision.pbmm2-PBSV.NGMLR-cuteSV.pbmm2-SVIM.NGMLR
5	60427373	60428075	DEL	none	3	SVMU-SVIM.pbmm2-Sniffles.NGMLR-SVision.NGMLR-cuteSV.NGMLR-AnchorWave-PBSV.pbmm2-SVision.pbmm2-PBSV.NGMLR-cuteSV.pbmm2-SVIM.NGMLR-Sniffles.pbmm2
5	60439634	60441300	DEL	none	3	SVMU-SVIM.pbmm2-Sniffles.NGMLR-cuteSV.pbmm2-SVision.NGMLR-AnchorWave-cuteSV.NGMLR-PBSV.pbmm2-SVision.pbmm2-PBSV.NGMLR-Assemblytics-SVIM.NGMLR-Sniffles.pbmm2
5	60477171	60477249	DEL	none	3	SVIM.pbmm2-Sniffles.NGMLR-SVision.NGMLR-AnchorWave-cuteSV.NGMLR-PBSV.pbmm2-SVision.pbmm2-PBSV.NGMLR-cuteSV.pbmm2-SVIM.NGMLR-Sniffles.pbmm2
5	60487173	60487173	INS	none	3	SVMU-SVIM.pbmm2-Sniffles.NGMLR-cuteSV.NGMLR-SVision.NGMLR-Assemblytics-AnchorWave-PBSV.pbmm2-SVision.pbmm2-PBSV.NGMLR-cuteSV.pbmm2-SVIM.NGMLR-Sniffles.pbmm2
5	60496872	60496872	INS	none	3	SVMU-Sniffles.NGMLR-SVision.NGMLR-AnchorWave-cuteSV.NGMLR-PBSV.pbmm2-SVision.pbmm2-PBSV.NGMLR-Assemblytics-SVIM.NGMLR-Sniffles.pbmm2
5	60499971	60505019	DEL	none	3	SVMU-SVIM.pbmm2-Sniffles.NGMLR-SVision.NGMLR-cuteSV.NGMLR-AnchorWave-PBSV.pbmm2-SVision.pbmm2-PBSV.NGMLR-SVIM.NGMLR-Sniffles.pbmm2
5	60523575	60523575	INS	none	3	SVMU-SVIM.pbmm2-Sniffles.NGMLR-cuteSV.NGMLR-SVision.NGMLR-AnchorWave-Assemblytics-PBSV.pbmm2-SVision.pbmm2-PBSV.NGMLR-cuteSV.pbmm2-SVIM.NGMLR-Sniffles.pbmm2
5	60524749	60524904	DEL	none	3	SVIM.pbmm2-Sniffles.NGMLR-SVision.NGMLR-cuteSV.NGMLR-AnchorWave-PBSV.pbmm2-SVision.pbmm2-PBSV.NGMLR-cuteSV.pbmm2-SVIM.NGMLR-Sniffles.pbmm2
5	60528962	60529717	DEL	none	3	SVMU-SVIM.pbmm2-Sniffles.NGMLR-SVision.NGMLR-cuteSV.NGMLR-AnchorWave-PBSV.pbmm2-SVision.pbmm2-PBSV.NGMLR-cuteSV.pbmm2-SVIM.NGMLR-Sniffles.pbmm2
5	60543397	60545500	DEL	none	3	SVMU-SVIM.pbmm2-Sniffles.NGMLR-SVision.NGMLR-cuteSV.NGMLR-AnchorWave-cuteSV.pbmm2-PBSV.pbmm2-SVision.pbmm2-PBSV.NGMLR-Assemblytics-SVIM.NGMLR-Sniffles.pbmm2
5	60554878	60554878	INS	none	3	SVIM.pbmm2-Sniffles.NGMLR-SVision.NGMLR-cuteSV.NGMLR-Assemblytics-AnchorWave-SyRI-PBSV.pbmm2-SVision.pbmm2-PBSV.NGMLR-cuteSV.pbmm2-SVIM.NGMLR-Sniffles.pbmm2
5	60563033	60563033	INS	none	3	SVMU-SVIM.pbmm2-Sniffles.NGMLR-SVision.NGMLR-cuteSV.NGMLR-AnchorWave-cuteSV.pbmm2-PBSV.pbmm2-SVision.pbmm2-PBSV.NGMLR-Assemblytics-SVIM.NGMLR-Sniffles.pbmm2
5	60563350	60563414	DEL	none	3	SVIM.pbmm2-Sniffles.NGMLR-SVision.NGMLR-cuteSV.NGMLR-PBSV.pbmm2-SVision.pbmm2-PBSV.NGMLR-cuteSV.pbmm2-SVIM.NGMLR-Sniffles.pbmm2
5	60569031	60569105	DEL	none	3	SVIM.pbmm2-Sniffles.NGMLR-SVision.NGMLR-AnchorWave-cuteSV.NGMLR-Assemblytics-SyRI-PBSV.pbmm2-SVision.pbmm2-PBSV.NGMLR-cuteSV.pbmm2-SVIM.NGMLR-Sniffles.pbmm2
5	60588343	60588343	INS	none	3	SVMU-SVIM.pbmm2-Sniffles.NGMLR-SVision.NGMLR-cuteSV.NGMLR-AnchorWave-Assemblytics-PBSV.pbmm2-SVision.pbmm2-PBSV.NGMLR-cuteSV.pbmm2-SVIM.NGMLR-Sniffles.pbmm2
5	60599737	60604747	DEL	none	3	SVMU-SVIM.pbmm2-Sniffles.NGMLR-SVision.NGMLR-cuteSV.NGMLR-AnchorWave-PBSV.pbmm2-SVision.pbmm2-PBSV.NGMLR-Assemblytics-SVIM.NGMLR-Sniffles.pbmm2
5	61210792	61210849	DEL	none	3	SVIM.pbmm2-Sniffles.NGMLR-cuteSV.pbmm2-SVision.NGMLR-AnchorWave-cuteSV.NGMLR-SyRI-PBSV.pbmm2-SVision.pbmm2-PBSV.NGMLR-Assemblytics-SVIM.NGMLR-Sniffles.pbmm2
5	61579040	61579148	DEL	none	3	SVMU-SVIM.pbmm2-Sniffles.NGMLR-SVision.NGMLR-cuteSV.NGMLR-AnchorWave-Assemblytics-SyRI-PBSV.pbmm2-SVision.pbmm2-PBSV.NGMLR-cuteSV.pbmm2-SVIM.NGMLR-Sniffles.pbmm2
5	61646548	61646645	DEL	none	3	SVMU-SVIM.pbmm2-Sniffles.NGMLR-SVision.NGMLR-cuteSV.NGMLR-cuteSV.pbmm2-AnchorWave-SyRI-PBSV.pbmm2-SVision.pbmm2-PBSV.NGMLR-Assemblytics-SVIM.NGMLR-Sniffles.pbmm2
5	62432358	62432358	INS	none	3	SVIM.pbmm2-Sniffles.NGMLR-cuteSV.pbmm2-SVision.NGMLR-AnchorWave-cuteSV.NGMLR-SyRI-PBSV.pbmm2-SVision.pbmm2-PBSV.NGMLR-Assemblytics-SVIM.NGMLR-Sniffles.pbmm2
5	63935038	63937504	Complex	INS-DEL-DUP	3	PBSV.NGMLR-cuteSV.NGMLR-Sniffles.NGMLR-SVision.NGMLR-SVIM.NGMLR-SVision.pbmm2-PBSV.NGMLR-PBSV.pbmm2-SVIM.pbmm2-Sniffles.pbmm2-Assemblytics-cuteSV.pbmm2-SVMU-AnchorWave
5	63955817	63955817	INS	none	3	SVIM.pbmm2-Sniffles.NGMLR-SVision.NGMLR-cuteSV.NGMLR-AnchorWave-PBSV.pbmm2-SVision.pbmm2-PBSV.NGMLR-cuteSV.pbmm2-SVIM.NGMLR-Sniffles.pbmm2
5	63995355	63996414	Complex	INS-DEL-DUP	3	Assemblytics-PBSV.pbmm2-PBSV.NGMLR-SVision.NGMLR-Sniffles.pbmm2-SVIM.NGMLR-cuteSV.NGMLR-cuteSV.pbmm2-SyRI-AnchorWave-SVision.pbmm2-SVIM.pbmm2
5	64015702	64015702	INS	none	3	SVMU-SVIM.pbmm2-Sniffles.NGMLR-cuteSV.pbmm2-SVision.NGMLR-AnchorWave-cuteSV.NGMLR-SyRI-PBSV.pbmm2-SVision.pbmm2-PBSV.NGMLR-Assemblytics-SVIM.NGMLR-Sniffles.pbmm2
5	64048449	64049198	DEL	none	3	SVMU-SVIM.pbmm2-Sniffles.NGMLR-SVision.NGMLR-cuteSV.NGMLR-Assemblytics-AnchorWave-SyRI-PBSV.pbmm2-SVision.pbmm2-PBSV.NGMLR-cuteSV.pbmm2-SVIM.NGMLR-Sniffles.pbmm2
5	64564663	64564663	INS	none	3	SVMU-SVIM.pbmm2-SVision.NGMLR-AnchorWave-Assemblytics-SyRI-PBSV.pbmm2-SVision.pbmm2-PBSV.NGMLR-cuteSV.pbmm2
5	65142459	65148125	DUP	none	3	PBSV.NGMLR-PBSV.pbmm2-SVision.NGMLR-SVision.pbmm2-Assemblytics-Sniffles.pbmm2-cuteSV.NGMLR-cuteSV.pbmm2-Sniffles.NGMLR
5	65269487	65302470	DEL	none	1	AnchorWave
6	543060	543060	INS	none	3	AnchorWave-Sniffles.pbmm2-cuteSV.pbmm2-SVision.pbmm2-Assemblytics-PBSV.pbmm2-SVIM.pbmm2-SVMU
6	1198025	1198025	INS	none	3	SVIM.pbmm2-Sniffles.NGMLR-SVision.NGMLR-AnchorWave-cuteSV.pbmm2-cuteSV.NGMLR-SyRI-PBSV.pbmm2-SVision.pbmm2-PBSV.NGMLR-Assemblytics-SVIM.NGMLR-Sniffles.pbmm2
6	1448657	1448657	INS	none	3	SVMU-SVIM.pbmm2-Sniffles.NGMLR-cuteSV.pbmm2-SVision.NGMLR-AnchorWave-cuteSV.NGMLR-SyRI-PBSV.pbmm2-SVision.pbmm2-PBSV.NGMLR-Assemblytics-SVIM.NGMLR-Sniffles.pbmm2
6	2694180	2694180	INS	none	3	SVMU-SVIM.pbmm2-Sniffles.NGMLR-cuteSV.pbmm2-SVision.NGMLR-cuteSV.NGMLR-AnchorWave-SyRI-PBSV.pbmm2-SVision.pbmm2-PBSV.NGMLR-Assemblytics-SVIM.NGMLR-Sniffles.pbmm2
6	3062573	3062573	INS	none	1	SVIM.pbmm2-Sniffles.NGMLR-cuteSV.pbmm2-SVision.NGMLR-cuteSV.NGMLR-AnchorWave-SyRI-PBSV.pbmm2-SVision.pbmm2-PBSV.NGMLR-Assemblytics-SVIM.NGMLR-Sniffles.pbmm2
6	3067713	3067713	INS	none	3	cuteSV.NGMLR-PBSV.NGMLR-Sniffles.pbmm2-AnchorWave-cuteSV.pbmm2-SVision.pbmm2-Assemblytics-PBSV.pbmm2-SVIM.pbmm2-SVMU-SVision.NGMLR
6	3067728	3071034	DUP	none	3	PBSV.NGMLR
6	3090002	3090002	INS	none	3	SVMU-SVIM.pbmm2-Sniffles.NGMLR-SVision.NGMLR-cuteSV.NGMLR-cuteSV.pbmm2-AnchorWave-SyRI-PBSV.pbmm2-SVision.pbmm2-PBSV.NGMLR-Assemblytics-SVIM.NGMLR-Sniffles.pbmm2
6	3731091	3740504	DEL	none	1	SVMU-AnchorWave-Assemblytics
6	3748645	3748796	DEL	none	1	PBSV.pbmm2-Sniffles.pbmm2
6	3789849	3789849	INS	none	3	SVIM.pbmm2-Sniffles.NGMLR-cuteSV.pbmm2-SVision.NGMLR-cuteSV.NGMLR-AnchorWave-SyRI-PBSV.pbmm2-SVision.pbmm2-PBSV.NGMLR-Assemblytics-SVIM.NGMLR-Sniffles.pbmm2
6	3843630	3843726	DEL	none	1	SVIM.pbmm2-Sniffles.NGMLR-SVision.NGMLR-cuteSV.NGMLR-Assemblytics-AnchorWave-SyRI-PBSV.pbmm2-SVision.pbmm2-PBSV.NGMLR-cuteSV.pbmm2-SVIM.NGMLR-Sniffles.pbmm2
6	4231076	4231076	INS	none	3	SVIM.pbmm2-Sniffles.NGMLR-cuteSV.pbmm2-SVision.NGMLR-cuteSV.NGMLR-AnchorWave-SyRI-PBSV.pbmm2-SVision.pbmm2-PBSV.NGMLR-Assemblytics-SVIM.NGMLR-Sniffles.pbmm2
6	4529862	4529985	DEL	none	3	PBSV.pbmm2
6	4606063	4606197	DEL	none	3	SVIM.pbmm2-Sniffles.NGMLR-SVision.NGMLR-AnchorWave-cuteSV.NGMLR-SyRI-PBSV.pbmm2-SVision.pbmm2-PBSV.NGMLR-cuteSV.pbmm2-SVIM.NGMLR-Sniffles.pbmm2
6	5719027	5719027	INS	none	3	SVMU-SVIM.pbmm2-Sniffles.NGMLR-cuteSV.pbmm2-SVision.NGMLR-AnchorWave-cuteSV.NGMLR-SyRI-PBSV.pbmm2-SVision.pbmm2-PBSV.NGMLR-Assemblytics-SVIM.NGMLR-Sniffles.pbmm2
6	5735061	5775946	INV	none	3	Sniffles.pbmm2
6	5740709	5790661	DEL	none	3	SVIM.NGMLR-SVision.NGMLR-cuteSV.NGMLR-PBSV.NGMLR-Assemblytics-AnchorWave
6	5766159	5812228	Complex	DEL-DUP	3	PBSV.NGMLR-SVision.NGMLR-SVMU-AnchorWave-SVIM.NGMLR-cuteSV.NGMLR-Sniffles.NGMLR
6	5790107	5790669	DEL	none	3	PBSV.pbmm2-SVIM.pbmm2-SVision.pbmm2-PBSV.NGMLR-SyRI-AnchorWave-cuteSV.pbmm2-Sniffles.pbmm2-SVision.NGMLR-SVIM.NGMLR-cuteSV.NGMLR-Sniffles.NGMLR
6	5805727	5805727	INS	none	3	SVision.pbmm2-PBSV.pbmm2-SVIM.pbmm2-Sniffles.pbmm2-cuteSV.pbmm2
6	6086801	6107062	DEL	none	1	SVMU-AnchorWave-Assemblytics
6	6459635	6459721	DEL	none	3	SVision.NGMLR-SVision.pbmm2-Sniffles.NGMLR
6	6566822	6566822	INS	none	3	SVision.pbmm2
6	6616184	6625315	DEL	none	1	SVIM.NGMLR-Sniffles.NGMLR-cuteSV.NGMLR-AnchorWave-Assemblytics-SVMU-SVision.NGMLR
6	6616185	6621269	Complex	DEL-DUP-INV	1	AnchorWave
6	6616294	6620056	Complex	DUP-INV	1	AnchorWave
6	6674583	6674583	INS	none	3	SVMU-SVIM.pbmm2-Sniffles.NGMLR-SVision.NGMLR-AnchorWave-cuteSV.pbmm2-cuteSV.NGMLR-SyRI-PBSV.pbmm2-SVision.pbmm2-PBSV.NGMLR-Assemblytics-SVIM.NGMLR-Sniffles.pbmm2
6	6729912	6736598	DEL	none	3	SVIM.NGMLR-AnchorWave-PBSV.NGMLR-Assemblytics-SyRI-SVision.NGMLR
6	6730575	6749979	Complex	DEL-DUP	3	Assemblytics
6	6733248	6749409	DUP	none	3	Sniffles.pbmm2
6	6749977	6749977	INS	none	3	SVIM.pbmm2-Sniffles.NGMLR-SVision.NGMLR-AnchorWave-cuteSV.NGMLR-SyRI-PBSV.pbmm2-SVision.pbmm2-PBSV.NGMLR-cuteSV.pbmm2-SVIM.NGMLR-Sniffles.pbmm2
6	6846869	6846951	DEL	none	3	SVMU-SVIM.pbmm2-Sniffles.NGMLR-SVision.NGMLR-AnchorWave-cuteSV.NGMLR-Assemblytics-SyRI-PBSV.pbmm2-SVision.pbmm2-PBSV.NGMLR-cuteSV.pbmm2-SVIM.NGMLR-Sniffles.pbmm2
6	7224713	7224713	INS	none	3	SVMU-SVIM.pbmm2-Sniffles.NGMLR-cuteSV.pbmm2-SVision.NGMLR-cuteSV.NGMLR-AnchorWave-SyRI-PBSV.pbmm2-SVision.pbmm2-PBSV.NGMLR-Assemblytics-SVIM.NGMLR-Sniffles.pbmm2
6	7726572	7820154	DUP	none	1	cuteSV.pbmm2
6	8526237	8526460	DEL	none	3	SVIM.pbmm2-Sniffles.NGMLR-cuteSV.pbmm2-SVision.NGMLR-cuteSV.NGMLR-AnchorWave-SyRI-PBSV.pbmm2-SVision.pbmm2-PBSV.NGMLR-Assemblytics-SVIM.NGMLR-Sniffles.pbmm2
6	8633973	8637249	DEL	none	1	SVMU
6	8634073	10161146	Complex	DUP-INV	1	AnchorWave
6	8634074	8645603	Complex	INS-DEL	1	Assemblytics-SyRI
6	8634075	8662749	Complex	INS-DEL-DUP	1	Assemblytics-SyRI
6	8636196	8644407	Complex	INS-DEL	1	SyRI-Assemblytics
6	8636197	8790848	Complex	INS-DEL-DUP	1	SyRI-AnchorWave
6	8636530	8636584	DEL	none	1	Sniffles.pbmm2
6	8637626	8637626	INS	none	1	Sniffles.pbmm2
6	8638024	8639053	DEL	none	1	AnchorWave-PBSV.pbmm2-cuteSV.pbmm2-PBSV.NGMLR-Sniffles.pbmm2
6	8639163	8639163	INS	none	1	Assemblytics
6	8639853	8644407	Complex	INS-DEL	1	SyRI
6	8639935	8639935	INS	none	1	Sniffles.pbmm2
6	8639936	8640532	DEL	none	1	SVMU-AnchorWave
6	8640368	8641406	Complex	INS-DEL	1	SyRI-Assemblytics
6	8641320	8645451	Complex	INS-DEL	1	SyRI-Sniffles.pbmm2-Assemblytics-SVMU-SVision.NGMLR-SVIM.NGMLR-cuteSV.NGMLR-SVision.pbmm2-SVIM.pbmm2-AnchorWave
6	8641406	8658111	Complex	INS-DEL-DUP	1	Assemblytics-SyRI
6	8642946	8644700	Complex	INS-DEL	1	PBSV.NGMLR-PBSV.pbmm2-SVIM.pbmm2-SVision.pbmm2-Assemblytics-Sniffles.pbmm2-SVision.NGMLR-SVIM.NGMLR-cuteSV.NGMLR-Sniffles.NGMLR-cuteSV.pbmm2
6	8646183	8646237	DEL	none	1	PBSV.NGMLR-Sniffles.pbmm2
6	8646468	8646468	INS	none	1	Sniffles.pbmm2
6	8646765	8648034	Complex	INS-DEL	1	PBSV.pbmm2-Sniffles.pbmm2
6	8647252	8647507	DEL	none	1	cuteSV.pbmm2
6	8647694	8648313	Complex	INS-DEL	1	Sniffles.pbmm2-PBSV.pbmm2
6	8649868	8649924	DEL	none	1	Sniffles.pbmm2-PBSV.pbmm2
6	8650495	8650495	INS	none	1	PBSV.pbmm2-PBSV.NGMLR-Sniffles.pbmm2
6	8650872	8653215	Complex	INS-DEL	1	SyRI
6	8650919	8652042	DEL	none	1	Sniffles.pbmm2-PBSV.NGMLR-
6	8653225	8657883	DEL	none	1	PBSV.NGMLR-PBSV.pbmm2-SyRI-Sniffles.pbmm2-Assemblytics-cuteSV.NGMLR-SVIM.pbmm2-cuteSV.pbmm2-SVision.pbmm2-SVision.NGMLR-SVIM.NGMLR-Sniffles.NGMLR
6	8659464	8659531	Complex	INS-DEL	1	PBSV.pbmm2-cuteSV.pbmm2-Sniffles.pbmm2
6	8659964	8661145	DEL	none	1	Sniffles.pbmm2
6	8662119	8662119	INS	none	1	Sniffles.pbmm2
6	9549136	9549136	INS	none	3	SVIM.NGMLR-Sniffles.NGMLR-cuteSV.NGMLR-AnchorWave-PBSV.NGMLR-Sniffles.pbmm2-cuteSV.pbmm2-SVision.pbmm2-Assemblytics-SyRI-PBSV.pbmm2-SVIM.pbmm2-SVMU-SVision.NGMLR
6	9792965	9792965	INS	none	3	SyRI-AnchorWave
6	9839484	9846457	DEL	none	1	SVIM.NGMLR-SVision.NGMLR-Assemblytics-SVMU-Sniffles.NGMLR-AnchorWave
6	9839493	9839586	DEL	none	1	Sniffles.pbmm2
6	9840034	9840260	DEL	none	1	SyRI
6	9840287	9840512	Complex	INS-DEL	1	Sniffles.pbmm2
6	10114967	10130644	Complex	INS-DEL	1	AnchorWave
6	10114968	10115066	DEL	none	1	SVIM.pbmm2-SVision.pbmm2
6	10114968	12188383	Complex	DEL-DUP-INV	2	SVMU
6	10114969	10152969	Complex	DEL-DUP	1	AnchorWave-cuteSV.pbmm2-Sniffles.pbmm2
6	10115069	10435738	Complex	DUP-INV	2	SyRI
6	10117654	10117709	DEL	none	1	Sniffles.pbmm2
6	10152974	10228973	INV	none	1	AnchorWave
6	10152976	10191024	Complex	INS-DEL	1	AnchorWave
6	10267036	10267036	INS	none	1	AnchorWave
6	10274018	10274018	INS	none	1	Assemblytics-SVision.NGMLR
6	10275060	10275060	INS	none	1	PBSV.pbmm2
6	10305043	10305043	INS	none	1	AnchorWave
6	10305045	10343046	Complex	INS-DUP	1	AnchorWave
6	10319331	10319331	INS	none	1	PBSV.NGMLR-PBSV.pbmm2-SVision.pbmm2-Sniffles.pbmm2-SVIM.pbmm2-cuteSV.pbmm2-Assemblytics-SVIM.NGMLR-cuteSV.NGMLR-Sniffles.NGMLR-SVision.NGMLR
6	10333568	10337253	Complex	INS-DUP	1	SVision.pbmm2-PBSV.NGMLR-PBSV.pbmm2-SVIM.pbmm2-Sniffles.pbmm2-SVision.NGMLR-Assemblytics-cuteSV.pbmm2
6	10333569	10333569	INS	none	1	PBSV.NGMLR-SVMU
6	10333570	10337250	Complex	INS-DUP	1	SVision.NGMLR
6	10343047	10343047	INS	none	1	AnchorWave
6	10343052	10419053	Complex	INS-DEL	1	AnchorWave
6	10381057	10457061	Complex	INS-DEL	1	AnchorWave
6	10381059	10419062	Complex	INS-DEL-DUP	1	AnchorWave
6	10419063	10457064	Complex	INS-DEL	1	AnchorWave-SVision.pbmm2-cuteSV.NGMLR-Sniffles.NGMLR-SVision.NGMLR
6	10431269	10435739	Complex	INS-DEL-DUP	1	SVision.pbmm2-cuteSV.NGMLR-Sniffles.NGMLR-SVision.NGMLR
6	10432679	10432679	INS	none	1	SVision.NGMLR-SVIM.NGMLR-PBSV.NGMLR
6	10433452	10433696	DEL	none	1	PBSV.NGMLR-SVIM.NGMLR-cuteSV.NGMLR-Sniffles.pbmm2
6	10434007	10434007	INS	none	1	SVision.pbmm2-SVIM.pbmm2-Sniffles.pbmm2-PBSV.pbmm2-PBSV.pbmm2-PBSV.NGMLR-SVIM.NGMLR
6	10434693	10435286	DEL	none	1	Sniffles.pbmm2-SVision.pbmm2-SVIM.pbmm2-cuteSV.pbmm2
6	10435670	11802121	Complex	INS-DEL	1	cuteSV.pbmm2-Sniffles.pbmm2-SVIM.NGMLR-SVision.NGMLR-SVIM.pbmm2-SVMU-cuteSV.NGMLR
6	10435738	10435839	DEL	none	1	SVIM.NGMLR
6	10435839	10439963	DUP	none	1	cuteSV.NGMLR
6	10435852	10440637	Complex	INS-DEL-DUP	1	SVision.NGMLR
6	10436340	10443572	DEL	none	1	Sniffles.pbmm2-SVIM.NGMLR-cuteSV.NGMLR-cuteSV.pbmm2-SVIM.pbmm2-
6	10462780	12715069	Complex	DUP-INV	1	AnchorWave
6	10670269	10670269	INS	none	3	SVIM.pbmm2-Sniffles.NGMLR-cuteSV.pbmm2-AnchorWave-SVision.NGMLR-cuteSV.NGMLR-SyRI-PBSV.pbmm2-SVision.pbmm2-PBSV.NGMLR-Assemblytics-SVIM.NGMLR-Sniffles.pbmm2
6	10798234	11006981	DUP	none	1	Sniffles.pbmm2-PBSV.NGMLR
6	10816665	10817513	Complex	INS-DUP	1	PBSV.pbmm2
6	10817418	10824790	DEL	none	1	AnchorWave
6	10817497	10817497	INS	none	1	SVision.pbmm2-SVIM.pbmm2-Sniffles.pbmm2-cuteSV.pbmm2-PBSV.pbmm2
6	10817506	10830534	Complex	DEL-DUP	3	PBSV.NGMLR-SVision.NGMLR-cuteSV.NGMLR-Assemblytics
6	10817512	11075844	Complex	DUP-INV	1	SVision.NGMLR
6	10817513	10824880	Complex	INS-DUP	3	SVMU
6	10817515	11023311	Complex	DUP-INV	1	Sniffles.pbmm2
6	10821956	10830272	DEL	none	3	PBSV.NGMLR-SVIM.NGMLR-SVision.NGMLR-cuteSV.NGMLR
6	10828580	10898536	DUP	none	3	PBSV.NGMLR
6	10901055	11054327	DUP	none	3	Sniffles.pbmm2
6	11055718	11055718	INS	none	3	PBSV.NGMLR
6	11063198	11063276	DEL	none	3	SVIM.pbmm2-Sniffles.NGMLR-SVision.NGMLR-cuteSV.NGMLR-Assemblytics-AnchorWave-SyRI-PBSV.pbmm2-SVision.pbmm2-PBSV.NGMLR-cuteSV.pbmm2-SVIM.NGMLR-Sniffles.pbmm2
6	11799981	11800035	DEL	none	1	SVIM.pbmm2-Sniffles.NGMLR-SVision.NGMLR-AnchorWave-cuteSV.NGMLR-cuteSV.pbmm2-SyRI-PBSV.pbmm2-SVision.pbmm2-PBSV.NGMLR-Assemblytics-SVIM.NGMLR-Sniffles.pbmm2
6	12233370	12233472	DEL	none	1	Assemblytics
6	12233370	12303627	DUP	none	1	AnchorWave
6	12233370	12303830	Complex	DEL-DUP	1	SVMU
6	12473044	12473044	INS	none	3	SVIM.NGMLR-Sniffles.NGMLR-cuteSV.NGMLR-AnchorWave-Sniffles.pbmm2-cuteSV.pbmm2-SVision.pbmm2-Assemblytics-SyRI-PBSV.pbmm2-SVIM.pbmm2-SVision.NGMLR
6	12938169	12938169	INS	none	1	SVision.NGMLR-AnchorWave-SyRI-SVision.pbmm2-SVIM.NGMLR
6	12987310	12987453	DEL	none	1	SVIM.pbmm2-Sniffles.NGMLR-SVision.NGMLR-AnchorWave-cuteSV.NGMLR-PBSV.pbmm2-SVision.pbmm2-PBSV.NGMLR-cuteSV.pbmm2-SVIM.NGMLR-Sniffles.pbmm2
6	13421314	13421371	DEL	none	1	SVIM.pbmm2-Sniffles.NGMLR-SVision.NGMLR-cuteSV.NGMLR-AnchorWave-PBSV.pbmm2-SVision.pbmm2-PBSV.NGMLR-cuteSV.pbmm2-SVIM.NGMLR-Sniffles.pbmm2
6	13428934	13429039	DEL	none	1	cuteSV.pbmm2-PBSV.pbmm2-SVIM.pbmm2
6	13479989	13479989	INS	none	3	SVMU-SVIM.pbmm2-Sniffles.NGMLR-SVision.NGMLR-AnchorWave-cuteSV.NGMLR-Assemblytics-SyRI-PBSV.pbmm2-SVision.pbmm2-PBSV.NGMLR-cuteSV.pbmm2-SVIM.NGMLR-Sniffles.pbmm2
6	13707792	13721888	DEL	none	3	SVMU-SVIM.pbmm2-Sniffles.NGMLR-SVision.NGMLR-cuteSV.NGMLR-AnchorWave-cuteSV.pbmm2-PBSV.pbmm2-SVision.pbmm2-PBSV.NGMLR-Assemblytics-SVIM.NGMLR-Sniffles.pbmm2
6	13755502	13755502	INS	none	3	SVMU-SVIM.pbmm2-SVision.NGMLR-AnchorWave-cuteSV.NGMLR-cuteSV.pbmm2-SyRI-PBSV.pbmm2-SVision.pbmm2-PBSV.NGMLR-Assemblytics-SVIM.NGMLR-Sniffles.pbmm2
6	13813923	13814140	DEL	none	1	cuteSV.pbmm2-PBSV.pbmm2-SVIM.pbmm2
6	13998401	13998497	DEL	none	1	PBSV.pbmm2-Sniffles.pbmm2
6	14145719	14146012	DEL	none	3	SVMU-SVIM.pbmm2-Sniffles.NGMLR-SVision.NGMLR-cuteSV.NGMLR-Assemblytics-AnchorWave-SyRI-PBSV.pbmm2-SVision.pbmm2-PBSV.NGMLR-cuteSV.pbmm2-SVIM.NGMLR-Sniffles.pbmm2
6	14267987	14270340	DEL	none	3	SVMU-SVIM.pbmm2-Sniffles.NGMLR-SVision.NGMLR-AnchorWave-Assemblytics-cuteSV.NGMLR-SyRI-PBSV.pbmm2-SVision.pbmm2-PBSV.NGMLR-cuteSV.pbmm2-SVIM.NGMLR-Sniffles.pbmm2
6	14373091	14376191	Complex	INS-DEL-DUP	3	AnchorWave
6	14453495	14453495	INS	none	1	cuteSV.pbmm2-PBSV.pbmm2-Sniffles.pbmm2-SVIM.pbmm2
6	14618395	14618395	INS	none	3	SVIM.pbmm2-Sniffles.NGMLR-cuteSV.pbmm2-SVision.NGMLR-cuteSV.NGMLR-AnchorWave-SyRI-PBSV.pbmm2-SVision.pbmm2-PBSV.NGMLR-Assemblytics-SVIM.NGMLR-Sniffles.pbmm2
6	14636183	14636449	DEL	none	3	SVMU-SVIM.pbmm2-Sniffles.NGMLR-SVision.NGMLR-AnchorWave-cuteSV.NGMLR-Assemblytics-SyRI-PBSV.pbmm2-SVision.pbmm2-PBSV.NGMLR-cuteSV.pbmm2-SVIM.NGMLR-Sniffles.pbmm2
6	14664202	14702402	DEL	none	3	SVMU-AnchorWave-Assemblytics
6	14700474	15077245	Complex	DUP-INV	3	Sniffles.pbmm2
6	15210113	15210113	INS	none	3	SVMU-SVision.NGMLR-AnchorWave-cuteSV.NGMLR-SyRI-PBSV.NGMLR-Assemblytics-SVIM.NGMLR
6	15452995	15462752	DEL	none	3	SVMU-SVIM.pbmm2-Sniffles.NGMLR-SVision.NGMLR-cuteSV.NGMLR-Assemblytics-AnchorWave-SVision.pbmm2-cuteSV.pbmm2-SVIM.NGMLR-Sniffles.pbmm2
6	15494452	15494620	DEL	none	3	SVMU-SVIM.pbmm2-Sniffles.NGMLR-SVision.NGMLR-cuteSV.NGMLR-Assemblytics-AnchorWave-SyRI-PBSV.pbmm2-SVision.pbmm2-PBSV.NGMLR-cuteSV.pbmm2-SVIM.NGMLR-Sniffles.pbmm2
6	16098164	16106698	DEL	none	1	SVMU-AnchorWave-Assemblytics
6	16475100	16480053	Complex	INS-DEL-DUP	1	Assemblytics-PBSV.NGMLR-SyRI
6	16476223	16477518	Complex	INS-DEL	1	SVision.pbmm2-SVIM.pbmm2-PBSV.pbmm2-Sniffles.pbmm2-AnchorWave-cuteSV.pbmm2-SyRI
6	16476250	16476798	DEL	none	1	PBSV.NGMLR
6	16481050	16485339	Complex	INS-DEL-DUP	3	AnchorWave
6	16482836	16482836	INS	none	1	PBSV.NGMLR-PBSV.pbmm2-SVision.pbmm2-Sniffles.pbmm2-SVIM.pbmm2-cuteSV.pbmm2-Assemblytics-SVIM.NGMLR-cuteSV.NGMLR-Sniffles.NGMLR-SVision.NGMLR
6	16506345	16506465	DEL	none	1	PBSV.pbmm2-Sniffles.pbmm2
6	16528598	16551928	Complex	INS-DEL-DUP	1	cuteSV.pbmm2-AnchorWave-SVision.NGMLR-AnchorWave-cuteSV.NGMLR
6	16529435	16531011	Complex	INS-DEL-DUP	1	SVision.pbmm2
6	16529436	16529538	Complex	INS-DEL	1	SVision.NGMLR-cuteSV.pbmm2-SVIM.pbmm2-SVision.pbmm2-SVIM.NGMLR-cuteSV.NGMLR-Assemblytics-Sniffles.pbmm2-Sniffles.NGMLR
6	16829721	16829721	INS	none	3	SVMU-SVIM.pbmm2-Sniffles.NGMLR-cuteSV.pbmm2-SVision.NGMLR-cuteSV.NGMLR-AnchorWave-SyRI-PBSV.pbmm2-SVision.pbmm2-PBSV.NGMLR-Assemblytics-SVIM.NGMLR-Sniffles.pbmm2
6	17222824	17222931	DEL	none	3	SVIM.pbmm2-Sniffles.NGMLR-SVision.NGMLR-cuteSV.NGMLR-Assemblytics-AnchorWave-SyRI-PBSV.pbmm2-SVision.pbmm2-PBSV.NGMLR-cuteSV.pbmm2-SVIM.NGMLR-Sniffles.pbmm2
6	17337690	17337765	DEL	none	1	PBSV.pbmm2-SVIM.pbmm2-Sniffles.pbmm2-cuteSV.pbmm2
6	17859855	17862954	DEL	none	3	PBSV.pbmm2
6	17861258	17862269	DEL	none	3	AnchorWave
6	17862979	17863689	Complex	INS-DEL	3	AnchorWave
6	17863093	17863093	INS	none	3	PBSV.pbmm2
6	17863628	17864754	DEL	none	3	SVIM.pbmm2-SVision.NGMLR-AnchorWave-PBSV.pbmm2-SVision.pbmm2-Assemblytics-Sniffles.pbmm2
6	18114332	18170507	Complex	INS-DEL-DUP	1	SVision.NGMLR
6	18114612	18170322	Complex	DEL-DUP	1	cuteSV.NGMLR
6	18126681	18126741	DEL	none	1	PBSV.pbmm2
6	18132219	18132320	DEL	none	1	SVMU
6	18132319	18184713	Complex	INS-DEL-DUP	1	SVision.NGMLR-cuteSV.NGMLR-Sniffles.NGMLR-SyRI
6	18132319	18202374	Complex	INS-DEL-DUP-INV	1	AnchorWave
6	18152297	18157848	Complex	DEL-DUP	1	PBSV.NGMLR-PBSV.pbmm2-SVision.NGMLR-SVision.pbmm2-SVIM.pbmm2-cuteSV.pbmm2
6	18157890	18158933	DUP	none	1	NGMLR
6	18157895	18157895	INS	none	1	SVision.pbmm2
6	18170179	18171501	Complex	INS-DUP	1	PBSV.NGMLR-PBSV.pbmm2-SVision.NGMLR-SVision.pbmm2-SVIM.pbmm2-cuteSV.pbmm2
6	18184728	18184829	DEL	none	1	SVMU
6	18184728	18230685	INV	none	1	AnchorWave
6	18200204	18200264	DEL	none	1	PBSV.NGMLR
6	18656394	18656394	INS	none	1	SVIM.pbmm2-SyRI-SVision.pbmm2-cuteSV.pbmm2-Sniffles.pbmm2
6	18691131	18691131	INS	none	3	SVMU-SVIM.pbmm2-Sniffles.NGMLR-SVision.NGMLR-AnchorWave-cuteSV.NGMLR-cuteSV.pbmm2-SyRI-PBSV.pbmm2-SVision.pbmm2-PBSV.NGMLR-Assemblytics-SVIM.NGMLR-Sniffles.pbmm2
6	19138500	19140526	DUP	none	3	cuteSV.NGMLR-Sniffles.NGMLR-PBSV.NGMLR-SVision.NGMLR-PBSV.pbmm2-SVision.pbmm2-Assemblytics-cuteSV.pbmm2-Sniffles.pbmm2
6	19139470	19141572	Complex	DUP-INV	3	AnchorWave
6	19647199	19647298	DEL	none	3	SVMU-SVIM.pbmm2-Sniffles.NGMLR-SVision.NGMLR-AnchorWave-cuteSV.NGMLR-Assemblytics-SyRI-PBSV.pbmm2-SVision.pbmm2-PBSV.NGMLR-cuteSV.pbmm2-SVIM.NGMLR-Sniffles.pbmm2
6	19738605	19738737	DEL	none	3	SVMU-SVIM.pbmm2-Sniffles.NGMLR-SVision.NGMLR-cuteSV.NGMLR-cuteSV.pbmm2-AnchorWave-SyRI-PBSV.pbmm2-SVision.pbmm2-PBSV.NGMLR-Assemblytics-SVIM.NGMLR-Sniffles.pbmm2
6	19979849	19980023	DEL	none	1	PBSV.pbmm2-SVIM.pbmm2
6	20575630	20575630	INS	none	1	PBSV.NGMLR
6	20753663	20753663	INS	none	3	SVMU-SVIM.pbmm2-Sniffles.NGMLR-cuteSV.pbmm2-AnchorWave-SVision.NGMLR-cuteSV.NGMLR-SyRI-PBSV.pbmm2-SVision.pbmm2-PBSV.NGMLR-Assemblytics-SVIM.NGMLR-Sniffles.pbmm2
6	20824236	20824236	INS	none	3	SVIM.pbmm2-Sniffles.NGMLR-cuteSV.pbmm2-SVision.NGMLR-AnchorWave-cuteSV.NGMLR-SyRI-PBSV.pbmm2-SVision.pbmm2-PBSV.NGMLR-Assemblytics-SVIM.NGMLR-Sniffles.pbmm2
6	20919608	20919680	DEL	none	1	SVision.pbmm-PBSV.pbmm2-SVIM.pbmm2-cuteSV.pbmm2-Sniffles.pbmm2
6	20919609	20919681	DEL	none	1	PBSV.NGMLR-SyRI-AnchorWave-Assemblytics-SVIM.NGMLR-SVision.NGMLR-cuteSV.NGMLR-Sniffles.NGMLR
6	21085906	21102224	DEL	none	1	SVMU-AnchorWave-Assemblytics
6	21122486	21122486	INS	none	1	SVIM.pbmm2-Sniffles.NGMLR-SVision.NGMLR-cuteSV.NGMLR-PBSV.pbmm2-PBSV.NGMLR-cuteSV.pbmm2-SVIM.NGMLR
6	21123159	21123542	DEL	none	1	Sniffles.NGMLR-SVision.NGMLR-cuteSV.NGMLR-PBSV.NGMLR-SVIM.NGMLR
6	21124232	21124568	DEL	none	1	Sniffles.NGMLR-SVision.NGMLR-cuteSV.NGMLR-PBSV.NGMLR-SVIM.NGMLR
6	21275708	21275965	DEL	none	3	SVIM.NGMLR-Sniffles.NGMLR-cuteSV.NGMLR-PBSV.NGMLR-Sniffles.pbmm2-AnchorWave-cuteSV.pbmm2-SVision.pbmm2-SyRI-PBSV.pbmm2-SVIM.pbmm2-SVision.NGMLR
6	22113222	22113222	INS	none	3	SVIM.pbmm2-Sniffles.NGMLR-SVision.NGMLR-AnchorWave-cuteSV.NGMLR-Assemblytics-SyRI-PBSV.pbmm2-SVision.pbmm2-PBSV.NGMLR-cuteSV.pbmm2-SVIM.NGMLR-Sniffles.pbmm2
6	22150980	22151051	DEL	none	1	Sniffles.NGMLR-SVision.NGMLR-cuteSV.NGMLR-SyRI-PBSV.pbmm2-PBSV.NGMLR-cuteSV.pbmm2-SVIM.NGMLR
6	22166253	22166253	INS	none	1	SVIM.pbmm2-Sniffles.NGMLR-SVision.NGMLR-AnchorWave-Assemblytics-cuteSV.NGMLR-SyRI-PBSV.pbmm2-SVision.pbmm2-PBSV.NGMLR-cuteSV.pbmm2-SVIM.NGMLR-Sniffles.pbmm2
6	22213747	22213941	DEL	none	3	SVMU-SVIM.pbmm2-Sniffles.NGMLR-SVision.NGMLR-cuteSV.NGMLR-Assemblytics-AnchorWave-SyRI-PBSV.pbmm2-SVision.pbmm2-PBSV.NGMLR-cuteSV.pbmm2-SVIM.NGMLR-Sniffles.pbmm2
6	22333604	22334845	DEL	none	3	SVMU-SVIM.pbmm2-Sniffles.NGMLR-SVision.NGMLR-cuteSV.NGMLR-AnchorWave-Assemblytics-PBSV.pbmm2-SVision.pbmm2-PBSV.NGMLR-cuteSV.pbmm2-SVIM.NGMLR-Sniffles.pbmm2
6	22383261	22393528	Complex	DEL-DUP	3	SVIM.NGMLR-Sniffles.NGMLR-cuteSV.NGMLR-PBSV.NGMLR-SVision.NGMLR
6	22386155	22386250	DEL	none	3	PBSV.NGMLR-PBSV.pbmm2
6	22393525	22393525	INS	none	3	PBSV.NGMLR-Sniffles.pbmm2-AnchorWave-cuteSV.pbmm2-SVision.pbmm2-Assemblytics-SyRI-PBSV.pbmm2-SVIM.pbmm2-SVMU
6	22410511	22410511	INS	none	3	SVMU-SVIM.pbmm2-Sniffles.NGMLR-SVision.NGMLR-cuteSV.NGMLR-cuteSV.pbmm2-AnchorWave-SyRI-PBSV.pbmm2-SVision.pbmm2-PBSV.NGMLR-Assemblytics-SVIM.NGMLR-Sniffles.pbmm2
6	22443864	22446280	DEL	none	3	SVMU-SVIM.pbmm2-Sniffles.NGMLR-SVision.NGMLR-AnchorWave-Assemblytics-cuteSV.NGMLR-SyRI-PBSV.pbmm2-SVision.pbmm2-PBSV.NGMLR-cuteSV.pbmm2-SVIM.NGMLR-Sniffles.pbmm2
6	23589981	23590083	DEL	none	3	SVIM.pbmm2-Sniffles.NGMLR-SVision.NGMLR-AnchorWave-cuteSV.NGMLR-Assemblytics-SyRI-PBSV.pbmm2-SVision.pbmm2-PBSV.NGMLR-cuteSV.pbmm2-SVIM.NGMLR-Sniffles.pbmm2
6	23806260	23806260	INS	none	3	SVMU-SVIM.pbmm2-Sniffles.NGMLR-SVision.NGMLR-cuteSV.NGMLR-AnchorWave-Assemblytics-SyRI-PBSV.pbmm2-SVision.pbmm2-PBSV.NGMLR-cuteSV.pbmm2-SVIM.NGMLR-Sniffles.pbmm2
6	24494266	24494266	INS	none	1	cuteSV.pbmm2-PBSV.pbmm2-Sniffles.pbmm2-SVIM.pbmm2
6	25164520	25165093	DEL	none	3	SVIM.pbmm2-Sniffles.NGMLR-SVision.NGMLR-AnchorWave-cuteSV.NGMLR-cuteSV.pbmm2-SyRI-PBSV.pbmm2-SVision.pbmm2-PBSV.NGMLR-Assemblytics-SVIM.NGMLR-Sniffles.pbmm2
6	25165923	25166068	DEL	none	3	cuteSV.NGMLR-Sniffles.NGMLR-SVision.NGMLR-SVIM.NGMLR
6	26168792	26277058	Complex	DUP-INV	2	SVMU-AnchorWave
6	26168893	26181947	Complex	INS-DEL-DUP	1	cuteSV.pbmm2-Sniffles.pbmm2
6	26180852	26180852	INS	none	1	PBSV.pbmm2
6	26390549	26665016	INV	none	2	SVision.NGMLR
6	26390556	26665025	INV	none	2	Sniffles.NGMLR
6	26390557	26636897	INV	none	2	Sniffles.pbmm2
6	26643070	26643133	DEL	none	3	SVMU-SVIM.pbmm2-Sniffles.NGMLR-SVision.NGMLR-cuteSV.NGMLR-Assemblytics-AnchorWave-SyRI-PBSV.pbmm2-SVision.pbmm2-PBSV.NGMLR-cuteSV.pbmm2-SVIM.NGMLR-Sniffles.pbmm2
6	27821278	27821278	INS	none	3	SVIM.pbmm2-Sniffles.NGMLR-cuteSV.pbmm2-SVision.NGMLR-cuteSV.NGMLR-AnchorWave-SyRI-PBSV.pbmm2-SVision.pbmm2-PBSV.NGMLR-Assemblytics-SVIM.NGMLR-Sniffles.pbmm2
6	28200128	28200292	DEL	none	1	PBSV.pbmm2-SVIM.pbmm2-cuteSV.pbmm2
6	28447614	28447772	DEL	none	3	SVMU-SVIM.pbmm2-Sniffles.NGMLR-SVision.NGMLR-AnchorWave-cuteSV.NGMLR-SyRI-PBSV.pbmm2-SVision.pbmm2-PBSV.NGMLR-cuteSV.pbmm2-SVIM.NGMLR-Sniffles.pbmm2
6	28469651	28520028	Complex	DEL-INV	2	SVMU
6	28469750	28514738	Complex	INS-DEL	1	AnchorWave
6	28469772	28533289	Complex	INS-DEL-INV	2	SyRI
6	28483326	28483326	INS	none	1	SVIM.pbmm2-SVision.NGMLR-cuteSV.NGMLR-PBSV.pbmm2-SVision.pbmm2-PBSV.NGMLR-cuteSV.pbmm2-SVIM.NGMLR-Sniffles.pbmm2
6	28485872	28486208	DEL	none	1	SVIM.pbmm2-PBSV.pbmm2-SVision.pbmm2-PBSV.NGMLR-cuteSV.pbmm2-Sniffles.pbmm2
6	28489479	28489479	INS	none	1	SVIM.pbmm2-SVision.NGMLR-cuteSV.NGMLR-PBSV.pbmm2-SVision.pbmm2-PBSV.NGMLR-cuteSV.pbmm2-SVIM.NGMLR-Sniffles.pbmm2
6	28515074	28515074	INS	none	1	AnchorWave
6	28527123	28533290	DEL	none	1	AnchorWave
6	28528933	28528933	INS	none	1	AnchorWave
6	28533289	28656701	Complex	DEL-DUP-INV	2	SVMU
6	28554731	28554731	INS	none	1	SVIM.NGMLR-cuteSV.NGMLR-Sniffles.pbmm2-cuteSV.pbmm2-SVision.pbmm2-SyRI-PBSV.pbmm2-SVIM.pbmm2-SVision.NGMLR-SVIM.NGMLR
6	28593135	28593237	DEL	none	1	SVMU
6	28593135	28634868	Complex	INS-DEL-DUP	1	Assemblytics-AnchorWave
6	28629064	28629064	INS	none	1	SVision.pbmm2-PBSV.pbmm2-SVIM.pbmm2-Sniffles.pbmm2-cuteSV.pbmm2
6	28632119	28632241	DEL	none	1	PBSV.pbmm2-SVision.pbmm2-SVIM.pbmm2-Sniffles.pbmm2-cuteSV.pbmm2-PBSV.NGMLR
6	28632828	28632939	DEL	none	1	PBSV.NGMLR
6	28634834	28634834	INS	none	1	PBSV.NGMLR-PBSV.pbmm2-Sniffles.NGMLR-SVision.pbmm2-SVIM.pbmm2-AnchorWave-Sniffles.pbmm2-cuteSV.pbmm2
6	28634875	28645734	DEL	none	1	SyRI-SVision.pbmm2-PBSV.NGMLR-PBSV.pbmm2-SVIM.pbmm2-cuteSV.pbmm2-Sniffles.pbmm2
6	30075675	30085756	DEL	none	1	SVMU-AnchorWave
6	30081231	30146843	DUP	none	1	Assemblytics
6	30120260	30161942	Complex	INS-DEL	1	SVision.pbmm2
6	30121196	30160761	DUP	none	1	SVision.NGMLR
6	30143290	30143290	INS	none	1	SVision.pbmm2-PBSV.pbmm2-SVIM.pbmm2-Sniffles.pbmm2-
6	30146739	30146843	DEL	none	1	SVMU
6	30316172	30316172	INS	none	3	SVIM.pbmm2-Sniffles.NGMLR-cuteSV.pbmm2-SVision.NGMLR-cuteSV.NGMLR-AnchorWave-SyRI-PBSV.pbmm2-SVision.pbmm2-PBSV.NGMLR-Assemblytics-SVIM.NGMLR-Sniffles.pbmm2
6	30574012	30574012	INS	none	3	SVIM.NGMLR-Sniffles.NGMLR-cuteSV.NGMLR-PBSV.NGMLR-AnchorWave-cuteSV.pbmm2-SVision.pbmm2-Assemblytics-SyRI-PBSV.pbmm2-SVIM.pbmm2-SVMU-SVision.NGMLR
6	30815526	30822879	DEL	none	3	SVMU-SVIM.pbmm2-Sniffles.NGMLR-SVision.NGMLR-cuteSV.NGMLR-AnchorWave-Assemblytics-SyRI-PBSV.pbmm2-SVision.pbmm2-PBSV.NGMLR-cuteSV.pbmm2-SVIM.NGMLR-Sniffles.pbmm2
6	30886249	30886249	INS	none	3	SVIM.pbmm2-Sniffles.NGMLR-cuteSV.pbmm2-SVision.NGMLR-cuteSV.NGMLR-AnchorWave-SyRI-PBSV.pbmm2-SVision.pbmm2-PBSV.NGMLR-Assemblytics-SVIM.NGMLR-Sniffles.pbmm2
6	30961303	30968727	DEL	none	3	SVMU-SVIM.pbmm2-Sniffles.NGMLR-SVision.NGMLR-cuteSV.NGMLR-Assemblytics-AnchorWave-SyRI-PBSV.pbmm2-SVision.pbmm2-PBSV.NGMLR-cuteSV.pbmm2-SVIM.NGMLR-Sniffles.pbmm2
6	30963917	30970934	DEL	none	3	SVIM.pbmm2-SVision.pbmm2-cuteSV.pbmm2
6	31712201	31726716	DEL	none	3	SVMU-Assemblytics-AnchorWave-PBSV.pbmm2
6	31739848	31739848	INS	none	3	SVIM.pbmm2-PBSV.pbmm2-SVision.pbmm2-cuteSV.pbmm2-Sniffles.pbmm2
6	31757812	31758203	DEL	none	3	PBSV.pbmm2-Sniffles.pbmm2
6	32414397	32414397	INS	none	3	SVIM.pbmm2-Sniffles.NGMLR-cuteSV.pbmm2-SVision.NGMLR-cuteSV.NGMLR-AnchorWave-SyRI-PBSV.pbmm2-SVision.pbmm2-PBSV.NGMLR-Assemblytics-SVIM.NGMLR-Sniffles.pbmm2
6	32585283	32586051	DEL	none	3	SVMU-SVIM.pbmm2-Sniffles.NGMLR-SVision.NGMLR-AnchorWave-Assemblytics-cuteSV.NGMLR-SyRI-PBSV.pbmm2-SVision.pbmm2-PBSV.NGMLR-cuteSV.pbmm2-SVIM.NGMLR-Sniffles.pbmm2
6	32822526	32822595	DEL	none	1	PBSV.NGMLR-SVIM.NGMLR-cuteSV.NGMLR-Sniffles.pbmm2
6	32822768	32822768	INS	none	1	SVIM.NGMLR-cuteSV.NGMLR-PBSV.NGMLR
6	33061338	33061398	DEL	none	3	SVIM.pbmm2-Sniffles.NGMLR-SVision.NGMLR-AnchorWave-cuteSV.NGMLR-cuteSV.pbmm2-SyRI-PBSV.pbmm2-SVision.pbmm2-PBSV.NGMLR-Assemblytics-SVIM.NGMLR-Sniffles.pbmm2
6	33579520	33627368	DUP	none	1	cuteSV.NGMLR-Sniffles.NGMLR-SVision.NGMLR
6	33618948	33644067	DUP	none	1	SVision.NGMLR
6	33622054	33644066	Complex	INS-DUP	1	SyRI
[truncated: 2,534 more rows]

## Sheet: Table S8
Table S8. Information on Tyfonas-like region
Chr	Start (bp)	End (bp)	Type	Annotation
1	9592007	9592074	DEL	none	Part1
1	9593982	9869781	DUP	none
1	9596001	9596001	INS	none
1	9598597	9598695	DEL	none
1	9600788	9600788	INS	none
1	9609454	9609526	DEL	none
1	9612412	9612412	INS	none
1	9617488	9617488	INS	none
1	9628163	22748388	Complex	DUP-INV
1	9677858	9677920	DEL	none
1	9723537	9723614	DEL	none
1	9769052	9769052	INS	none
1	9776273	9776677	DEL	none
1	9833643	9833643	INS	none
1	9836345	9836445	DEL	none
1	9836950	9836950	INS	none
1	9837288	9837386	DEL	none
1	9839482	9839482	INS	none
1	9845618	9845618	INS	none
1	9866135	9866849	DEL	none
1	9867628	9867628	INS	none
1	9872435	9872668	DEL	none
1	9878096	9878159	DEL	none
1	9880342	9880342	INS	none
1	9880599	9880599	INS	none
1	9881156	9881320	DEL	none
1	9883567	9883567	INS	none
1	9884807	9884807	INS	none
1	9886598	9887357	DEL	none
1	9888621	9888621	INS	none
1	9888958	17423958	Complex	DUP-INV
1	9894769	9895369	DEL	none
1	9986946	10077125	Complex	DUP-INV
1	10028749	10028749	INS	none
1	10030166	10030166	INS	none
1	10031610	10031724	DEL	none
1	10032097	10032097	INS	none
1	10034099	10034516	DEL	none
1	10035027	10035027	INS	none
1	10037648	10037648	INS	none
1	10042186	10042574	DEL	none
1	10059506	10059570	DEL	none
1	10063303	10063478	DEL	none
1	10068863	10068953	DEL	none
1	10091799	37168242	Complex	DUP-INV
1	10092996	10093703	INV	none
1	10093347	10378606	Complex	DUP-INV
1	10094103	10094103	INS	none
1	10165078	10165143	DEL	none
1	10181348	10181348	INS	none
1	10190401	10190455	DEL	none
1	10191874	10191930	DEL	none
1	10194517	10194517	INS	none
1	10197027	10197027	INS	none
1	10206187	10210698	DEL	none
1	10219977	10219977	INS	none
1	10258708	10546270	Complex	DUP-INV
1	10265876	10265876	INS	none
1	10283660	10284064	DEL	none
1	10286918	10286990	DEL	none
1	10289255	10289973	DEL	none
1	10290742	10290742	INS	none
1	10295550	10295785	DEL	none
1	10297132	10297132	INS	none
1	10319501	10324200	DUP	none
1	10326271	10326647	DEL	none
1	10327273	10327273	INS	none
1	10367024	10748755	Complex	DUP-INV
1	10369420	10374373	DUP	none
1	10373260	10373440	DEL	none
1	10406706	10406811	DEL	none	Part2
1	10412836	10412836	INS	none
1	10438760	10438760	INS	none
1	10518250	10518250	INS	none	Part3
1	10519386	10519386	INS	none
1	10523496	10523561	DEL	none
1	10524495	10524495	INS	none
1	10525444	13549600	Complex	DUP-INV
1	10537502	10537502	INS	none
1	10540689	10540689	INS	none
1	10543209	10543209	INS	none
1	10553797	13254057	Complex	DUP-INV
1	10556475	10556818	DEL	none
1	10559032	10559032	INS	none
1	10559364	10559692	DEL	none
1	10560024	10961684	Complex	DUP-INV
1	10562333	10562741	DEL	none
1	10572437	10572524	DEL	none
1	10576892	10576959	DEL	none	Part4
1	10582291	10582291	INS	none
1	10587432	10587432	INS	none
1	10591176	10658692	Complex	DUP-INV
1	10596676	10596753	DEL	none
1	10597381	10597470	DEL	none
1	10599211	11106820	Complex	INS-DEL-DUP-INV
1	10603244	10618264	DUP	none
1	10609323	10609323	INS	none
1	10618261	10618261	INS	none
1	10618586	10633399	DUP	none
1	10649567	10649688	DEL	none
1	10654614	10654614	INS	none
1	10656120	10656120	INS	none
1	10656764	10656858	DEL	none
1	10657708	10657829	DEL	none
1	10658687	10659493	DEL	none
1	10660117	10660237	DEL	none
1	10660551	10660551	INS	none
1	10662590	10662590	INS	none
1	10663367	10663432	DEL	none
1	10668512	10668616	DEL	none
1	10673386	10673449	DEL	none
1	10676210	10676210	INS	none
1	10682222	10682385	DEL	none
1	10682994	10682994	INS	none
1	10708170	10708170	INS	none
1	10709557	10711394	DUP	none
1	10711418	10711531	DEL	none
1	10719683	10719790	DEL	none
1	10719939	10720142	DEL	none
1	10720125	10720525	Complex	INS-DEL
1	10720964	10721257	DEL	none
1	10722949	10728514	DUP	none
1	10723451	10723596	Complex	INS-DEL
1	10725544	10725544	INS	none
1	10725950	10726268	DEL	none
1	10728013	10728441	DEL	none
1	10729185	10729449	DUP	none
1	10729565	10730035	DEL	none
1	10730940	10731253	DEL	none
1	10731613	10996783	Complex	DUP-INV
1	10732907	10733008	DEL	none
1	10734984	10735054	DEL	none
1	10735695	10736117	DEL	none
1	10736280	10737410	DEL	none
1	10738363	10738812	DEL	none
1	10740751	10740927	Complex	INS-DEL
1	10741286	10741672	DEL	none
1	10741917	10790850	Complex	DUP-INV
1	10742453	10742453	INS	none
1	10743519	22808647	Complex	DUP-INV
1	10744768	10748379	DEL	none
1	10750886	10751585	DUP	none
1	10754346	10754346	INS	none
1	10754707	10754707	INS	none
1	10754891	11169530	Complex	DUP-INV
1	10760176	10784656	DUP	none
1	10763789	10763926	DEL	none
1	10784676	10785183	DEL	none
1	10787315	10887253	INV	none
1	10790639	10790709	DEL	none
1	10792552	10792623	DEL	none
1	10793060	10793060	INS	none
1	10793298	10794454	DEL	none
1	10799931	10799931	INS	none
1	10801494	10802131	DEL	none
1	10805118	10805404	DEL	none
1	10808723	10808723	INS	none
1	10811505	10812224	DEL	none
1	10817214	10817214	INS	none
1	10822103	10826804	DUP	none
1	10827650	10827702	DEL	none
1	10829725	10829915	DEL	none
1	10834941	10835015	DEL	none
1	10835206	10835206	INS	none
1	10837669	10838140	DEL	none
1	10841339	10841339	INS	none
1	10841703	10842257	DEL	none
1	10844320	11066064	Complex	DUP-INV
1	10854394	10854444	DEL	none
1	10881268	10882050	DEL	none
1	10882891	10931843	DUP	none
1	10884711	10884984	DEL	none
1	10888099	10888361	DEL	none
1	10890259	10890386	DEL	none
1	10890892	22744944	Complex	DUP-INV
1	10892299	10896313	DUP	none
1	10895385	10895474	DEL	none
1	10896099	10896177	DEL	none
1	10897583	10897880	DEL	none
1	10899791	10923121	DUP	none
1	10902424	10902424	INS	none
1	10912051	10912051	INS	none
1	10916661	10923121	DUP	none
1	10917214	10917322	DEL	none
1	10918353	10918532	DEL	none
1	10922483	10924989	DUP	none
1	10922485	63390457	Complex	DUP-INV
1	10923234	10923234	INS	none
1	10925101	22687951	Complex	DUP-INV
1	10925458	10926439	Complex	INS-DEL-DUP
1	10927995	10928082	DEL	none
1	10928343	10928343	INS	none
1	10929569	10929569	INS	none
1	10929719	10929719	INS	none
1	10929996	21512483	Complex	DUP-INV
1	10930540	10943801	DUP	none
1	10931261	10931382	DEL	none
1	10931667	10931667	INS	none
1	10932245	10933047	DEL	none
1	10933687	10933802	DEL	none
1	10934414	10934562	DEL	none
1	10936355	10936954	DEL	none
1	10937676	10937747	DEL	none
1	10937859	10937957	Complex	INS-DEL
1	10938473	10938473	INS	none
1	10944919	10953854	DUP	none
1	10946375	10946758	DEL	none
1	10947068	10947127	DEL	none
1	10950282	11109985	Complex	DUP-INV
1	10951504	10951586	DEL	none
1	10951726	10951726	INS	none
1	10955696	10955696	INS	none
1	10958446	10981995	DUP	none
1	10960414	10960502	DEL	none
1	10965232	47450193	Complex	DUP-INV
1	10975544	10981608	DUP	none
1	10978851	10978851	INS	none
1	10978934	10979124	DEL	none
1	10980191	10980191	INS	none
1	10981913	10982111	DEL	none
1	10983349	10984490	DEL	none
1	10984442	10988335	DUP	none
1	10985554	10985554	INS	none
1	10985727	10985777	DEL	none
1	10986298	10986411	DEL	none
1	10988122	10988339	DEL	none
1	10991701	10994024	DUP	none
1	10997428	22747854	Complex	DUP-INV
1	10998019	10998109	DEL	none
1	10998633	10998633	INS	none
1	11002000	11002111	DEL	none
1	11002905	11167526	Complex	DUP-INV
1	11003068	11003186	DEL	none
1	11006964	11008108	DEL	none
1	11008425	11008425	INS	none
1	11009718	11009718	INS	none
1	11012503	11012872	DEL	none
1	11015506	11015506	INS	none
1	11018970	11020373	DEL	none
1	11025584	11028923	DEL	none
1	11036006	11036006	INS	none
1	11036340	11036398	DEL	none
1	11039252	11039524	DEL	none
1	11062734	11126688	Complex	DUP-INV
1	11065305	11065355	DEL	none
1	11068468	11068796	DEL	none
1	11070023	11070023	INS	none
1	11073249	11073249	INS	none
1	11073419	11073634	DEL	none
1	11073897	11073897	INS	none
1	11076200	11076270	DEL	none
1	11082491	11083063	DEL	none
1	11086616	11086733	DEL	none
1	11087448	11087448	INS	none
1	11096212	11096489	DEL	none
1	11098268	11098318	DEL	none
1	11105947	11106100	DEL	none
1	11106510	11106510	INS	none
1	11107601	11107601	INS	none
1	11113639	11113639	INS	none
1	11118103	11118156	DEL	none
1	11119868	11119976	DEL	none
1	11120349	11122831	DEL	none
1	11120650	11120746	DEL	none
1	11120881	11120932	DEL	none
1	11121285	11121360	DEL	none
1	11122708	11122708	INS	none
1	11123919	11124011	DEL	none
1	11124505	11124564	DEL	none
1	11126308	11126372	DEL	none
1	11126893	11127769	DEL	none
1	11129298	11130837	Complex	DEL-DUP
1	11130836	11131682	DUP	none
1	11131114	11131114	INS	none
1	11131355	11131430	DEL	none
1	11132159	11132251	DEL	none
1	11134215	11134215	INS	none
1	11137673	11137673	INS	none
1	11138012	11138012	INS	none
1	11139258	11139313	DEL	none
1	11139778	11168581	DUP	none
1	11156349	11156349	INS	none
1	11164535	11164605	DEL	none
1	11165813	11165922	DEL	none
1	11169528	11177887	DEL	none
1	11169530	17832363	Complex	DUP-INV
1	11182902	11182985	DEL	none
1	11185740	11185740	INS	none
1	11186643	11186704	DEL	none

## Sheet: Table S9
Table S9. Summary of all SVs
REF_Chr	SV_REF_Start	SV_REF_End	SV_REF_Length	QRY_Chr	SV_QRY_Start	SV_QRY_End	SV_QRY_Length	SV_Type	Breakpoint_Categories	Annotation	Up_REF_UAS_Start	Up_REF_UAS_End	Down_REF_UAS_Start	Down_REF_UAS_End	Up_QRY_UAS_Start	Up_QRY_UAS_End	Down_QRY_UAS_Start	Down_QRY_UAS_End
1	167758	167758	1	1	165654	170524	4871	INS	1		127248	167758	167758	188784	125128	165653	170525	191552
1	311176	311207	32	1	313955	314107	153	SUB	1		295670	311175	311208	314444	298448	313954	314108	317335
1	314445	314569	125	1	317336	317549	214	SUB	1		0	0	314570	326669	0	0	317335	329533
1	417676	417677	2	1	420587	422403	1817	SUB	1		402176	417675	417678	433175	405084	420586	422404	437910
1	452307	452363	57	1	457044	457044	1	DEL	1		436749	452306	452364	467864	441484	457044	457044	472545
1	499515	509500	9986	1	504206	504206	1	DEL	4		488489	499514	509501	519476	493184	504206	504206	514181
1	590988	590988	1	1	585719	589275	3557	INS	3		577625	590988	590988	604727	572354	585718	589276	603012
1	611220	611220	1	1	609504	609739	236	SUB	1		595719	611219	0	0	594005	609503	0	0
1	617650	617829	180	1	616171	616171	1	DEL	4	TR	611221	617649	617830	626052	609740	616171	616171	624392
1	756173	756438	266	1	754492	754492	1	DEL	2	TR	740620	756172	756439	771939	738972	754492	754492	769989
1	1054072	1054160	89	1	1052167	1052167	1	DEL	2	TR	1038593	1054071	1054161	1069796	1036703	1052167	1052167	1067858
1	1196078	1203289	7212	1	1194140	1194140	1	DEL	4		1165578	1196077	1203290	1206433	1163642	1194140	1194140	1197290
1	1206434	1210062	3629	1	1197290	1197290	1	DEL	2		0	0	1210063	1230563	0	0	1197290	1217779
1	2215343	2215391	49	1	2202781	2202781	1	DEL	2		2199825	2215342	2215392	2230892	2187264	2202781	2202781	2218293
1	2380060	2380060	1	1	2367454	2367796	343	INS	2		2364555	2380060	2380060	2380728	2351954	2367453	2367797	2368465
1	2380728	2380728	1	1	2368466	2368553	88	INS	1		0	0	2380728	2395554	0	0	2368554	2383391
1	2396352	2396812	461	1	2384188	2384188	1	DEL	2		2385752	2396351	2396813	2407948	2373579	2384188	2384188	2395311
1	2413780	2416636	2857	1	2401179	2401179	1	DEL	1		2403276	2413779	2416637	2427137	2390642	2401179	2401179	2411681
1	2514264	2514264	1	1	2498869	2499950	1082	INS	4	TR	2484156	2514264	2514264	2529331	2468794	2498868	2499951	2515006
1	2531369	2531369	1	1	2517055	2517111	57	INS	1		2530368	2531368	0	0	2516054	2517054	0	0
1	2531369	2531490	122	1	2517112	2517232	121	INV	1		0	0	0	0	0	0	0	0
1	2531491	2531491	1	1	2517233	2517235	3	INS	1		0	0	2531492	2532492	0	0	2517236	2518236
1	2576989	2576989	1	1	2562764	2562847	84	INS	1		2561486	2576989	2576989	2592485	2547260	2562763	2562848	2578347
1	2903883	2905041	1159	1	2889756	2889756	1	DEL	1		2893379	2903882	2905042	2915542	2879251	2889756	2889756	2900291
1	3500280	3500858	579	1	3488289	3488289	1	DEL	4	TR	3478780	3500279	3500859	3516103	3466792	3488289	3488289	3503531
1	3848592	3848592	1	1	3820981	3821564	584	INS	1		3830172	3848592	3848592	3859561	3802523	3820980	3821565	3832534
1	3892499	3892499	1	1	3865456	3865633	178	INS	4	TR	3877804	3892499	3892499	3898803	3850774	3865455	3865634	3871938
1	4049574	4049574	1	1	4022917	4023025	109	INS	3		3989000	4049574	4049574	4051748	3962162	4022916	4023026	4025202
1	4051749	4051914	166	1	4025203	4025273	71	SUB	3		0	0	4051915	4078154	0	0	4025274	4051522
1	4078154	4078154	1	1	4051523	4059389	7867	INS	3		0	0	4078154	4081499	0	0	4059390	4062733
1	4081500	4081619	120	1	4062734	4062835	102	SUB	1		0	0	4081620	4086999	0	0	4062836	4068243
1	4951790	4961230	9441	1	4918868	4918868	1	DEL	1		4931284	4951789	4961231	4971731	4898394	4918868	4918868	4929316
1	4981942	4981942	1	1	4939588	4940012	425	INS	1		4964146	4981942	4981942	4982045	4921794	4939587	4940013	4940116
1	4982045	4982045	1	1	4940117	4941037	921	INS	1		0	0	4982045	4993173	0	0	4941038	4952148
1	5024647	5024693	47	1	4983415	4983415	1	DEL	1		5000585	5024646	5024694	5031636	4959523	4983415	4983415	4990359
1	5128829	5128829	1	1	5087668	5087708	41	INS	4	TR	5113330	5128829	5128829	5131967	5072166	5087667	5087709	5090850
1	5131967	5131967	1	1	5090851	5090897	47	INS	2	TR	0	0	5131967	5144329	0	0	5090898	5103280
1	5185061	5185113	53	1	5144003	5144003	1	DEL	2		5169529	5185060	5185114	5200614	5128476	5144003	5144003	5159500
1	5293353	5293353	1	1	5252238	5252439	202	INS	1		5279071	5293353	5293353	5308848	5237963	5252237	5252440	5267939
1	6565152	6565152	1	1	6524499	6525181	683	INS	4		6544643	6565152	6565152	6586690	6503928	6524498	6525182	6546696
1	6634755	6634849	95	1	6594742	6594742	1	DEL	2		6619233	6634754	6634850	6650350	6579217	6594742	6594742	6610245
1	8210313	8210313	1	1	8170293	8171268	976	INS	1		8194811	8210313	8210313	8225810	8154790	8170292	8171269	8186759
1	9406739	9406785	47	1	9367794	9367794	1	DEL	2		9391198	9406738	9406786	9422280	9352253	9367794	9367794	9383285
1	10406761	10406809	49	1	10367908	10367908	1	DEL	4	TR	10387337	10406760	10406810	10412867	10348483	10367908	10367908	10373966
1	10412867	10412867	1	1	10373967	10374017	51	INS	2		0	0	10412867	10438336	0	0	10374018	10399482
1	10439349	10439349	1	1	10400497	10400541	45	INS	2		10423261	10439349	10439349	10453941	10384393	10400496	10400542	10415135
1	10548932	10553797	4866	1	10510144	13210403	2700260	SUB	4		10538931	10548931	10553798	10563798	10500143	10510143	13210404	13220404
1	12044270	12044270	1	1	14701043	14701093	51	INS	4	TR	12028695	12044270	12044270	12058865	14685458	14701042	14701094	14715695
1	12149903	12223046	73144	1	14806750	14806750	1	DEL	3		12118852	12149903	0	0	14775695	14806750	0	0
1	12338440	12353022	14583	1	14922208	14922208	1	DEL	4	TR	12223047	12338439	12353023	12353023	14806750	14922208	14922208	14936748
1	12767624	12767664	41	1	15351393	15351393	1	DEL	4	TR	12669305	12767623	12767665	12785969	15253071	15351393	15351393	15369693
1	13725350	13725402	53	1	16309143	16309143	1	DEL	2	TR	13709790	13725349	13725403	13740883	16293581	16309143	16309143	16324626
1	15479775	15479829	55	1	18063866	18063866	1	DEL	2		15464226	15479774	15479830	15495330	18048319	18063866	18063866	18079368
1	15872400	15872458	59	1	18456584	18456584	1	DEL	2		15856854	15872399	15872459	15887959	18441039	18456584	18456584	18472084
1	16256835	16256988	154	1	18841012	18841012	1	DEL	2	TR	16246182	16256834	16256989	16267351	18830347	18841012	18841012	18851376
1	16795572	16795572	1	1	19379821	19379866	46	INS	2	TR	16780032	16795572	16795572	16811031	19364264	19379820	19379867	19395330
1	16869453	16869621	169	1	19453783	19453783	1	DEL	1		16853948	16869452	16869622	16885122	19438277	19453783	19453783	19469285
1	17974960	17975031	72	1	20559547	20559547	1	DEL	2		17959426	17974959	17975032	17990406	20544008	20559547	20559547	20574923
1	23138954	23138966	13	1	25726112	25727226	1115	SUB	1		23123453	23138953	23138967	23154452	25710607	25726111	25727227	25742718
1	26210806	26210858	53	1	28800453	28800453	1	DEL	2		26200280	26210805	26210859	26221359	28789923	28800453	28800453	28810954
1	26264278	26264367	90	1	28853887	28853887	1	DEL	1		26253765	26264277	26264368	26274867	28843356	28853887	28853887	28864385
1	26635284	26635284	1	1	29224961	29226704	1744	INS	4		26619781	26635284	26635284	26650780	29209454	29224960	29226705	29242210
1	27957306	27957306	1	1	30549481	30549597	117	INS	1		27946786	27957306	27957306	27967785	30538938	30549480	30549598	30560093
1	29199486	29199486	1	1	31792556	31792608	53	INS	2		29188952	29199486	29199486	29209951	31782012	31792555	31792609	31803084
1	31081358	31081408	51	1	33675067	33675067	1	DEL	4		31070792	31081357	31081409	31091909	33664501	33675067	33675067	33685564
1	33832682	33832682	1	1	37052931	37056476	3546	INS	4		33812171	33832682	33832682	33848170	37032417	37052930	37056477	37071966
1	34716209	34716209	1	1	37916840	37919086	2247	INS	4		34715406	34716209	0	0	37916037	37916839	0	0
1	34718823	34718823	1	1	37921726	37926079	4354	INS	4	TR	34716209	34718823	34718823	34725385	37919087	37921725	37926080	37932657
1	35338757	35338829	73	1	39295510	39295510	1	DEL	4	TR	34939302	35338756	35338830	35465674	38896069	39295510	39295510	39422380
1	35465674	35465674	1	1	39422381	39422420	40	INS	1		0	0	0	0	0	0	0	0
1	35629596	35629596	1	1	39586342	39586443	102	INS	2		35465674	35629596	35629596	35849220	39422421	39586341	39586444	39806069
1	37252859	37260061	7203	1	41209812	41209812	1	DEL	3		37239427	37252858	37260062	37277338	41196382	41209812	41209812	41227088
1	37830831	37833893	3063	1	42002243	42002243	1	DEL	1		37815344	37830830	37833894	37849393	41986758	42002243	42002243	42017745
1	38125060	38125060	1	1	42293427	42293557	131	INS	1		38099559	38125060	38125060	38150558	42267928	42293426	42293558	42319057
1	39954327	39954447	121	1	44126180	44126188	9	SUB	4		39931751	39954326	39954448	39963625	44103592	44126179	44126189	44135371
1	39996273	39996273	1	1	44175109	44175214	106	INS	1		39991339	39996273	39996273	40001614	44170180	44175108	44175215	44180621
1	41678834	41684326	5493	1	45994569	45994569	1	DEL	2		41657733	41678833	41684327	41694828	45973485	45994569	45994569	46005070
1	45324820	45325200	381	1	49678316	49678983	668	SUB	4		45311188	45324819	0	0	49664663	49678315	0	0
1	45335140	45335140	1	1	49688927	49697363	8437	INS	4		45325201	45335140	45335140	45347781	49678984	49688926	49697364	49710015
1	45347781	45347781	1	1	49710016	49711221	1206	INS	4		0	0	45347781	45355531	0	0	49711222	49718978
1	45398885	45398990	106	1	49762337	49762337	1	DEL	2		45388279	45398884	45398991	45409490	49751732	49762337	49762337	49772836
1	45763082	45763082	1	1	50126511	50126719	209	INS	1		45752581	45763082	45763082	45773580	50116008	50126510	50126720	50137219
1	46842949	46843895	947	1	51206761	51206761	1	DEL	1		46827447	46842948	46843896	46859396	51191263	51206761	51206761	51222269
1	48058335	48058409	75	1	52422600	52422600	1	DEL	2		48042807	48058334	48058410	48073910	52407072	52422600	52422600	52438106
1	49793146	49793200	55	1	54157486	54157486	1	DEL	4	TR	49778370	49793145	49793201	49808705	54142708	54157486	54157486	54172987
1	52280243	52280293	51	1	56644689	56644689	1	DEL	2		52264701	52280242	52280294	52295794	56629148	56644689	56644689	56660189
1	52562753	52562753	1	1	56927157	56927219	63	INS	2		52547814	52562753	52562753	52578215	56912216	56927156	56927220	56942683
1	54175939	54179103	3165	1	58540521	58540521	1	DEL	4		54165436	54175938	54179104	54189604	58530018	58540521	58540521	58551021
1	59016223	59016325	103	1	63417493	63417493	1	DEL	1		59000719	59016222	59016326	59031826	63401989	63417493	63417493	63432995
1	59865818	59865818	1	1	64270272	64270742	471	INS	1		59850315	59865818	59865818	59881314	64254766	64270271	64270743	64286237
1	60090789	60090859	71	1	64495718	64495718	1	DEL	2		60075251	60090788	60090860	60103750	64480183	64495718	64495718	64508604
1	60416800	60416868	69	1	64821643	64821643	1	DEL	2		60402108	60416799	60416869	60432369	64806951	64821643	64821643	64837146
1	61992295	61992339	45	1	66397903	66397903	1	DEL	4	TR	61981721	61992294	61992340	62002844	66387329	66397903	66397903	66408406
1	63720248	63720248	1	1	68126742	68126792	51	INS	2	TR	63694687	63720248	63720248	63743198	68101176	68126741	68126793	68149776
1	66123271	66123375	105	1	70533477	70533477	1	DEL	2		66107728	66123270	66123376	66138876	70517934	70533477	70533477	70549007
1	66724108	66724108	1	1	71134331	71135164	834	INS	2		66718862	66724108	66724108	66749174	71129085	71134330	71135165	71160272
1	67434648	67434648	1	1	71845732	71845820	89	INS	2		67419359	67434648	67434648	67450120	71830445	71845731	71845821	71861289
1	67693167	67693167	1	1	72104270	72104330	61	INS	1		67677665	67693167	67693167	67708664	72088766	72104269	72104331	72119829
1	67957992	67964148	6157	1	72369160	72369160	1	DEL	2		67953168	67957991	67964149	67974167	72364337	72369160	72369160	72379179
1	68004402	68004402	1	1	72409413	72409455	43	INS	4	TR	67988823	68004402	68004402	68018134	72393838	72409412	72409456	72423184
1	68742434	68742434	1	1	73147491	73147553	63	INS	2		68731894	68742434	68742434	68752893	73136977	73147490	73147554	73158004
1	69059165	69059241	77	1	73464453	73464453	1	DEL	1		69043660	69059164	69059242	69074742	73448952	73464453	73464453	73479938
1	70276598	70276598	1	1	74683543	74683581	39	INS	1		70234419	70276598	70276598	70310418	74641362	74683542	74683582	74717433
1	70444917	70444917	1	1	74852009	74852139	131	INS	3		70421225	70444917	70444917	70469097	74828327	74852008	74852140	74876342
1	70996492	70996916	425	1	75384986	75384986	1	DEL	4		70980985	70996491	70996917	71012417	75369479	75384986	75384986	75400487
1	71419975	71419975	1	1	75808073	75808230	158	INS	2		71404454	71419975	71419975	71435453	75792549	75808072	75808231	75823718
1	71463875	71464003	129	1	75852161	75852161	1	DEL	1		71448368	71463874	71464004	71478027	75836635	75852161	75852161	75866197
1	71663237	71668106	4870	1	76051494	76051494	1	DEL	1		71652732	71663236	71668107	71678607	76040987	76051494	76051494	76061994
1	72823141	72823141	1	1	77206643	77206747	105	INS	4	TR	72802432	72823141	72823141	72832106	77185873	77206642	77206748	77215714
1	72916578	72916578	1	1	77299970	77300254	285	INS	4	TR	72905714	72916578	72916578	72918975	77289315	77299969	77300255	77302648
1	72918975	72918975	1	1	77302649	77304329	1681	INS	4		0	0	72918975	72922988	0	0	77304330	77308389
1	72922989	72923599	611	1	77308390	77308419	30	SUB	1		0	0	72923600	72929675	0	0	77308420	77314502
1	73057050	73058795	1746	1	77441923	77441923	1	DEL	4		73046012	73057049	73058796	73067864	77430773	77441923	77441923	77451002
1	73423193	73427134	3942	1	77808520	77810995	2476	SUB	4		73412693	73423192	0	0	77797967	77808519	0	0
1	73445174	73454176	9003	1	77829038	77829038	1	DEL	4		73427135	73445173	73454177	73455449	77810996	77829038	77829038	77830309
1	73455449	73455449	1	1	77830310	77833862	3553	INS	4		0	0	73455449	73465935	0	0	77833863	77844352
1	73576830	73576830	1	1	77955237	77956302	1066	INS	1		73561328	73576830	73576830	73592327	77939733	77955236	77956303	77971800
1	73754446	73754777	332	1	78134028	78134028	1	DEL	1		73738913	73754445	73754778	73770279	78118469	78134028	78134028	78149530
1	73823813	73834371	10559	1	78203068	78203068	1	DEL	4		73801745	73823812	73834372	73848470	78180998	78203068	78203068	78217169
1	73848470	73848470	1	1	78217170	78224984	7815	INS	4		0	0	73848470	73863243	0	0	78224985	78239761
1	77510255	77510255	1	1	81881178	81881258	81	INS	1		77494748	77510255	77510255	77525747	81865672	81881177	81881259	81896754
1	77738709	77738784	76	1	82109735	82110159	425	SUB	3		77724842	77738708	77738785	77754208	82095872	82109734	82110160	82125745
1	77763634	77769072	5439	1	82135172	82135172	1	DEL	2		77745621	77763633	77769073	77777180	82117157	82135172	82135172	82143283
1	77990089	77990153	65	1	82356180	82356180	1	DEL	2		77979566	77990088	77990154	78000654	82345673	82356180	82356180	82366687
1	80373281	80373281	1	1	84739478	84739547	70	INS	1		80357775	80373281	80373281	80388774	84723968	84739477	84739548	84755043
1	80808611	80808611	1	1	85174765	85176700	1936	SUB	1		80793102	80808610	80808612	80809522	85159291	85174764	85176701	85177612
1	80809522	80809522	1	1	85177613	85178349	737	INS	1		0	0	80809522	80822854	0	0	85178350	85191665
1	80844677	80845084	408	1	85213469	85213469	1	DEL	4	TR	80829586	80844676	80845085	80861928	85198389	85213469	85213469	85230296
1	80916364	80916515	152	1	85284809	85284809	1	DEL	1		80900858	80916363	80916516	80930440	85269288	85284809	85284809	85298707
1	80930440	80930440	1	1	85298708	85313985	15278	INS	4	TR	80916548	80930440	80930440	80952346	85284841	85298707	85313986	85335878
1	81010794	81010794	1	1	85394310	85394395	86	INS	1		80995292	81010794	81010794	81026291	85378814	85394309	85394396	85409899
1	81758500	81758616	117	1	86142301	86142307	7	SUB	1		81737998	81758499	0	0	86121576	86142300	0	0
1	81761506	81761506	1	1	86145199	86145929	731	INS	4	TR	81758617	81761506	81761506	81770548	86142308	86145198	86145930	86154996
1	86508013	86508013	1	1	90866982	90887575	20594	INS	3		86494909	86508013	86508013	86536633	90853873	90866981	90887576	90916196
1	86984679	86984679	1	1	91364354	91364444	91	INS	1		86974176	86984679	86984679	87005175	91353849	91364353	91364445	91384943
1	87105307	87105363	57	1	91485129	91485129	1	DEL	2		87089768	87105306	87105364	87120467	91469592	91485129	91485129	91500238
1	87274703	87274810	108	1	91654476	91654476	1	DEL	1		87259199	87274702	87274811	87290311	91638970	91654476	91654476	91669977
1	87426564	87426684	121	1	91806243	91806243	1	DEL	1		87411063	87426563	87426685	87442189	91790724	91806243	91806243	91821663
1	87469770	87469770	1	1	91849272	91850060	789	INS	1		87454260	87469770	87469770	87485259	91833746	91849271	91850061	91865530
1	88153591	88153591	1	1	92532052	92541741	9690	INS	4	TR	88094108	88153591	88153591	88193641	92472568	92532051	92541742	92581792
1	89795701	89795701	1	1	94184118	94194724	10607	INS	4		89759319	89795701	89795701	89828929	94147716	94184117	94194725	94227948
2	1	2492	2492	2	1	486	486	SUB	3		0	0	2493	17992	0	0	487	15982
2	2461380	2461496	117	2	2476376	2476376	1	DEL	2		2445854	2461379	2461497	2476997	2460849	2476376	2476376	2491876
2	7414437	7414437	1	2	7443485	7443583	99	INS	2		7398891	7414437	7414437	7429890	7427937	7443484	7443584	7459038
2	7566984	7567579	596	2	7596152	7596152	1	DEL	3		7551479	7566983	7567580	7583080	7580643	7596152	7596152	7611652
2	7848943	7848943	1	2	7877552	7879029	1478	INS	4	TR	7842183	7848943	7848943	7875683	7870791	7877551	7879030	7905785
2	9258122	9258122	1	2	9288273	9345059	56787	INS	3		9196887	9258122	9258122	9401113	9227031	9288272	9345060	9488100
2	9401113	9401113	1	2	9488101	9489680	1580	INS	3		0	0	9401113	9494942	0	0	9489681	9583533
2	9494943	9498721	3779	2	9583533	9583533	1	DEL	2		0	0	9498722	9498820	0	0	9583533	9583631
2	9498821	9504172	5352	2	9583631	9583631	1	DEL	3		0	0	9504173	9603930	0	0	9583631	9683404
2	9660039	9660039	1	2	9739377	9739640	264	INS	4	TR	9652292	9660039	9660039	9660375	9731758	9739376	9739641	9740083
2	9684352	9684352	1	2	9764072	9764153	82	INS	2	TR	9668767	9684352	9684352	9699766	9748485	9764071	9764154	9779565
2	11065943	11065943	1	2	11145967	11146033	67	INS	2		11050415	11065943	11065943	11081414	11130438	11145966	11146034	11161520
2	11221665	11221665	1	2	11301766	11301818	53	INS	4	TR	11211050	11221665	11221665	11232049	11291158	11301765	11301819	11312199
2	11799960	11799960	1	2	11880138	11891608	11471	INS	3		11758461	11799960	11799960	11829705	11838636	11880137	11891609	11921355
2	12709450	12709450	1	2	13415785	13427186	11402	INS	4	TR	12689399	12709450	12709450	12752306	13395732	13415784	13427187	13470045
2	16540117	16540117	1	2	17258089	17258144	56	INS	2		16524569	16540117	16540117	16555568	17242540	17258088	17258145	17273599
2	17363330	17363330	1	2	18081446	18081968	523	INS	1		17352826	17363330	17363330	17373825	18070939	18081445	18081969	18092462
2	17589111	17589111	1	2	18307748	18307949	202	INS	1		17573608	17589111	17589111	17604607	18292246	18307747	18307950	18323447
2	19683201	19683201	1	2	20622843	20622960	118	INS	4	TR	19667599	19683201	19683201	19697553	20607238	20622842	20622961	20637311
2	19932425	19939196	6772	2	20872170	20872170	1	DEL	3		19911922	19932424	19939197	19959697	20851668	20872170	20872170	20892671
2	21017806	21017806	1	2	21950914	21951056	143	INS	3		21007637	21017806	21017806	21028001	21940744	21950913	21951057	21961252
2	22199457	22199457	1	2	23092915	23092987	73	INS	4	TR	22183937	22199457	22199457	22214936	23077393	23092914	23092988	23108467
2	22997814	22998127	314	2	23874493	23874516	24	SUB	1		22994858	22997813	0	0	23871539	23874492	0	0
2	22998128	22998128	1	2	23874518	23874834	317	INS	4	TR	22998128	22998128	22998128	23002549	23874517	23874517	23874835	23879325
2	23265585	23265688	104	2	24880232	24880232	1	DEL	1		23250081	23265584	23265689	23281189	24864728	24880232	24880232	24895730
2	23368305	23368371	67	2	24982848	24982848	1	DEL	2		23352829	23368304	23368372	23383872	24967370	24982848	24982848	24998345
2	23859451	23859460	10	2	25597002	25598930	1929	SUB	3		23843949	23859450	23859461	23874948	25581498	25597001	25598931	25614423
2	24237581	24237581	1	2	25976998	25981051	4054	INS	3		24122508	24237581	24237582	24391961	25861959	25976997	25981052	26135455
2	25005608	25005608	1	2	26749202	26749252	51	INS	2		24990083	25005608	25005608	25021082	26733676	26749201	26749253	26764728
2	25059565	25060263	699	2	26803207	26803207	1	DEL	1		25044058	25059564	25060264	25075762	26787704	26803207	26803207	26818719
2	25190742	25190742	1	2	26933734	26933790	57	INS	1		25175198	25190742	25190742	25206197	26918180	26933733	26933791	26949247
2	25256356	25256481	126	2	26993249	26993249	1	DEL	1		25240849	25256355	25256482	25271981	26977741	26993249	26993249	27008757
2	26339324	26339382	59	2	28076146	28076146	1	DEL	2		26324502	26339323	26339383	26354883	28061325	28076146	28076146	28091650
2	26914535	26914535	1	2	28651417	28651475	59	INS	4	TR	26898310	26914535	26914535	26918880	28635190	28651416	28651476	28655831
2	26918881	26918935	55	2	28655831	28655831	1	DEL	4	TR	0	0	26918936	26969440	0	0	28655831	28706317
2	28575691	28575691	1	2	30315494	30315607	114	INS	2		28531719	28575691	28575691	28601530	30271518	30315493	30315608	30341450
2	28601530	28601530	1	2	30341451	30341583	133	INS	1		0	0	28601530	28638553	0	0	30341584	30378610
2	28638549	28639424	876	2	30378605	30378605	1	DEL	1		28628048	28638548	28639425	28649925	30368104	30378605	30378605	30389106
2	28879654	28879695	42	2	30618850	30618850	1	DEL	2	TR	28864055	28879653	28879696	28895115	30603265	30618850	30618850	30634263
2	29302456	29302492	37	2	31041637	31041637	1	DEL	1		29204182	29302455	29302493	29423672	30943344	31041637	31041637	31162806
2	29423672	29423672	1	2	31162807	31163249	443	INS	3		0	0	0	0	0	0	0	0
2	29519651	29519685	35	2	31259287	31259287	1	DEL	2	TR	29423672	29519650	29519686	29604681	31163250	31259287	31259287	31344254
2	29604682	29604691	10	2	31344255	31345304	1050	SUB	3		0	0	29604692	29619241	0	0	31345305	31359856
2	29716725	29716725	1	2	31457329	31464511	7183	INS	3		29686674	29716725	29716725	29753959	31427276	31457328	31464512	31501760
2	30415934	30416016	83	2	32448533	32448533	1	DEL	2		30400387	30415933	30416017	30441517	32432988	32448533	32448533	32474033
2	31226366	31226536	171	2	33321176	33321207	32	SUB	1		31210866	31226365	31226537	31247036	33305673	33321175	33321208	33341706
2	31301419	31301419	1	2	33396098	33396247	150	INS	1		31285918	31301419	31301419	31316917	33380592	33396097	33396248	33411759
2	31554559	31554559	1	2	33649395	33649437	43	INS	2	TR	31539005	31554559	31554559	31570004	33633839	33649394	33649438	33664891
2	33532687	33532687	1	2	35642759	35647629	4871	INS	1		33517183	33532687	33532687	33547203	35627253	35642758	35647630	35662146
2	33750530	33750530	1	2	35888520	35889997	1478	INS	1		33735022	33750530	33750530	33765788	35873012	35888519	35889998	35905260
2	34979473	34979473	1	2	37140935	37141027	93	INS	1		34963972	34979473	34979473	34980104	37125508	37140934	37141028	37141716
2	34980105	34980341	237	2	37141717	37141804	88	SUB	1		0	0	34980342	34981246	0	0	37141716	37142703
2	34981247	34981459	213	2	37142704	37142786	83	SUB	1		0	0	0	0	0	0	0	0
2	34981812	34982193	382	2	37143238	37143238	1	DEL	4	TR	34981460	34981811	34982194	34993412	37142787	37143238	37143238	37154456
2	34993412	34993412	1	2	37154457	37156402	1946	INS	1		34982194	34993412	34993412	35007692	37143238	37154456	37156403	37170666
2	35025066	35025066	1	2	37188032	37188076	45	INS	2	TR	35002745	35025066	35025066	35035745	37165718	37188031	37188077	37198719
2	35035745	35035745	1	2	37198720	37198879	160	INS	1		0	0	0	0	0	0	0	0
2	35073901	35073935	35	2	37237048	37237048	1	DEL	2		35035745	35073900	35073936	35122796	37198880	37237048	37237048	37285995
2	35122796	35122796	1	2	37285996	37292476	6481	INS	4	TR	0	0	35122796	35191411	0	0	37292477	37361103
2	35214323	35214323	1	2	37384061	37384480	420	INS	1		35196761	35214323	35214323	35227760	37366448	37384060	37384481	37397917
2	35264908	35265764	857	2	37435150	37435150	1	DEL	4	TR	35249772	35264907	35265765	35279005	37419897	37435150	37435150	37448409
2	35306227	35306444	218	2	37475654	37475655	2	SUB	1		35290725	35306226	35306445	35321944	37460129	37475653	37475656	37491151
2	35352254	35352254	1	2	37521508	37521559	52	INS	4	TR	35336754	35352254	35352254	35356083	37505979	37521507	37521560	37525378
2	35356084	35356189	106	2	37525378	37525378	1	DEL	1		0	0	35356190	35367753	0	0	37525378	37536989
2	35445311	35445469	159	2	37614562	37614562	1	DEL	2	TR	35429810	35445310	35445470	35461001	37599058	37614562	37614562	37630088
2	35505375	35505375	1	2	37674459	37674533	75	INS	2		35494853	35505375	35505375	35515852	37663936	37674458	37674534	37685014
2	35537393	35537393	1	2	37706592	37706660	69	INS	1		35522063	35537393	35537393	35552886	37691225	37706591	37706661	37722153
2	35644792	35644792	1	2	37814013	37814110	98	INS	1		35629277	35644792	35644792	35660276	37798498	37814012	37814111	37829537
2	35778423	35778544	122	2	37947580	37947580	1	DEL	1		35757445	35778422	35778545	35797945	37926592	37947580	37947580	37966966
2	35797945	35797945	1	2	37966967	37967071	105	INS	1		0	0	0	35832814	0	0	37966966	38001932
2	36595365	36595365	1	2	38754400	38759266	4867	INS	2		0	0	0	0	0	0	0	0
2	36680113	36680113	1	2	38854025	38854234	210	INS	2	TR	36670062	36680113	36680113	36690591	38843971	38854024	38854235	38864713
2	36900648	36900648	1	2	39074824	39076798	1975	INS	3		36885143	36900648	36900648	36959686	39059320	39074823	39076799	39135850
2	36998169	36998169	1	2	39174341	39179211	4871	INS	3		36978177	36998169	0	0	39154344	39174340	0	0
2	37024883	37024883	1	2	39205937	39236310	30374	INS	3		36998169	37024883	37024883	37067119	39179212	39205936	39236311	39278547
2	37553827	37554076	250	2	39765297	39765297	1	DEL	2	TR	37538075	37553826	37554077	37569577	39749549	39765297	39765297	39780800
2	37862330	37862330	1	2	40073593	40080512	6920	INS	3		37825578	37862330	37862330	37914536	40036833	40073592	40080513	40132777
2	38132322	38132322	1	2	40350500	40350593	94	INS	2	TR	38116726	38132322	38132322	38147725	40334901	40350499	40350594	40365979
2	38243992	38244047	56	2	40462231	40462231	1	DEL	2		38228435	38243991	38244048	38259232	40446672	40462231	40462231	40477419
2	40097103	40097103	1	2	42334496	42339350	4855	INS	2		0	0	0	0	0	0	0	0
2	42495146	42500015	4870	2	44737839	44737839	1	DEL	1		42484641	42495145	42500016	42510515	44727334	44737839	44737839	44748341
2	43238968	43238968	1	2	45477014	45477122	109	SUB	1		43221978	43238967	43238969	43242977	45459967	45477013	45477123	45481129
2	43297244	43298605	1362	2	45535338	45535338	1	DEL	1		43281738	43297243	43298606	43306813	45519895	45535338	45535338	45543538
2	43306813	43306813	1	2	45543539	45549572	6034	INS	1		0	0	43306813	43323941	0	0	45549573	45566630
2	43334599	43334599	1	2	45577291	45577471	181	INS	1		43320176	43334599	43334599	43350097	45562881	45577290	45577472	45592952
2	43755704	43755704	1	2	45998628	46008807	10180	INS	2		43735653	43755704	43755704	43786079	45978575	45998627	46008808	46039217
2	43970122	43970122	1	2	46223277	46223333	57	INS	2		43954582	43970122	43970122	43985581	46207735	46223276	46223334	46238795
2	44256402	44257278	877	2	46509656	46509656	1	DEL	4	TR	44241279	44256401	44257279	44277318	46494539	46509656	46509656	46529691
2	45091934	45091984	51	2	47344456	47344456	1	DEL	3		45077044	45091933	45091985	45100738	47329563	47344456	47344456	47353213
2	45100738	45100738	1	2	47353214	47353266	53	INS	3		0	0	45100738	45104534	0	0	47353267	47357075
2	45104535	45104613	79	2	47357075	47357075	1	DEL	1		0	0	45104614	45107485	0	0	47357075	47359946
2	45107559	45107562	4	2	47360020	47360655	636	SUB	1		0	0	45107563	45121204	0	0	47360019	47374306
2	45573425	45573425	1	2	47826745	47895639	68895	INS	4		45521573	45573425	45573425	45615071	47774793	47826744	47895640	47937292
2	45681430	45681499	70	2	48003664	48003664	1	DEL	2		45670886	45681429	45681500	45691999	47993112	48003664	48003664	48014169
2	45903386	45908253	4868	2	48225623	48225623	1	DEL	1		45882880	45903385	45908254	45918754	48205108	48225623	48225623	48236129
2	47133359	47134346	988	2	49442839	49442839	1	DEL	1		47122852	47133358	47134347	47154847	49432322	49442839	49442839	49463346
2	47605879	47606033	155	2	49914628	49914628	1	DEL	4	TR	47590145	47605878	47606034	47620655	49898889	49914628	49914628	49929255
2	47848244	47848246	3	2	50150488	50150991	504	SUB	4		47810543	47848243	47848247	47863185	50112819	50150517	50150992	50165938
2	47863185	47863185	1	2	50165939	50173414	7476	INS	4		0	0	47863185	47886373	0	0	50173415	50196643
2	47972576	47972866	291	2	50282849	50282919	71	SUB	1		47957073	47972575	47972867	47988366	50267347	50282848	50282920	50298419
2	51626481	51626481	1	2	53929753	53931078	1326	INS	1		51595980	51626481	51626481	51652207	53899203	53929752	53931079	53956804
3	1042287	1042287	1	3	1045601	1045780	180	INS	1		1026780	1042287	1042287	1057779	1030091	1045600	1045781	1061256
3	1097347	1097347	1	3	1073612	1075779	2168	INS	4	TR	1086807	1097347	1097347	1109557	1063070	1073611	1075780	1087973
3	1109558	1109709	152	3	1087974	1087992	19	SUB	1		0	0	1109710	1114343	0	0	1087993	1092622
3	1114344	1114657	314	3	1092623	1092623	1	DEL	1		0	0	0	0	0	0	0	0
3	1120239	1120312	74	3	1098155	1098155	1	DEL	4	TR	1114658	1120238	1120313	1125209	1092623	1098155	1098155	1103018
3	1600298	1600524	227	3	1578122	1578122	1	DEL	1		1584522	1600297	1600525	1604180	1562382	1578122	1578122	1581782
3	1604181	1604600	420	3	1581783	1581806	24	SUB	1		0	0	1604601	1615851	0	0	1581782	1593077
3	2610248	2615327	5080	3	2566129	2566129	1	DEL	1		2599728	2610247	2615328	2625828	2555609	2566129	2566129	2576631
3	2984858	2987125	2268	3	2935699	2935699	1	DEL	2	TR	2973564	2984857	2987126	2996834	2924407	2935699	2935699	2945407
3	3472739	3472791	53	3	3423171	3423171	1	DEL	3		3457220	3472738	3472792	3476974	3407652	3423171	3423171	3427352
3	3476975	3477008	34	3	3427352	3427352	1	DEL	1		0	0	3477009	3488292	0	0	3427352	3438639
3	6913965	6914069	105	3	7403087	7403087	1	DEL	1		6903464	6913964	6914070	6914679	7392586	7403087	7403087	7403696
3	6914680	6914722	43	3	7403696	7403696	1	DEL	2		0	0	6914723	6924570	0	0	7403696	7413559
3	11594399	11594819	421	3	12165411	12165411	1	DEL	4		11578897	11594398	11594820	11610320	12149900	12165411	12165411	12180910
3	12604855	12604855	1	3	13241962	13243794	1833	INS	3		0	0	12604855	12617835	0	0	13243795	13256774
3	13625836	13625938	103	3	14805139	14806144	1006	SUB	1		13610335	13625835	13625939	13641334	14789641	14805138	14806145	14821544
3	19025843	19025843	1	3	20206706	20206892	187	INS	4		19010142	19025843	19025843	19031220	20191054	20206705	20206893	20212212
3	22805385	22805477	93	3	23987710	23987710	1	DEL	3		22785135	22805384	22805478	22826279	23967461	23987710	23987711	24008520
3	24304020	24304187	168	3	25486492	25486492	1	DEL	4		24288088	24304019	24304188	24319294	25470598	25486492	25486492	25501584
3	29248945	29249023	79	3	30486811	30486811	1	DEL	2		29233404	29248944	29249024	29264524	30471270	30486811	30486811	30502312
3	32150547	32164301	13755	3	33388587	33388587	1	DEL	3		32076910	32150546	32164302	32261670	33314940	33388587	33388587	33485961
3	36454234	36454316	83	3	37667451	37667451	1	DEL	4	TR	36437252	36454233	36454317	36484732	37650475	37667451	37667451	37697867
3	40470672	40470782	111	3	41709874	41709874	1	DEL	4		40454931	40470671	40470783	40486801	41694204	41709874	41709874	41725902
3	41070980	41070980	1	3	42310112	42310178	67	INS	2		41055421	41070980	41070980	41086420	42294552	42310111	42310179	42325619
3	42211910	42211910	1	3	43451126	43451323	198	INS	4		42196583	42211910	42211910	42226352	43435818	43451125	43451324	43465766
3	46771464	46771464	1	3	48016797	48016861	65	INS	2	TR	46760874	46771464	46771464	46781873	48006205	48016796	48016862	48027310
3	48492336	48492399	64	3	49738001	49738001	1	DEL	4	TR	48481379	48492335	48492400	48502834	49727050	49738001	49738001	49748435
3	48670813	48670813	1	3	49916403	49921163	4761	INS	1		48642175	48670813	48670813	48687227	49887762	49916402	49921164	49937597
3	48687227	48687227	1	3	49937598	49939269	1672	INS	4		0	0	0	0	0	0	0	0
3	49221962	49222026	65	3	50453130	50453130	1	DEL	2		49199615	49222961	49222027	49236843	50430772	50453130	50453130	50467913
3	49236843	49236843	1	3	50467914	50471003	3090	INS	3		0	0	49236843	49244755	0	0	50471004	50478944
3	49244755	49244755	1	3	50478945	50479260	316	INS	1		0	0	0	0	0	0	0	0
3	49249429	49249606	178	3	50483856	50483856	1	DEL	2		49244749	49249428	49249607	49250051	50479305	50483856	50483856	50484301
3	49250051	49250051	1	3	50484302	50484369	68	INS	4	TR	0	0	49250051	49266894	0	0	50484370	50501174
3	49643276	49643380	105	3	50877612	50877612	1	DEL	2		49603956	49643275	49643381	49680744	50838292	50877612	50877612	50914972
3	50134794	50134794	1	3	51369065	51381119	12055	INS	4	TR	50094743	50134794	50134794	50188672	51329010	51369064	51381120	51435017
3	50483707	50483747	41	3	51730077	51730077	1	DEL	2		50469224	50483706	50483748	50506927	51715583	51730077	51730077	51753242
3	50506927	50506927	1	3	51753243	51757915	4673	INS	1		0	0	50506927	50516898	0	0	51757916	51767883
3	50516898	50516898	1	3	51767884	51768123	240	INS	1		0	0	50516898	50525762	0	0	51768124	51776986
3	50525763	50525872	110	3	51776986	51776986	1	DEL	1		0	0	0	0	0	0	0	0
3	50529275	50529275	1	3	51780388	51783172	2785	INS	2	TR	50525873	50529275	50529275	50582236	51776986	51780387	51783173	51836041
3	50662656	50673590	10935	3	51930801	51941727	10927	INV	3		0	0	0	0	0	0	0	0
3	50673591	50693198	19608	3	51930801	51930801	1	DEL	3		0	0	0	0	0	0	0	0
3	50693199	50707474	14276	3	51916512	51930805	14294	INV	3		0	0	0	0	0	0	0	0
3	50713752	50717425	3674	3	51948004	51948004	1	DEL	3		50707474	50713751	50717426	50736766	51941727	51948004	51948004	51967339
3	50736766	50736766	1	3	51967340	51978940	11601	INS	3		0	0	50736766	50752756	0	0	51978941	51994951
3	50754820	50754820	1	3	51997016	51997114	99	INS	4	TR	50739119	50754820	50754820	50770118	51981294	51997015	51997115	52012429
3	50885259	50885259	1	3	52127461	52127509	49	INS	1		50874757	50885259	50885259	50895756	52116976	52127460	52127510	52137970
3	52433196	52433248	53	3	53675624	53675624	1	DEL	1		52417673	52433195	52433249	52463495	53660099	53675624	53675624	53705867
3	55827732	55828203	472	3	57121542	57121542	1	DEL	1		55812227	55827731	55828204	55843704	57106035	57121542	57121542	57137045
3	55966686	55966686	1	3	57260043	57264243	4201	INS	4	TR	55944567	55966686	55966686	56002211	57237937	57260042	57264244	57299702
3	56182520	56182520	1	3	57479266	57479325	60	INS	2	TR	56166943	56182520	56182520	56196362	57463709	57479265	57479326	57493184
3	56412700	56412778	79	3	57709531	57709531	1	DEL	1		56397195	56412699	56412779	56428279	57694027	57709531	57709531	57725022
3	56476677	56476730	54	3	57773413	57773413	1	DEL	2		56419124	56476676	56476731	56484796	57715867	57773413	57773413	57781484
3	56484796	56484796	1	3	57781485	57803253	21769	INS	4		0	0	56484796	56499680	0	0	57803254	57818152
3	56532374	56532374	1	3	57850867	57850914	48	INS	2		56516843	56532374	56532374	56543224	57835315	57850866	57850915	57861754
3	56543225	56543422	198	3	57861755	57861783	29	SUB	1		0	0	56543423	56547842	0	0	57861754	57866215
3	56553464	56553970	507	3	57871844	57871844	1	DEL	4	TR	56543423	56553463	56553971	56569471	57861784	57871844	57871844	57887345
3	57553198	57553198	1	3	58854783	58855008	226	INS	2		57537699	57553198	57553198	57568656	58839236	58854782	58855009	58870471
3	58306360	58306360	1	3	59608241	59612286	4046	INS	1		58279691	58306360	58306360	58330690	59581554	59608240	59612287	59636620
3	59137735	59137737	3	3	60443762	60444325	564	SUB	1		59127233	59137734	59137738	59148232	60433262	60443761	60444326	60454824
3	59345779	59351767	5989	3	60652446	60652446	1	DEL	1		59335273	59345778	59351768	59362268	60641941	60652446	60652446	60662947
3	59718265	59718312	48	3	61018941	61018941	1	DEL	2		59702765	59718264	59718313	59733813	61003496	61018941	61018941	61034450
3	60187552	60188997	1446	3	61472348	61472348	1	DEL	1		60177046	60187551	60188998	60199498	61461834	61472348	61472348	61482859
3	60647197	60647372	176	3	61930592	61930592	1	DEL	4	TR	60631900	60647196	60647373	60663561	61915296	61930592	61930592	61946781
3	61198349	61198356	8	3	62481523	62481657	135	SUB	1		61187840	61198348	61198357	61208839	62471001	62481522	62481658	62492269
3	61220434	61220442	9	3	62503927	62504313	387	SUB	1		61209926	61220433	61220443	61223332	62493356	62503926	62504314	62507284
3	61223332	61223332	1	3	62507285	62507348	64	INS	1		0	0	61223332	61224523	0	0	62507349	62508550
3	61224523	61224523	1	3	62508551	62510956	2406	INS	1		0	0	61224523	61230925	0	0	62510957	62517308
3	63005361	63010231	4871	3	64291891	64291891	1	DEL	1		62994853	63005360	63010232	63020732	64281382	64291891	64291891	64302391
4	252139	252139	1	4	248380	249208	829	INS	1		240878	252139	252139	267634	237118	248379	249209	264706
4	631006	631006	1	4	628119	633627	5509	INS	4		615503	631006	631006	631006	612610	628118	633628	633628
4	631007	631053	47	4	633629	635393	1765	SUB	4		0	0	631054	656502	0	0	633628	660843
4	2547492	2554849	7358	4	2552089	2552089	1	DEL	2		2522295	2547491	2554850	2593175	2526889	2552089	2552089	2590415
4	3635117	3640030	4914	4	3632470	3632470	1	DEL	3		3623104	3635116	3640031	3649210	3620458	3632470	3632470	3641666
4	4283325	4283325	1	4	4270718	4275185	4468	INS	2		4257877	4283325	4283325	4327447	4245267	4270717	4275186	4319308
4	4619824	4619824	1	4	4653867	4654236	370	INS	3		4589317	4619824	0	0	4623377	4653866	0	0
4	4620034	4627702	7669	4	4654527	4654527	1	DEL	3		4619824	4620033	4627703	4650316	4654237	4654527	4654527	4677143
4	4699920	4700080	161	4	4726832	4726832	1	DEL	2		4686211	4699919	4700081	4707210	4713042	4726832	4726832	4733963
4	4723444	4723641	198	4	4750198	4750198	1	DEL	1		4707936	4723443	0	0	4734689	4750198	0	0
4	4737980	4737980	1	4	4764540	4764655	116	INS	4	TR	4723642	4737980	4737980	4739142	4750198	4764539	4764656	4765818
4	4758623	4766125	7503	4	4785300	4785300	1	DEL	4	TR	4755627	4758622	4766126	4776626	4782302	4785300	4785300	4795802
4	11627861	11627861	1	4	11652233	11665598	13366	INS	3		11592365	11627861	11627861	11667049	11616732	11652232	11665599	11704791
4	23171987	23172042	56	4	24223523	24223523	1	DEL	4	TR	23161395	23171986	23172043	23182543	24212908	24223523	24223523	24234028
4	31401563	31401738	176	4	32502854	32502984	131	SUB	1		31386063	31401562	31401739	31417162	32487344	32502853	32502985	32518412
4	34731282	34731282	1	4	35834375	35836386	2012	INS	4		34705840	34731282	34731282	34751387	35808920	35834374	35836387	35856491
4	41042548	41042548	1	4	42149556	42149628	73	INS	2		41032002	41042548	41042548	41053001	42139009	42149555	42149629	42160088
4	42602807	42603203	397	4	43710227	43710227	1	DEL	4	TR	42586660	42602806	42603204	42618305	43694081	43710227	43710227	43725328
4	49206419	49206419	1	4	50314328	50317821	3494	INS	4		49155074	49206419	49206419	49245612	50262976	50314327	50317822	50357039
4	50443710	50443710	1	4	51555323	51570970	15648	INS	4	TR	50410186	50443710	50443710	50461595	51521794	51555322	51570971	51588849
4	53205775	53205775	1	4	54361168	54385803	24636	INS	3		53133885	53205775	53205775	53228160	54289270	54361167	54385804	54408187
4	53228160	53228160	1	4	54408188	54415928	7741	INS	1		0	0	53228160	53236524	0	0	54415929	54424296
4	54681240	54681240	1	4	55873537	56000190	126654	INS	3		54611612	54681240	54681240	54691291	55803901	55873536	56000191	56001203
4	54929076	54929076	1	4	56239012	56275637	36626	INS	4	TR	54862571	54929076	54929076	54945146	56172503	56239011	56275638	56291709
4	55224614	55224614	1	4	56571243	56571584	342	INS	4	TR	55204590	55224614	55224614	55244436	56551224	56571242	56571585	56591436
4	55821053	55821595	543	4	57282631	57282665	35	SUB	1		55805546	55821052	55821596	55835673	57267122	57282630	57282666	57296746
4	56742821	56742859	39	4	58204098	58204098	1	DEL	2		56741158	56742820	56742860	56756663	58202436	58204098	58204098	58217933
4	56756663	56756663	1	4	58217934	58218307	374	INS	1		0	0	56756663	56759107	0	0	58218308	58220751
4	56759107	56759107	1	4	58220752	58221152	401	INS	1		0	0	56759107	56765185	0	0	58221153	58227228
4	56765186	56765212	27	4	58227229	58228202	974	SUB	2		0	0	56765213	56772157	0	0	58227228	58235140
4	57906652	57906652	1	4	59369777	59387457	17681	INS	4	TR	57875850	57906652	57906652	57916703	59338972	59369776	59387458	59397510
4	58285880	58285927	48	4	59766763	59766763	1	DEL	1		58270380	58285879	58285928	58301428	59751212	59766763	59766763	59782201
4	58315474	58315474	1	4	59796151	59796909	759	INS	1		58286191	58315474	58315474	58315772	59767026	59796150	59796910	59797200
4	58315773	58315907	135	4	59797201	59797555	355	SUB	1		0	0	58315908	58321364	0	0	59797200	59803005
4	58321364	58321364	1	4	59803006	59803953	948	INS	1		0	0	58321364	58322551	0	0	59803954	59805160
4	58322552	58328552	6001	4	59805160	59805160	1	DEL	1		0	0	58328553	58330614	0	0	59805160	59807174
4	58330615	58330931	317	4	59807174	59807174	1	DEL	1		0	0	58330932	58332394	0	0	59807174	59808607
4	58332395	58332425	31	4	59808608	59811736	3129	SUB	1		0	0	58332426	58343658	0	0	59808607	59823032
4	58343659	58363739	20081	4	59823032	59823032	1	DEL	1		58338154	58343658	58363740	58364371	59817551	59823032	59823032	59823664
4	58364372	58365963	1592	4	59823664	59823664	1	DEL	1		0	0	58365964	58371455	0	0	59823664	59829147
4	58373127	58374928	1802	4	59830815	59830815	1	DEL	1		0	0	58374929	58375253	0	0	59830815	59831138
4	58375253	58375253	1	4	59831139	59839840	8702	INS	1		0	0	58375253	58379356	0	0	59839841	59843942
4	58379357	58379664	308	4	59843943	59843945	3	SUB	1		0	0	58379665	58386008	0	0	59843942	59850364
4	58386008	58386008	1	4	59850365	59851711	1347	INS	1		0	0	58386008	58387345	0	0	59851712	59853040
4	58387346	58388726	1381	4	59853040	59853040	1	DEL	1		0	0	58388727	58399488	0	0	59853040	59863776
4	58399488	58399488	1	4	59863777	59863863	87	INS	1		0	0	58399488	58405430	0	0	59863864	59869777
4	58412137	58412137	1	4	59876485	59876700	216	INS	1		0	0	58412137	58414984	0	0	59876701	59879470
4	58417515	58417608	94	4	59881990	59881990	1	DEL	1		0	0	58417609	58422634	0	0	59881990	59887023
4	58473553	58473553	1	4	59937916	59938052	137	INS	1		58458048	58473553	58473553	58486557	59922432	59937915	59938053	59951077
4	58486558	58487227	670	4	59951078	59951079	2	SUB	2		58473563	58486557	58487228	58489078	59938063	59951077	59951080	59952930
4	58489078	58489078	1	4	59952931	59953007	77	INS	1		0	0	58489078	58502725	0	0	59953008	59966660
4	58508098	58508098	1	4	59972004	59972218	215	INS	1		58492594	58508098	58508098	58523593	59956524	59972003	59972219	59987689
4	58571819	58571933	115	4	60035886	60035886	1	DEL	1		58556420	58571818	58571934	58587433	60020508	60035886	60035887	60051383
4	58589722	58589722	1	4	60053660	60053699	40	INS	1		58574800	58589722	58589722	58605866	60038735	60053659	60053700	60069698
4	58620820	58620820	1	4	60084642	60084749	108	INS	1		58605319	58620820	58620820	58632016	60069151	60084641	60084750	60096076
4	58632017	58632059	43	4	60096076	60096076	1	DEL	1		0	0	58632060	58636318	0	0	60096076	60100349
4	58674329	58674329	1	4	60138339	60138471	133	INS	1		58663820	58674329	58674329	58684819	60127806	60138338	60138472	60148987
4	58686793	58689344	2552	4	60150944	60150944	1	DEL	1		58676286	58686792	58689345	58700905	60140397	60150944	60150944	60162496
4	58718171	58721749	3579	4	60179760	60179760	1	DEL	1		58707661	58718170	58721750	58722979	60169250	60179760	60179760	60180992
4	58722979	58722979	1	4	60180993	60181041	49	INS	1		0	0	58722979	58730907	0	0	60181042	60188964
4	58730908	58731002	95	4	60188964	60188964	1	DEL	1		0	0	58731003	58741500	0	0	60188964	60199405
4	58749777	58749821	45	4	60207649	60207649	1	DEL	2		58734667	58749776	0	0	60192578	60207649	0	0
4	58750731	58750842	112	4	60208559	60208559	1	DEL	2	TR	58749822	58750730	58750843	58754133	60207649	60208559	60208559	60211839
4	58754133	58754133	1	4	60211840	60212070	231	INS	1		0	0	58754133	58754820	0	0	60212071	60212758
4	58754821	58754891	71	4	60212759	60213215	457	SUB	1		0	0	58754892	58755562	0	0	60212758	60213879
4	58755563	58755726	164	4	60213880	60213882	3	SUB	1		0	0	58755727	58758026	0	0	60213879	60216198
4	58758027	58758486	460	4	60216199	60216211	13	SUB	1		0	0	58758487	58766343	0	0	60216198	60224097
4	58767615	58767700	86	4	60225376	60225376	1	DEL	2		0	0	58767701	58773468	0	0	60225376	60231136
4	58797757	58797765	9	4	60255412	60255781	370	SUB	1		58782256	58797756	58797766	58800001	60239921	60255411	60255782	60257979
4	58800002	58800827	826	4	60257979	60257979	1	DEL	1		0	0	58800828	58801401	0	0	60257979	60258570
4	58801402	58801649	248	4	60258570	60258570	1	DEL	1		0	0	58801650	58813255	0	0	60258570	60270116
4	58829011	58829011	1	4	60285890	60286001	112	INS	1		58813512	58829011	58829011	58844508	60270374	60285889	60286002	60301516
4	58848353	58848760	408	4	60305339	60305457	119	SUB	1		58837852	58848352	58848761	58849452	60294865	60305338	60305458	60306134
4	58849453	58853993	4541	4	60306134	60306134	1	DEL	1		0	0	58853994	58864485	0	0	60306134	60316621
4	58875781	58875903	123	4	60327834	60327834	1	DEL	4		58859573	58875780	0	0	60311705	60327834	0	0
4	58879597	58879597	1	4	60331529	60331666	138	INS	2		58875904	58879597	58879597	58891372	60327834	60331528	60331667	60343556
4	58988229	58988414	186	4	60452130	60452130	1	DEL	1		58972722	58988228	58988415	58995435	60436659	60452130	60452130	60459123
4	58995435	58995435	1	4	60459124	60459307	184	INS	1		0	0	58995435	59002570	0	0	60459308	60466439
4	59019510	59019514	5	4	60483235	60483352	118	SUB	1		59004759	59019509	59019515	59034401	60468557	60483234	60483353	60498243
4	59067897	59067900	4	4	60531689	60532052	364	SUB	1		59052393	59067896	59067901	59071674	60516258	60531688	60532053	60535827
4	59071674	59071674	1	4	60535828	60535869	42	INS	1		0	0	59071674	59074058	0	0	60535870	60538297
4	59074058	59074058	1	4	60538298	60538528	231	INS	1		0	0	59074058	59074570	0	0	60538529	60539044
4	59074571	59074626	56	4	60539044	60539044	1	DEL	2		0	0	59074627	59083392	0	0	60539044	60547836
4	59137522	59137522	1	4	60601977	60603711	1735	INS	1		59122013	59137522	59137522	59153012	60586483	60601976	60603712	60619184
4	59225954	59225954	1	4	60692046	60692262	217	INS	1		59215435	59225954	59225954	59236434	60681540	60692045	60692263	60702697
4	59254594	59254594	1	4	60720838	60720926	89	INS	1		59239093	59254594	59254594	59270092	60705360	60720837	60720927	60736420
4	59270145	59270145	1	4	60736474	60737702	1229	INS	2		59267877	59270145	59270145	59273954	60734205	60736473	60737703	60741512
4	59273955	59275017	1063	4	60741513	60741513	1	SUB	1		0	0	0	0	0	0	0	0
4	59284037	59284162	126	4	60750463	60750463	1	DEL	3		59275018	59284036	59284163	59288904	60741514	60750463	60750463	60755281
4	59288905	59289213	309	4	60755282	60755284	3	SUB	1		0	0	59289214	59299553	0	0	60755281	60765625
4	59347714	59349836	2123	4	60813783	60813783	1	DEL	1		59337208	59347713	59349837	59360337	60803272	60813783	60813783	60824252
4	59404004	59404004	1	4	60867907	60868040	134	INS	2		59388502	59404004	59404004	59408668	60852413	60867906	60868041	60872700
4	59408669	59408729	61	4	60872700	60872700	1	DEL	2		0	0	59408730	59418711	0	0	60872700	60882650
4	59451667	59451667	1	4	60915623	60915714	92	INS	2	TR	59436072	59451667	59451667	59467071	60900029	60915622	60915715	60931050
4	59467665	59467665	1	4	60931645	60931737	93	INS	1		59452163	59467665	59467665	59483162	60916211	60931644	60931738	60947251
4	59490042	59490042	1	4	60954085	60954201	117	INS	1		59473775	59490042	0	0	60937851	60954084	0	0
4	59494692	59494692	1	4	60958860	60958910	51	INS	2	TR	59490042	59494692	59494692	59504774	60954202	60958859	60958911	60968992
4	59514947	59514988	42	4	60979161	60979161	1	DEL	1		59505119	59514946	59514989	59519739	60969337	60979161	60979161	60983904
4	59519739	59519739	1	4	60983905	60988775	4871	INS	1		0	0	59519739	59535233	0	0	60988776	61004290
4	59563209	59563209	1	4	61032239	61033103	865	INS	1		59547705	59563209	0	0	61016770	61032238	0	0
4	59571321	59571321	1	4	61041224	61041290	67	INS	2		59563209	59571321	59571321	59581766	61033104	61041223	61041291	61051731
4	59623832	59624055	224	4	61093651	61093651	1	DEL	4	TR	59608548	59623831	59624056	59629804	61078406	61093651	61093651	61099375
4	59629805	59630052	248	4	61099375	61099375	1	DEL	2	TR	0	0	59630053	59636232	0	0	61099375	61105535
4	59636233	59636396	164	4	61105536	61105555	20	SUB	1		0	0	59636397	59639073	0	0	61105535	61108135
4	59658385	59658887	503	4	61127400	61127401	2	SUB	2		59647880	59658384	59658888	59671042	61116916	61127399	61127402	61139506
4	59707116	59711060	3945	4	61175568	61175568	1	DEL	1		59696611	59707115	59711061	59713620	61165058	61175568	61175568	61178147
4	59713621	59716150	2530	4	61178147	61178147	1	DEL	1		0	0	59716151	59726651	0	0	61178147	61188702
4	59733629	59733629	1	4	61195630	61195714	85	INS	2		59718110	59733629	59733629	59739508	61180116	61195629	61195715	61201605
4	59739509	59739575	67	4	61201605	61201605	1	DEL	1		0	0	59739576	59749109	0	0	61201605	61211140
4	59783195	59783195	1	4	61245324	61245364	41	INS	1		59758212	59783195	59783195	59784303	61220326	61245323	61245365	61246457
4	59784304	59784580	277	4	61246458	61246744	287	SUB	1		0	0	59784581	59789211	0	0	61246457	61251253
4	59797753	59797934	182	4	61259747	61259747	1	DEL	1		0	0	59797935	59800079	0	0	61259747	61261852
4	59817194	59817208	15	4	61278993	61279309	317	SUB	1		59801693	59817193	0	0	61263472	61278992	0	0
4	59830172	59830283	112	4	61292257	61292257	1	DEL	2		59817209	59830171	59830284	59845784	61279310	61292257	61292257	61307760
4	59846570	59847721	1152	4	61308546	61308657	112	SUB	1		59831062	59846569	59847722	59851088	61293036	61308545	61308658	61312000
4	59851088	59851088	1	4	61312001	61312034	34	INS	2		0	0	59851088	59861902	0	0	61312035	61322843
4	59861903	59864729	2827	4	61322844	61322870	27	SUB	1		59851403	59861902	59864730	59874604	61312350	61322843	61322871	61332723
4	59874605	59874999	395	4	61332724	61332732	9	SUB	1		0	0	59875000	59890504	0	0	61332723	61348256
4	59912116	59912116	1	4	61369780	61380865	11086	INS	1		59897271	59912116	59912116	59919283	61355004	61369779	61380866	61387941
4	59919284	59919289	6	4	61387942	61388234	293	SUB	1		0	0	59919290	59923593	0	0	61387941	61392505
4	59923594	59924312	719	4	61392506	61392938	433	SUB	1		0	0	59924313	59929666	0	0	61392505	61398318
4	59930454	59930454	1	4	61399093	61399248	156	INS	1		0	0	59930454	59945951	0	0	61399249	61414730
4	59953864	59958448	4585	4	61422612	61422612	1	DEL	1		59938359	59953863	59958449	59973949	61407171	61422612	61422612	61438105
4	59980736	59980736	1	4	61444900	61444983	84	INS	2	TR	59965234	59980736	59980736	59985870	61429405	61444899	61444984	61450142
4	59985871	59985871	1	4	61450143	61451045	903	INS	2		0	0	59985871	60006410	0	0	61451046	61471569
4	62935722	62935722	1	4	64401225	64403880	2656	INS	4	TR	62926744	62935722	62935722	62949492	64392246	64401224	64403881	64417641
5	996885	996885	1	5	972293	982578	10286	INS	4		952014	996885	996885	1016957	927384	972292	982579	1002654
5	1778800	1778800	1	5	1765219	1777915	12697	INS	3		1741771	1778800	1778800	1808851	1728064	1765218	1777916	1807981
5	2641654	2641920	267	5	2641293	2641525	233	SUB	1		2626219	2641653	2641921	2657214	2625844	2641292	2641526	2656824
5	3017866	3017866	1	5	3017759	3018589	831	INS	1		2997811	3017866	3017866	3041114	2997691	3017758	3018590	3041847
5	3227265	3227265	1	5	3228043	3232913	4871	INS	1		3213841	3227265	3227265	3242760	3214611	3228042	3232914	3248420
5	3356454	3356461	8	5	3362158	3365814	3657	SUB	1		3340919	3356453	3356462	3371918	3346607	3362157	3365815	3381273
5	4906617	4906914	298	5	4916854	4916854	1	DEL	1		4896113	4906616	4906915	4917415	4906349	4916854	4916854	4927354
5	5073282	5073282	1	5	5121329	5142272	20944	INS	4		5049192	5073282	5073282	5092299	5097229	5121328	5142273	5161294
5	5092299	5092299	1	5	5161295	5163549	2255	INS	4		0	0	5092299	5134607	0	0	5163550	5205863
5	6056307	6056603	297	5	6127980	6128180	201	SUB	1		6045807	6056306	6056604	6057311	6117483	6127979	6128181	6128897
5	6057312	6057329	18	5	6128898	6129217	320	SUB	1		0	0	6057330	6057764	0	0	6128897	6129667
5	6057765	6076830	19066	5	6129668	6133942	4275	SUB	1		0	0	6076831	6080471	0	0	6129667	6137605
5	6087771	6095726	7956	5	6144932	6144951	20	SUB	3		6077263	6087770	6095727	6106226	6134380	6144931	6144952	6155477
5	8553378	8553378	1	5	8603822	8611314	7493	INS	4		8519744	8553378	8553378	8586347	8570039	8603821	8611315	8644301
5	11030149	11030149	1	5	11088931	11089053	123	INS	3		11014497	11030149	11030149	11045496	11073275	11088930	11089054	11104407
5	20436772	20436861	90	5	20496974	20497142	169	SUB	1		20421272	20436771	20436862	20452271	20481509	20496973	20497143	20512550
5	23414518	23414590	73	5	23529351	23529351	1	DEL	2		23398988	23414517	23414591	23440091	23513823	23529351	23529351	23554861
5	23471693	23471765	73	5	23586464	23586464	1	DEL	2		23456150	23471692	23471766	23487266	23570922	23586464	23586464	23601965
5	24729301	24729845	545	5	24844128	24844128	1	DEL	4	TR	24708660	24729300	24729846	24782564	24823486	24844128	24844128	24896858
5	26865683	26865689	7	5	26976493	26977605	1113	SUB	1		26851062	26865682	26865690	26881170	26961876	26976492	26977606	26993091
5	28312665	28312665	1	5	28426816	28483665	56850	INS	2		28133777	28312665	28312665	28371837	28247779	28426815	28483666	28542880
5	39781855	39781905	51	5	39954786	39954786	1	DEL	2		39766304	39781854	39781906	39797406	39939236	39954786	39954786	39970290
5	49609689	49609689	1	5	50013116	50013231	116	INS	3		49599075	49609689	49609689	49620074	50002499	50013115	50013232	50023619
5	52788643	52788915	273	5	53194124	53194124	1	DEL	1		52773460	52788642	52788916	52805049	53178919	53194124	53194124	53210247
5	55723425	55723425	1	5	56144410	56149623	5214	INS	4	TR	55685645	55723425	55723425	55743475	56106625	56144409	56149624	56169675
5	57180489	57180579	91	5	57606785	57606785	1	DEL	2		57164944	57180488	57180580	57196080	57591242	57606785	57606785	57622285
5	59497005	59497265	261	5	59923814	59923814	1	DEL	2	TR	59446954	59497004	59497266	59497266	59873565	59923814	59923814	59923814
5	59497267	59500177	2911	5	59923815	59930665	6851	SUB	1		0	0	0	0	0	0	0	0
5	59500178	59500697	520	5	59930666	59931189	524	INV	2		0	0	0	0	0	0	0	0
5	59500697	59500697	1	5	59931190	59971960	40771	INS	2		0	0	59500697	59572421	0	0	59971961	60043635
5	59572422	59572808	387	5	60043635	60043635	1	DEL	1		0	0	59572809	59606055	0	0	60043635	60076871
5	59606055	59606055	1	5	60076872	60076966	95	INS	1		0	0	0	0	0	0	0	0
5	59617937	59625035	7099	5	60088851	60088851	1	DEL	2		59606055	59617936	59625036	59627810	60076967	60088851	60088851	60091626
5	59627811	59627849	39	5	60091626	60091626	1	DEL	4	TR	0	0	59627850	59639630	0	0	60091626	60103391
5	59639630	59639630	1	5	60103392	60103433	42	INS	2	TR	0	0	59639630	59648389	0	0	60103434	60112100
5	59648390	59650010	1621	5	60112101	60120527	8427	SUB	1		0	0	59650011	59732276	0	0	60120528	60202839
5	59913507	59913571	65	5	60384085	60384085	1	DEL	2		59897970	59913506	59913572	59929072	60368547	60384085	60384085	60399585
5	60181476	60181809	334	5	60652003	60652003	1	DEL	1		60165969	60181475	60181810	60195560	60636499	60652003	60652003	60665776
5	60197922	60197922	1	5	60668122	60677152	9031	INS	3		60185932	60197922	60197922	60200407	60656129	60668121	60677153	60679594
5	60200408	60209734	9327	5	60679594	60679594	1	DEL	3		0	0	60209735	60214608	0	0	60679594	60684476
5	60271845	60271845	1	5	60741813	60741962	150	INS	1		60256341	60271845	0	0	60726297	60741812	0	0
5	60276893	60284605	7713	5	60746928	60746928	1	DEL	3		60271845	60276892	0	0	60741963	60746928	0	0
5	60284606	60292683	8078	5	60746928	60754979	8052	INV	4		0	0	0	0	0	0	0	0
5	60292683	60292683	1	5	60754980	60768206	13227	INS	3		0	0	60292683	60295993	0	0	60768207	60771459
5	60295994	60296165	172	5	60771459	60771459	1	DEL	2	TR	0	0	60296166	60297340	0	0	60771459	60772630
5	60300755	60300755	1	5	60776057	60776259	203	INS	1		0	0	60300755	60305900	0	0	60776260	60781397
5	60305901	60306132	232	5	60781398	60781400	3	SUB	1		0	0	60306133	60316402	0	0	60781397	60791668
5	60348723	60348723	1	5	60824133	60824257	125	INS	1		60310077	60348723	0	0	60785348	60824132	0	0
5	60349717	60349857	141	5	60825240	60825240	1	DEL	2		60348723	60349716	60349858	60351296	60824258	60825240	60825240	60826670
5	60351296	60351296	1	5	60826671	60826804	134	INS	1		0	0	60351296	60354858	0	0	60826805	60830379
5	60354859	60354906	48	5	60830379	60830379	1	DEL	1		0	0	60354907	60361076	0	0	60830379	60836535
5	60364977	60365022	46	5	60840473	60840798	326	SUB	1		0	0	60365023	60380468	0	0	60840472	60856325
5	60382266	60382876	611	5	60858108	60858111	4	SUB	1		0	0	60382877	60385048	0	0	60858107	60860282
5	60385049	60388680	3632	5	60860282	60860282	1	DEL	4		0	0	60388681	60391728	0	0	60860282	60863329
5	60399960	60400306	347	5	60871537	60871537	1	DEL	1		0	0	60400307	60411578	0	0	60871537	60882805
5	60411578	60411578	1	5	60882806	60891874	9069	INS	3		0	0	60411578	60416173	0	0	60891875	60896508
5	60416174	60416260	87	5	60896508	60896508	1	DEL	4		0	0	60416261	60426343	0	0	60896508	60906702
5	60426343	60426343	1	5	60906703	60908545	1843	INS	1		0	0	0	0	0	0	0	0
5	60426739	60426739	1	5	60908947	60908986	40	INS	2		60426343	60426739	60426739	60427378	60908546	60908946	60908987	60909624
5	60427379	60428073	695	5	60909624	60909624	1	DEL	1		0	0	60428073	60430712	0	0	60909624	60912261
5	60439634	60439634	1	5	60921136	60921169	34	INS	1		60429135	60439634	60439634	60440836	60910686	60921135	60921170	60922366
5	60440837	60441298	462	5	60922366	60922366	1	DEL	1		0	0	0	0	0	0	0	0
5	60442731	60442770	40	5	60923808	60923808	1	DEL	2	TR	60441299	60442730	60442771	60451799	60922366	60923808	60923808	60932877
5	60487178	60487178	1	5	60968131	60972488	4358	INS	1		60461672	60487178	60487178	60491054	60942748	60968130	60972489	60976350
5	60496878	60496878	1	5	60982175	60982419	245	INS	1		0	0	60496878	60499976	0	0	60982420	60985509
5	60499977	60505017	5041	5	60985509	60985509	1	DEL	1		0	0	60505018	60507372	0	0	60985509	60987858
5	60523585	60523585	1	5	61003976	61004244	269	INS	3		60508076	60523585	60523585	60524751	60988520	61003975	61004245	61005390
5	60524752	60524903	152	5	61005391	61005393	3	SUB	1		0	0	60524904	60528966	0	0	61005390	61009469
5	60528967	60529715	749	5	61009469	61009469	1	DEL	1		0	0	60529716	60539075	0	0	61009469	61018871
5	60543402	60545499	2098	5	61023170	61023236	67	SUB	1		0	0	60545500	60560999	0	0	61023169	61038752
5	60563036	60563036	1	5	61040787	61042183	1397	INS	1		0	0	60563036	60570374	0	0	61042184	61049462
5	60588354	60588354	1	5	61067438	61068184	747	INS	1		60572844	60588354	60588354	60599742	61051915	61067437	61068185	61079531
5	60599739	60604743	5005	5	61079528	61079528	1	SUB	1		0	0	60604744	60620246	0	0	61079527	61094963
5	61579051	61579151	101	5	62053894	62053894	1	DEL	1		61563541	61579050	61579152	61594647	62038381	62053894	62053894	62069405
5	61646550	61646643	94	5	62121338	62121338	1	DEL	1		61631049	61646549	61646644	61662144	62105824	62121338	62121338	62136843
5	62432377	62432377	1	5	62907222	62907276	55	INS	1		62416859	62432377	62432377	62447787	62891699	62907221	62907277	62922693
5	63935366	63935366	1	5	64410675	64411196	522	INS	2		63914988	63935366	63935366	63957554	64390284	64410674	64411197	64433452
5	63995355	63995355	1	5	64471296	64471448	153	INS	4	TR	63985305	63995355	63995355	64006464	64461245	64471295	64471449	64482578
5	64015721	64015721	1	5	64491842	64491911	70	INS	1		64000203	64015721	64015721	64031202	64476317	64491841	64491912	64507392
5	64048453	64049196	744	5	64524636	64524636	1	DEL	1		64032950	64048452	64049197	64064697	64509140	64524636	64524636	64540137
5	64564668	64564668	1	5	65040210	65045080	4871	INS	1		64549164	64564668	64564668	64580163	65024703	65040209	65045081	65060584
5	65148123	65148123	1	5	65628594	65634256	5663	INS	2		65132409	65148123	65148123	65158175	65612878	65628593	65634257	65644310
6	543062	550191	7130	6	533281	534736	1456	SUB	4		522561	543061	550192	563560	512777	533280	534737	548106
6	1198030	1198030	1	6	1182752	1182805	54	INS	1		1182526	1198030	0	0	1167245	1182751	0	0
6	1198824	1198824	1	6	1183597	1183678	82	INS	4	TR	1198030	1198824	1198824	1213424	1182806	1183596	1183679	1198273
6	1448662	1448662	1	6	1433532	1433610	79	INS	1		1433158	1448662	1448662	1464157	1418025	1433531	1433611	1449107
6	2694206	2694206	1	6	2679314	2679398	85	INS	1		2678681	2694206	2694206	2709680	2663796	2679313	2679399	2694896
6	3062604	3062604	1	6	3048561	3048618	58	INS	2		3052214	3062604	3062604	3067728	3038169	3048560	3048619	3053743
6	3067728	3067728	1	6	3053744	3056117	2374	INS	3		0	0	3067728	3083213	0	0	3056118	3071605
6	3090006	3090006	1	6	3078395	3078799	405	INS	1		3074503	3090006	3090006	3105502	3062892	3078394	3078800	3094299
6	3789903	3789903	1	6	3772089	3772141	53	INS	2		3774350	3789903	3789903	3805349	3756538	3772088	3772142	3787589
6	4231139	4231139	1	6	4213332	4213392	61	INS	2	TR	4220577	4231139	4231139	4241576	4202769	4213331	4213393	4223831
6	4516428	4516428	1	6	4498710	4498754	45	INS	2		4509363	4516428	4516428	4550484	4491636	4498709	4498755	4532834
6	4606135	4606147	13	6	4588508	4588508	1	DEL	4	TR	4590564	4606134	4606148	4613202	4572942	4588508	4588508	4595514
6	4613202	4613202	1	6	4595515	4595551	37	INS	3		0	0	4613202	4621696	0	0	4595552	4604046
6	5719049	5719049	1	6	5701374	5701462	89	INS	2		5708528	5719049	5719049	5729527	5690852	5701373	5701463	5711939
6	5741627	5743687	2061	6	5724042	5724042	1	DEL	4	TR	5721394	5741626	5743688	5766176	5703807	5724042	5724042	5746537
6	5766176	5766176	1	6	5746538	5758094	11557	INS	4		0	0	5766176	5790115	0	0	5758095	5782054
6	5790116	5790667	552	6	5782054	5782054	1	DEL	4		0	0	5790668	5816160	0	0	5782054	5807546
6	6459673	6459719	47	6	6431573	6431573	1	DEL	2		6444136	6459672	6459720	6475220	6416034	6431573	6431573	6447105
6	6566876	6566876	1	6	6538780	6538824	45	INS	2	TR	6556323	6566876	6566876	6577322	6528225	6538779	6538825	6549271
6	6674586	6674586	1	6	6655433	6655742	310	INS	4		6659084	6674586	6674586	6690083	6639928	6655432	6655743	6671242
6	6730576	6733829	3254	6	6711742	6711742	1	DEL	4		6709413	6730575	0	0	6690575	6711742	0	0
6	6750016	6750016	1	6	6727906	6727954	49	INS	4		6733830	6750016	6750016	6757097	6711742	6727905	6727955	6735060
6	6846887	6846949	63	6	6824838	6824838	1	DEL	1		6831370	6846886	6846950	6862450	6809320	6824838	6824838	6840335
6	7224717	7224717	1	6	7202716	7202978	263	INS	1		7210025	7224717	7224717	7240213	7188023	7202715	7202979	7218477
6	8526383	8526458	76	6	8521831	8521831	1	DEL	4	TR	8510738	8526382	8526459	8541959	8506187	8521831	8521831	8537335
6	9549141	9549141	1	6	11226133	11226203	71	INS	1		9538637	9549141	9549141	9559636	11215627	11226132	11226204	11236693
6	9792967	9792967	1	6	11470047	11470094	48	INS	1		9777466	9792967	9792967	9808465	11454564	11470046	11470095	11485595
6	10670354	10670354	1	6	15148527	15148578	52	INS	2		10643524	10670354	10670354	10685769	15121695	15148526	15148579	15163994
6	10817513	10817513	1	6	15295743	15303112	7370	INS	3		10767456	10817513	10817513	11060584	15245682	15295742	15303113	15546201
6	11063223	11063274	52	6	15548840	15548840	1	DEL	2		0	0	11063275	11131326	0	0	15548840	15616897
6	12473065	12473065	1	6	17029037	17029110	74	INS	4	TR	12457545	12473065	12473065	12488544	17013513	17029036	17029111	17044586
6	13479999	13479999	1	6	18036429	18036548	120	INS	1		13464490	13479999	13479999	13495489	18020930	18036428	18036549	18052051
6	13709357	13721885	12529	6	18265989	18265989	1	DEL	2		13697293	13709356	13721886	13732387	18253909	18265989	18265989	18276495
6	13755505	13755505	1	6	18299681	18302431	2751	INS	1		13740003	13755505	13755505	13771002	18284140	18299680	18302432	18317963
6	14145724	14146010	287	6	18693073	18693073	1	DEL	1		14135220	14145723	14146011	14156511	18682564	18693073	18693073	18703582
6	14267996	14270338	2343	6	18815094	18815094	1	DEL	1		14252488	14267995	14270339	14285839	18799582	18815094	18815094	18830621
6	14373092	14373092	1	6	18918037	18920915	2879	INS	4		14333041	14373092	14373092	14374935	18877968	18918036	18920916	18922789
6	14374935	14374935	1	6	18922790	18923384	595	INS	4		0	0	14374935	14375606	0	0	18923385	18923970
6	14375607	14375916	310	6	18923970	18923970	1	DEL	4		0	0	14375917	14416241	0	0	18923970	18964315
6	14618436	14618436	1	6	19166657	19166711	55	INS	2		14603839	14618436	14618436	14633895	19152058	19166656	19166712	19182196
6	14636187	14636449	263	6	19184489	19184489	1	DEL	1		14620684	14636186	14636450	14651948	19168961	19184489	19184489	19199992
6	14662266	14700473	38208	6	19210271	19210271	1	DEL	3		14660203	14662265	14700474	14765911	19208211	19210271	19210271	19275756
6	14765912	14765948	37	6	19275756	19275756	1	DEL	2		0	0	14765949	14772901	0	0	19275756	19282708
6	15210115	15210148	34	6	19719905	19722367	2463	SUB	1		15194614	15210114	15210149	15225613	19704407	19719904	19722368	19737833
6	15455266	15462750	7485	6	19967512	19967512	1	DEL	3		15432496	15455265	15462751	15483251	19944743	19967512	19967512	19988020
6	15494454	15494619	166	6	19999223	19999224	2	SUB	3		15479437	15494453	15494620	15510119	19984206	19999222	19999225	20014723
6	16476273	16476273	1	6	20972539	20976235	3697	INS	3		16431000	16476273	16476273	16529437	20927224	20972538	20976236	21029480
6	16829729	16829729	1	6	21339124	21339215	92	INS	1		16814222	16829729	16829729	16845221	21323618	21339123	21339216	21354704
6	17222879	17222929	51	6	21732354	21732354	1	DEL	2	TR	17207325	17222878	17222930	17238430	21716828	21732354	21732354	21747854
6	17860379	17861238	860	6	22369882	22369882	1	DEL	4	TR	17849356	17860378	17861239	17864084	22358820	22369882	22369882	22372707
6	17864085	17864861	777	6	22372707	22372707	1	DEL	4	TR	0	0	17864862	17883453	0	0	22372707	22391322
6	18691133	18691133	1	6	23315175	23315307	133	INS	1		18675632	18691133	18691133	18706631	23299674	23315174	23315308	23330812
6	19139470	19139470	1	6	23763682	23765745	2064	INS	3		19128450	19139470	19139470	19150576	23752660	23763681	23765746	23776888
6	19647214	19647301	88	6	24273558	24273558	1	DEL	3		19396700	19647213	19647302	19677797	24023083	24273558	24273558	24304054
6	19738607	19738736	130	6	24364875	24364875	1	SUB	1		19723106	19738606	19738737	19754236	24349374	24364874	24364876	24380375
6	20753697	20753697	1	6	25379834	25379930	97	INS	2		20738775	20753697	20753697	20769163	25364875	25379833	25379931	25395395
6	20824279	20824279	1	6	25450515	25450565	51	INS	2		20803737	20824279	20824279	20854736	25429973	25450514	25450566	25481032
6	21267037	21267037	1	6	25877131	25877176	46	INS	2		21265209	21267037	0	0	25875304	25877130	0	0
6	21275911	21275963	53	6	25886084	25886084	1	DEL	4	TR	21267037	21275910	21275964	21286464	25877177	25886084	25886084	25896588
6	22113401	22113401	1	6	26723501	26723679	179	INS	3		22097723	22113401	22113401	22128722	26707820	26723500	26723680	26738963
6	22213753	22213939	187	6	26824119	26824119	1	DEL	3		22198248	22213752	22213940	22229440	26808614	26824119	26824119	26839636
6	22333826	22334982	1157	6	26944033	26944033	1	DEL	3		22318105	22333825	22334983	22350344	26928311	26944033	26944033	26959409
6	22393527	22393527	1	6	27002602	27003307	706	INS	4		22363211	22393527	22393527	22410513	26972282	27002601	27003308	27020297
6	22410514	22410514	1	6	27020298	27020498	201	INS	1		0	0	22410515	22413578	0	0	27020499	27023565
6	22443873	22446277	2405	6	27053886	27053886	1	DEL	2		22428365	22443872	22446278	22461779	27038359	27053886	27053886	27069377
6	23590015	23590081	67	6	28197688	28197688	1	DEL	2		23574482	23590014	23590082	23605582	28182155	28197688	28197688	28213193
6	23806293	23806293	1	6	28413942	28414054	113	INS	3		23785761	23806293	23806293	23826760	28393402	28413941	28414055	28434524
6	25165587	25165873	287	6	29773477	29773477	1	DEL	4	TR	25149021	25165586	25165874	25180592	29756928	29773477	29773477	29788188
6	26643075	26643131	57	6	31373301	31373301	1	DEL	1		26627571	26643074	26643132	26658632	31357796	31373301	31373301	31388801
6	27821356	27821356	1	6	32551615	32551668	54	INS	4	TR	27805779	27821356	27821356	27836778	32536033	32551614	32551669	32567089
6	28447622	28447770	149	6	33177913	33177913	1	DEL	1		28432115	28447621	28447771	28463271	33162406	33177913	33177913	33193418
6	30316213	30316213	1	6	35066528	35066588	61	INS	2		30300673	30316213	30316213	30331350	35050988	35066527	35066589	35081691
6	30574016	30574016	1	6	35324422	35329292	4871	INS	1		30558513	30574016	30574016	30587783	35308917	35324421	35329293	35343075
6	30815532	30820574	5043	6	35570856	35570856	1	DEL	3		30805027	30815531	0	0	35560388	35570856	0	0
6	30822706	30823106	401	6	35572987	35572987	1	DEL	2	TR	30820575	30822705	30823107	30833378	35570856	35572987	35572987	35583248
6	30886303	30886303	1	6	35636212	35636266	55	INS	2		30870750	30886303	30886303	30901749	35620630	35636211	35636267	35651718
6	30961309	30968725	7417	6	35711289	35711289	1	DEL	2		30950804	30961308	30968726	30979226	35700785	35711289	35711289	35721790
6	31712202	31725893	13692	6	36455008	36459626	4619	SUB	3		31681702	31712201	31725894	31777215	36424483	36455007	36459627	36510931
6	32414442	32414442	1	6	37148238	37148289	52	INS	2		32403898	32414442	32414442	32424897	37137691	37148237	37148290	37158751
6	32585288	32586049	762	6	37319180	37319180	1	DEL	4		32569784	32585287	32586050	32601550	37303677	37319180	37319180	37334683
6	33061365	33061425	61	6	37794562	37794562	1	DEL	2		33045839	33061364	33061426	33076897	37779033	37794562	37794562	37810035
6	33707848	33707848	1	6	38467922	38468085	164	INS	1		33692344	33707848	33707848	33723343	38452417	38467921	38468086	38483579
6	34801790	34801790	1	6	39562187	39562519	333	INS	4		34740094	34801790	34801790	34802123	39500471	39562186	39562520	39562856
6	39065556	39065559	4	6	43836221	43836950	730	SUB	1		39050054	39065555	39065560	39080047	43820712	43836220	43836951	43851487
6	42183799	42183799	1	6	46945868	46948512	2645	INS	4		42144892	42183799	0	0	46906958	46945867	0	0
6	42187186	42187186	1	6	46951912	46966957	15046	INS	4	TR	42183799	42187186	42187186	42235723	46948513	46951911	46966958	47015501
6	46421451	46421451	1	6	51194999	51199922	4924	INS	3		46405561	46421451	46421451	46436946	51179107	51194998	51199923	51215424
7	86227	86285	59	7	115588	115588	1	DEL	2		70706	86226	86286	101442	100061	115588	115588	130749
7	1970854	1970854	1	7	2000311	2000373	63	INS	2		1955321	1970854	1970854	1986320	1984776	2000310	2000374	2015840
7	2085036	2085126	91	7	2114611	2114611	1	DEL	2	TR	2069525	2085035	2085127	2100627	2099130	2114611	2114611	2130131
7	2376672	2376672	1	7	2406228	2406280	53	INS	2		2361120	2376672	2376672	2392119	2390670	2406227	2406281	2421701
7	2665753	2665753	1	7	2695261	2695315	55	INS	2	TR	2650184	2665753	2665753	2681183	2679698	2695260	2695316	2710746
7	2869864	2870248	385	7	2899496	2899496	1	DEL	3		2859257	2869863	2870249	2880681	2888888	2899496	2899496	2909936
7	2950603	2950603	1	7	2979854	2979916	63	INS	2	TR	2935492	2950603	2950603	2956333	2964742	2979853	2979917	2985647
7	2956333	2956333	1	7	2985648	2985721	74	INS	1		0	0	2956333	2966037	0	0	2985722	2995432
7	3184360	3184360	1	7	3213771	3233267	19497	INS	3		3123119	3184360	3184360	3194366	3152524	3213770	3233268	3243274
7	3194366	3194366	1	7	3243275	3243333	59	INS	3		0	0	3194366	3227357	0	0	3243334	3276332
7	3606538	3611999	5462	7	3655485	3655488	4	SUB	1		3601038	3606537	3612000	3628956	3650016	3655484	3655489	3672413
7	3628956	3628956	1	7	3672414	3672521	108	INS	1		0	0	3628956	3634449	0	0	3672522	3678077
7	3638500	3638541	42	7	3682151	3682151	1	DEL	1		0	0	3638542	3639448	0	0	3682151	3683057
7	3700464	3700471	8	7	3744168	3744890	723	SUB	1		3683267	3700463	3700472	3714266	3726881	3744167	3744891	3758684
7	4537841	4537841	1	7	4581488	4581751	264	INS	2	TR	4527522	4537841	4537841	4548157	4571164	4581487	4581752	4592068
7	4788648	4789080	433	7	4910326	4910334	9	SUB	1		4778148	4788647	4789081	4799580	4899823	4910325	4910335	4920835
7	4930078	4930078	1	7	5031265	5031313	49	INS	2		4899547	4930078	4930078	4940546	5000763	5031264	5031314	5041781
7	5105750	5105750	1	7	5207003	5224686	17684	INS	3		5079486	5105750	5105750	5153587	5180738	5207002	5224687	5272533
7	6196727	6196777	51	7	6286976	6286976	1	DEL	2	TR	6181173	6196726	6196778	6212278	6271424	6286976	6286976	6302476
7	9579668	9579668	1	7	9671074	9671130	57	INS	3		9564131	9579668	9579668	9595130	9655514	9671073	9671131	9686590
7	9829815	9829815	1	7	9921306	9931577	10272	INS	3		9660039	9829815	0	0	9751508	9921305	0	0
7	9857761	9862824	5064	7	9959503	9959503	1	DEL	4	TR	9829815	9857760	9862825	9878919	9931578	9959503	9959503	9975601
7	12683582	12683582	1	7	12780518	12780594	77	INS	2		12668057	12683582	12683582	12698631	12764986	12780517	12780595	12795679
7	14074360	14074360	1	7	14171632	14171708	77	INS	3		14058817	14074360	14074360	14089816	14156051	14171631	14171709	14187166
7	14364979	14365045	67	7	14462386	14462386	1	DEL	3		14349445	14364978	14365046	14380379	14446851	14462386	14462386	14477707
7	19527618	19527618	1	7	19631471	19633626	2156	INS	1		19517116	19527618	19527618	19538115	19620967	19631470	19633627	19644124
7	21389264	21389345	82	7	21625007	21625007	1	DEL	3		21378748	21389263	21389346	21399842	21614493	21625007	21625007	21635503
7	26743932	26743932	1	7	26986153	26986338	186	INS	4		26728428	26743932	26743932	26759427	26970646	26986152	26986339	27001833
7	29479270	29479270	1	7	29746525	29753591	7067	INS	3		28960969	29479270	29479270	29831968	29228137	29746524	29753592	30106375
7	31494539	31496362	1824	7	31769160	31769161	2	SUB	3		31474039	31494538	31496363	31506862	31748660	31769159	31769162	31779661
7	33694498	33694574	77	7	33981565	33981565	1	DEL	1		33678990	33694497	33694575	33710071	33966058	33981565	33981565	33997062
7	38710526	38710526	1	7	38967369	38968411	1043	INS	3		38640410	38710526	38710526	38787540	38897252	38967368	38968412	39045430
7	40792942	40793020	79	7	41050963	41050963	1	DEL	2		40777409	40792941	40793021	40808521	41035424	41050963	41050963	41066465
7	41623640	41623731	92	7	41885634	41885634	1	DEL	4	TR	41593623	41623639	41623732	41659686	41855484	41885634	41885634	41921620
7	43820053	43820183	131	7	44082652	44082652	1	DEL	1		43807194	43820052	43820184	43939018	44069752	44082652	44082652	44201551
7	48914914	48915000	87	7	49169540	49169540	1	DEL	4	TR	48894498	48914913	48915001	48935640	49149115	49169540	49169540	49190182
7	49302651	49302651	1	7	49557274	49557344	71	INS	3		49287307	49302651	49302651	49318083	49541927	49557273	49557345	49572780
7	50052716	50052784	69	7	50307533	50307533	1	DEL	2	TR	50037147	50052715	50052785	50068263	50291962	50307533	50307533	50323033
7	50894853	50918530	23678	7	51149691	51149691	1	DEL	3		50874801	50894852	50918531	50947476	51129644	51149691	51149691	51178627
7	53476562	53476562	1	7	53708247	53708297	51	INS	3		53461243	53476562	53476562	53492026	53692910	53708246	53708298	53723763
7	54628813	54628869	57	7	54860802	54860802	1	DEL	3		54598264	54628812	54628870	54644370	54830253	54860802	54860802	54876309
7	55438410	55480815	42406	7	55670393	55670393	1	DEL	3		55424991	55438409	55480816	55486317	55656973	55670393	55670393	55675894
7	56997341	56997508	168	7	57187168	57187168	1	DEL	1		56974395	56997340	56997509	57013007	57164237	57187168	57187168	57202667
7	57273509	57273509	1	7	57449679	57449737	59	INS	2	TR	57257944	57273509	57273509	57288943	57434090	57449678	57449738	57465173
7	57333600	57333600	1	7	57509818	57518592	8775	INS	2		57320255	57333600	57333600	57350474	57496476	57509817	57518593	57535467
7	57350475	57350655	181	7	57535467	57535467	1	DEL	2		0	0	57350656	57370707	0	0	57535467	57555517
7	57508025	57508025	1	7	57712972	57713991	1020	INS	3		57457970	57508025	57508025	57562645	57662737	57712971	57713992	57768621
7	57737176	57737224	49	7	57930242	57930242	1	DEL	2		57721653	57737175	57737225	57751882	57914721	57930242	57930242	57944893
7	57772902	57772956	55	7	57965914	57965914	1	DEL	4	TR	57770763	57772901	57772957	57801825	57963776	57965914	57965914	57994673
7	58593956	58593956	1	7	58786899	58786968	70	INS	4	TR	58582085	58593956	58593956	58612561	58775085	58786898	58786969	58805583
7	60536507	60536565	59	7	60844454	60844454	1	DEL	2		60525969	60536506	60536566	60547066	60833917	60844454	60844454	60854954
7	61374024	61374029	6	7	61667011	61667650	640	SUB	1		61363524	61374023	61374030	61385170	61656516	61667010	61667651	61678791
7	61855978	61856877	900	7	62149636	62149636	1	SUB	1		61845478	61855977	61856878	61867377	62139136	62149635	62149637	62160137
7	63048798	63048798	1	7	63341779	63342612	834	SUB	3		63038399	63048797	63048799	63059398	63331295	63341778	63342613	63353272
7	63407001	63407001	1	7	63700981	63705693	4713	INS	2		63386654	63407001	63407001	63425850	63680627	63700980	63705694	63724542
7	63425851	63430723	4873	7	63724542	63724542	1	DEL	3		0	0	0	0	0	0	0	0
7	63430999	63431049	51	7	63724816	63724816	1	DEL	3		63430724	63430998	63431050	63442053	63724542	63724816	63724816	63735820
7	63459778	63459778	1	7	63753524	63753645	122	INS	2	TR	63444928	63459778	63459778	63475262	63738696	63753523	63753646	63769145
7	63587507	63587667	161	7	63881421	63881421	1	DEL	2		63572028	63587506	63587668	63593831	63865929	63881421	63881421	63887586
7	63593832	63593962	131	7	63887587	63887591	5	SUB	1		0	0	63593963	63609236	0	0	63887586	63902868
7	64492524	64492524	1	7	64786253	64790950	4698	INS	4		64395729	64492524	64492524	64548235	64689435	64786252	64790951	64846679
7	64566019	64570888	4870	7	64864465	64864465	1	DEL	1		64545514	64566018	64570889	64581389	64843958	64864465	64864465	64874966
7	66676077	66676145	69	7	66980590	66980590	1	DEL	1		66660547	66676076	66676146	66691646	66965058	66980590	66980590	66996091
7	67222829	67222895	67	7	67527322	67527322	1	DEL	2		67207260	67222828	67222896	67228752	67511754	67527322	67527322	67533194
7	67228753	67229229	477	7	67533194	67533194	1	DEL	2		0	0	67229230	67238396	0	0	67533194	67542361
8	90323	90323	1	8	141355	141505	151	INS	1		75336	90323	90323	105811	126365	141354	141506	156954
8	212846	212964	119	8	263454	263454	1	DEL	1		203383	212845	212965	216799	253989	263454	263454	267283
8	216800	216994	195	8	267284	267441	158	SUB	1		0	0	0	0	0	0	0	0
8	218931	218931	1	8	269406	269458	53	INS	2	TR	216995	218931	218931	221336	267442	269405	269459	271939
8	221337	221382	46	8	271939	271939	1	DEL	1		0	0	221383	234382	0	0	271939	284895
8	247202	247432	231	8	297711	297711	1	DEL	1		242452	247201	0	0	292965	297711	0	0
8	265292	265292	1	8	315560	317249	1690	INS	3		247433	265292	265292	291181	297711	315559	317250	343138
8	571461	571461	1	8	623505	646910	23406	INS	4	TR	522478	571461	571461	587291	574507	623504	646911	662746
8	721555	721555	1	8	797084	797195	112	INS	1		706053	721555	721555	735526	781565	797083	797196	811183
8	948876	948876	1	8	1024621	1028398	3778	SUB	4		930862	948875	948877	959748	1006568	1024620	1028399	1039280
8	1003762	1003762	1	8	1083316	1086179	2864	INS	4	TR	988204	1003762	1003762	1024215	1067756	1083315	1086180	1106631
8	1323935	1324274	340	8	1406477	1406477	1	DEL	1		1313432	1323934	1324275	1334775	1395952	1406477	1406477	1416937
8	1343063	1343101	39	8	1425230	1425230	1	DEL	2		0	0	1343102	1343975	0	0	1425230	1426053
8	1506941	1507375	435	8	1589089	1589089	1	DEL	3		1491264	1506940	1507376	1522845	1573412	1589089	1589089	1604472
8	1624026	1624026	1	8	1705681	1706224	544	INS	1		1608524	1624026	1624026	1639523	1690173	1705680	1706225	1721699
8	1661505	1661505	1	8	1743732	1744537	806	INS	1		1646004	1661505	1661505	1677003	1728179	1743731	1744538	1760015
8	1699935	1700111	177	8	1782945	1782948	4	SUB	1		1684434	1699934	1700112	1715611	1767450	1782944	1782949	1798456
8	1717724	1717724	1	8	1800542	1800650	109	INS	1		1702222	1717724	1717724	1733221	1785070	1800541	1800651	1816186
8	2591874	2592275	402	8	2675096	2675137	42	SUB	1		2576374	2591873	2592276	2607775	2659582	2675095	2675138	2690644
8	2807713	2807713	1	8	2890566	2890678	113	INS	4	TR	2792213	2807713	2807713	2823212	2875047	2890565	2890679	2906178
8	2972958	2977828	4871	8	3055904	3055904	1	DEL	1		2962452	2972957	2977829	2988329	3045399	3055904	3055904	3066410
8	3138782	3138865	84	8	3216916	3216916	1	DEL	1		3123274	3138781	3138866	3153016	3201404	3216916	3216916	3231099
8	3153017	3153121	105	8	3231099	3231099	1	DEL	1		0	0	3153122	3154366	0	0	3231099	3232343
8	3259705	3259927	223	8	3337704	3338751	1048	SUB	3		3244196	3259704	3259928	3275195	3322187	3337703	3338752	3354021
8	3387083	3387136	54	8	3465926	3466096	171	SUB	3		3371583	3387082	3387137	3390969	3450447	3465925	3466097	3469945
8	3390969	3390969	1	8	3469946	3470257	312	INS	1		0	0	3390969	3402582	0	0	3470258	3481872
8	3450684	3460236	9553	8	3530007	3530007	1	DEL	1		3445178	3450683	3460237	3470165	3524464	3530007	3530007	3539938
8	3470165	3470165	1	8	3539939	3539979	41	INS	3		0	0	3470165	3480737	0	0	3539980	3550557
8	3543714	3544290	577	8	3613517	3613517	1	DEL	1		3528212	3543713	3544291	3559790	3598013	3613517	3613518	3629021
8	4338873	4339930	1058	8	4408260	4408260	1	DEL	3		4322988	4338872	4339931	4355480	4392350	4408260	4408260	4423761
8	5187158	5187158	1	8	5255595	5255764	170	INS	4		5167038	5187158	5187158	5187336	5235558	5255594	5255765	5255917
8	5187337	5187436	100	8	5255918	5255920	3	SUB	4		0	0	5187437	5206876	0	0	5255917	5275368
8	11119366	11119412	47	8	13783613	13783613	1	DEL	2		11103824	11119365	11119413	11134873	13768072	13783613	13783613	13799073
8	12654692	12654692	1	8	15318943	15319134	192	INS	1		12644188	12654692	12654692	12665187	15308437	15318942	15319135	15329629
8	14091955	14136527	44573	8	16756555	16756555	1	DEL	3		14011455	14091954	14136528	14246902	16676020	16756555	16756555	16866937
8	15237735	15237735	1	8	17857794	17871400	13607	INS	3		15054071	15237735	15237735	15297677	17674109	17857793	17871401	17931341
8	16287866	16287866	1	8	18920765	18922246	1482	INS	1		16274164	16287866	16287866	16303364	18907050	18920764	18922247	18937753
8	19116361	19116361	1	8	21751243	21756350	5108	INS	4		19096690	19116361	19116361	19155785	21731564	21751242	21756351	21795805
8	26421275	26422077	803	8	29190020	29190020	1	DEL	4	TR	26393618	26421274	26422078	26460260	29162367	29190020	29190020	29228264
8	26637470	26639472	2003	8	29405523	29405523	1	DEL	3		26620132	26637469	26639473	26654065	29388185	29405523	29405523	29420112
8	27476511	27480136	3626	8	30242633	30242633	1	DEL	2		27466007	27476510	27480137	27490637	30232129	30242633	30242633	30253133
8	28422892	28422949	58	8	31185495	31185495	1	DEL	2	TR	28409147	28422891	28422950	28438451	31171752	31185495	31185495	31200996
8	30516171	30516171	1	8	33278892	33283987	5096	INS	4		30489727	30516171	30516171	30547497	33252451	33278891	33283988	33315315
8	30547497	30547497	1	8	33315316	33322137	6822	INS	4		0	0	30547497	30593732	0	0	33322138	33368382
8	30887016	30887016	1	8	33661697	33662097	401	SUB	1		30872269	30887015	30887017	30902513	33646948	33661696	33662098	33677595
8	31470648	31470648	1	8	34245746	34246678	933	INS	4		31455147	31470648	31470648	31485100	34230235	34245745	34246679	34261137
8	34919701	34919701	1	8	37696183	37696257	75	INS	2	TR	34904130	34919701	34919701	34935129	37680610	37696182	37696258	37711688
8	34976190	34976190	1	8	37752752	37753527	776	INS	4	TR	34959407	34976190	34976190	34990094	37735967	37752751	37753528	37767418
8	36021416	36021449	34	8	38798916	38799058	143	SUB	1		36005915	36021415	36021450	36036914	38783414	38798915	38799059	38814524
8	37178810	37178911	102	8	39961079	39961081	3	SUB	1		37163308	37178809	37178912	37194411	39945577	39961078	39961082	39976582
8	40051857	40051857	1	8	42834179	42834290	112	INS	1		40041346	40051857	40051857	40062345	42823667	42834178	42834291	42844760
8	41277782	41277827	46	8	44060241	44060241	1	DEL	2	TR	41262301	41277781	41277828	41293313	44044762	44060241	44060241	44075725
8	41361371	41361371	1	8	44143788	44143838	51	INS	2	TR	41345805	41361371	41361371	41376804	44128220	44143787	44143839	44159272
8	42463233	42510425	47193	8	45245818	45245818	1	DEL	4		42424765	42463232	42510426	42512958	45207346	45245818	45245818	45248349
8	42599399	42601109	1711	8	45334809	45334809	1	DEL	4	TR	42588902	42599398	42601110	42612391	45324308	45334809	45334809	45346065
8	42601203	42603019	1817	8	45336619	45336619	1	DEL	4		42587741	42601202	42603020	42620188	45323147	45336619	45336620	45353862
8	43955694	43955740	47	8	46689584	46689584	1	DEL	2		43944641	43955693	43955741	43970140	46678534	46689584	46689584	46703985
8	43970141	43981478	11338	8	46703986	46703989	4	SUB	3		0	0	43981479	44016978	0	0	46703985	46739494
8	47638143	47638195	53	8	50361780	50361780	1	DEL	2		47622606	47638142	47638196	47653696	50346244	50361780	50361780	50377265
8	49100880	49100982	103	8	51824705	51824705	1	DEL	2		49086433	49100879	49100983	49116488	51810259	51824705	51824705	51840206
8	50012709	50012709	1	8	52736546	52736594	49	INS	2	TR	50002158	50012709	50012709	50023157	52725991	52736545	52736595	52747048
8	50269068	50269116	49	8	52993005	52993005	1	DEL	2		50254761	50269067	50269117	50284617	52978699	52993005	52993005	53008513
8	51606306	51606306	1	8	54330373	54331417	1045	INS	4		51602587	51606303	51606303	51627696	54314085	54317801	54331418	54352811
8	54223599	54223663	65	8	56949080	56949080	1	DEL	2		54208075	54223598	54223664	54239164	56933557	56949080	56949080	56964582
8	54406012	54406012	1	8	57131466	57131528	63	INS	2		54390480	54406012	54406012	54421479	57115934	57131465	57131529	57147000
8	54605482	54605483	2	8	57331169	57331267	99	SUB	1		54592715	54605481	54605484	54612911	57318329	57331168	57331268	57338672
8	54612911	54612911	1	8	57338673	57342050	3378	INS	1		0	0	54612911	54613714	0	0	57342051	57342835
8	54616259	54616259	1	8	57345390	57345494	105	INS	2		54612911	54616259	54616259	54617201	57342051	57345389	57345495	57346424
8	54617202	54617480	279	8	57346424	57346424	1	DEL	1		0	0	54617481	54628221	0	0	57346424	57357173
8	55555932	55555932	1	8	58285033	58285091	59	INS	2	TR	55540372	55555932	55555932	55571371	58269483	58285032	58285092	58300536
8	55641439	55641439	1	8	58370663	58371892	1230	INS	1		55630937	55641439	55641439	55651936	58360159	58370662	58371893	58382407
8	55710679	55710679	1	8	58441162	58448321	7160	INS	3		55693976	55710679	55710679	55729261	58424457	58441161	58448322	58466904
8	56002788	56002788	1	8	58731646	58731750	105	INS	1		55987283	56002788	56002788	56017526	58716163	58731645	58731751	58746529
8	56063013	56063019	7	8	58792081	58792242	162	SUB	1		56047511	56063012	56063020	56077585	58776561	58792080	58792243	58806818
8	56112650	56112650	1	8	58841894	58841970	77	INS	2		56097112	56112650	56112650	56128111	58826352	58841893	58841971	58857429
8	56382921	56382921	1	8	59108865	59108940	76	INS	2	TR	56354936	56382921	56382921	56405440	59080862	59108864	59108941	59131427
8	56849330	56849330	1	8	59597862	59598779	918	INS	1		56833818	56849330	56849330	56864817	59582367	59597861	59598780	59614213
8	56888562	56888653	92	8	59638005	59638005	1	DEL	1		56878348	56888561	56888654	56893847	59627734	59638005	59638005	59643212
8	56893848	56894889	1042	8	59643213	59644026	814	SUB	3		0	0	56894890	56910389	0	0	59643212	59659476
8	58823180	58823180	1	8	61572525	61572589	65	INS	2		58807648	58823180	58823180	58838647	61556988	61572524	61572590	61588059
8	59685601	59685601	1	8	62435109	62435389	281	INS	1		59675100	59685601	59685601	59696099	62424607	62435108	62435390	62445886
8	60057346	60057392	47	8	62807357	62807357	1	DEL	4	TR	60046062	60057345	60057393	60067061	62796012	62807357	62807357	62817135
8	60318112	60318112	1	8	63068190	63073049	4860	INS	1		60292609	60318112	60318112	60333553	63042688	63068189	63073050	63088493
8	60502127	60502127	1	8	63257084	63257412	329	INS	1		60486623	60502127	60502127	60517622	63241579	63257083	63257413	63272905
8	60792028	60792028	1	8	63547277	63547361	85	INS	2		60776485	60792028	60792028	60807484	63531733	63547276	63547362	63562823
8	61066410	61066426	17	8	63821912	63824692	2781	SUB	1		61050909	61066409	61066427	61081908	63806413	63821911	63824693	63840175
8	61087325	61087385	61	8	63845595	63845595	1	DEL	2		61071797	61087324	61087386	61102214	63830066	63845595	63845595	63860432
8	61102215	61102471	257	8	63860432	63860432	1	DEL	1		0	0	61102472	61102886	0	0	63860432	63860865
8	61259185	61259185	1	8	64017188	64017296	109	INS	4	TR	61243511	61259185	61259185	61273447	64001513	64017187	64017297	64031561
8	61315672	61315766	95	8	64073800	64073800	1	DEL	2		61305107	61315671	61315767	61326267	64063234	64073800	64073800	64084296
8	61472919	61472919	1	8	64231026	64235896	4871	INS	3		61382903	61472919	0	0	64140942	64231025	0	0
8	61475191	61475457	267	8	64238168	64238168	1	DEL	4	TR	61472919	61475190	61475458	61493902	64235897	64238168	64238168	64256613
8	61744220	61744220	1	8	64506904	64507113	210	INS	2		61728715	61744220	61744220	61759931	64491396	64506903	64507114	64522825
8	62363883	62364018	136	8	65112607	65112616	10	SUB	1		62348936	62363882	62364019	62379518	65097653	65112606	65112617	65128105
8	62461039	62461073	35	8	65209663	65209789	127	SUB	1		62445675	62461038	62461074	62476536	65194316	65209662	65209790	65225260
8	62625139	62625246	108	8	65373920	65373920	1	DEL	1		62611942	62625138	62625247	62640746	65360719	65373920	65373921	65389422
8	63265999	63265999	1	8	66014730	66017712	2983	INS	4	TR	63239535	63265999	63265999	63276049	65988265	66014729	66017713	66027763
8	63382831	63382899	69	8	66134523	66134523	1	DEL	1		63367880	63382830	63382900	63398400	66119565	66134523	66134523	66149995
8	63400110	63407793	7684	8	66151704	66151704	1	DEL	4	TR	63397956	63400109	63407794	63416161	66149551	66151704	66151704	66160060
8	63416162	63417770	1609	8	66160061	66160066	6	SUB	1		0	0	0	0	0	0	0	0
8	63424839	63426358	1520	8	66167161	66167161	1	DEL	1		63417771	63424838	63426359	63430557	66160067	66167161	66167161	66171362
8	63496998	63496998	1	8	66237832	66238116	285	INS	2		63481463	63496998	63496998	63512462	66222283	66237831	66238117	66253585
8	63620775	63621143	369	8	66361885	66361885	1	DEL	1		63605271	63620774	63621144	63636643	66346393	66361885	66361885	66377388
8	63853487	63853487	1	8	66594274	66594332	59	INS	1		63837970	63853487	63853487	63868657	66578755	66594273	66594333	66609501
8	63916297	63916543	247	8	66657148	66657148	1	DEL	1		63900794	63916296	63916544	63932043	66641641	66657148	66657148	66672654
8	63981654	63981654	1	8	66722275	66722313	39	INS	3		63971536	63981654	63981654	63987049	66712160	66722274	66722314	66727699
8	63987049	63987049	1	8	66727700	66727810	111	INS	1		0	0	0	0	0	0	0	0
8	63987373	63987440	68	8	66728135	66728135	1	DEL	2		63987049	63987372	63987441	63995357	66727811	66728135	66728135	66736051
9	706114	706114	1	9	710708	726950	16243	INS	2	TR	675732	706114	706114	716164	680303	710707	726951	737002
9	1377839	1377873	35	9	1398752	1398752	1	DEL	1		1371330	1377838	1377874	1385269	1392245	1398752	1398752	1406132
9	1385269	1385269	1	9	1406133	1406665	533	INS	1		0	0	1385269	1400760	0	0	1406666	1422194
9	1416214	1416214	1	9	1437672	1439932	2261	INS	1		1401317	1416214	1416214	1430713	1422750	1437671	1439933	1454338
9	1430713	1430713	1	9	1454339	1454446	108	INS	1		0	0	1430713	1431709	0	0	1454447	1455440
9	1440594	1441300	707	9	1464392	1464436	45	SUB	3		0	0	0	0	0	0	0	0
9	1445023	1445108	86	9	1468154	1468154	1	DEL	3	TR	1441301	1445022	1445109	1459246	1464437	1468154	1468154	1482300
9	1459247	1459588	342	9	1482300	1482300	1	DEL	1		0	0	1459589	1460727	0	0	1482300	1483437
9	1562580	1562932	353	9	1585358	1585358	1	DEL	1		1551017	1562579	1562933	1570631	1573806	1585358	1585358	1593004
9	1570632	1570634	3	9	1593005	1593273	269	SUB	1		0	0	0	0	0	0	0	0
9	1581352	1582372	1021	9	1603980	1609202	5223	SUB	4		0	0	1582373	1583636	0	0	1609203	1626555
9	1607731	1607945	215	9	1634547	1634547	1	DEL	1		1592228	1607730	1607946	1623446	1619059	1634547	1634547	1650038
9	1932034	1932034	1	9	1943411	1943448	38	INS	1		1924121	1932034	1932034	1934621	1935494	1943410	1943449	1946041
9	1934622	1934745	124	9	1946041	1946041	1	DEL	1		0	0	1934746	1945234	0	0	1946041	1956535
9	2327959	2328002	44	9	2339278	2339278	1	DEL	2		2314774	2327958	2328003	2328294	2326075	2339278	2339278	2339568
9	2328294	2328294	1	9	2339569	2339991	423	INS	1		0	0	2328294	2343460	0	0	2339992	2355161
9	2989152	2989152	1	9	3000941	3005811	4871	INS	1		2975034	2989152	2989152	3003613	2986822	3000940	3005812	3020279
9	5017786	5018000	215	9	5713863	5713863	1	DEL	2		5003020	5017785	5018001	5033501	5699095	5713863	5713863	5729414
9	5751262	5751281	20	9	6512768	6515208	2441	SUB	1		5735993	5751261	5751282	5766188	6497499	6512767	6515209	6530118
9	6398006	6400262	2257	9	7161950	7161955	6	SUB	1		6387505	6398005	6400263	6410762	7151443	7161949	7161956	7172460
9	6464085	6464085	1	9	7225789	7225857	69	INS	1		6448582	6464085	6464085	6479581	7210285	7225788	7225858	7241355
9	7311214	7311280	67	9	8072953	8072953	1	DEL	2		7295648	7311213	7311281	7326781	8057384	8072953	8072953	8088455
9	10231557	10231557	1	9	10993569	10993653	85	INS	2		10191032	10231557	10231557	10275932	10953017	10993568	10993654	11038073
9	10676451	10676541	91	9	11438672	11438672	1	DEL	2		10660910	10676450	10676542	10692042	11423131	11438672	11438672	11454173
9	10876927	10876927	1	9	11639077	11639147	71	INS	1		10861836	10876927	10876927	10892423	11623983	11639076	11639148	11654644
9	13411293	13411293	1	9	14174279	14181337	7059	INS	2		13382588	13411293	13411293	13434522	14145573	14174278	14181338	14204574
9	13748619	13773881	25263	9	14518756	14518756	1	DEL	3		13720960	13748618	13773882	13789729	14491100	14518756	14518756	14534603
9	16449977	16450050	74	9	17195273	17195273	1	DEL	1		16434470	16449976	16450051	16465551	17179767	17195273	17195273	17210775
9	17959759	17959759	1	9	18705098	18731436	26339	INS	3	TR	17926684	17959759	17959759	17976820	18672020	18705097	18731437	18748499
9	23689797	23689797	1	9	22924486	22924585	100	INS	1		23674293	23689797	23689797	23704384	22908981	22924485	22924586	22939174
9	24262244	24262314	71	9	23497120	23497120	1	DEL	2		24246719	24262243	24262315	24277815	23481594	23497120	23497120	23512621
9	27715937	27715937	1	9	26984046	26985554	1509	INS	1		27700436	27715937	27715937	27730286	26968538	26984045	26985555	26999906
9	31295621	31295621	1	9	30565837	30565889	53	INS	2	TR	31280046	31295621	31295621	31311045	30550257	30565836	30565890	30581316
9	34890627	34890627	1	9	34238024	34238123	100	INS	1		34875270	34890627	34890627	34906125	34222666	34238023	34238124	34253622
9	34989529	34989529	1	9	34337031	34337542	512	INS	1		34972127	34989529	34989529	35010025	34319627	34337030	34337543	34358045
9	39634262	39634262	1	9	38982902	38982972	71	INS	2		39623740	39634262	39634262	39644739	38972379	38982901	38982973	38993451
9	45417103	45417103	1	9	44766935	44766995	61	INS	2		45401581	45417103	45417103	45432580	44751410	44766934	44766996	44782474
9	45953250	45953296	47	9	45303362	45303362	1	DEL	2		45937701	45953249	45953297	45968789	45287811	45303362	45303362	45318855
9	46601576	46601576	1	9	45951723	45951769	47	INS	2	TR	46591004	46601576	46601576	46612003	45941147	45951722	45951770	45962201
9	47737134	47737134	1	9	47093497	47093561	65	INS	4	TR	47710438	47737134	47737134	47747515	47066709	47093496	47093562	47103949
9	47923995	47923995	1	9	47277600	47290174	12575	INS	3		47906356	47923995	47923995	47951103	47259904	47277599	47290175	47317285
9	48746910	48746910	1	9	48113163	48113243	81	INS	3		48731382	48746910	48746910	48762381	48097630	48113162	48113244	48128719
9	50762141	50762935	795	9	50129252	50129252	1	DEL	4		50745786	50762140	50762936	50770626	50112956	50129252	50129252	50136922
9	50770626	50770626	1	9	50136923	50136982	60	INS	1		0	0	50770626	50778383	0	0	50136983	50144738
9	52398694	52398694	1	9	51765220	51765623	404	INS	1		52382641	52398693	0	0	51749167	51765219	0	0
9	52399319	52399319	1	9	51766252	51766635	384	INS	2	TR	52398695	52399319	52399319	52415073	51765624	51766251	51766636	51782392
9	52913223	52913223	1	9	52280606	52290745	10140	INS	4		52875264	52913223	52913223	52992154	52242636	52280605	52290746	52369682
9	53902836	53902836	1	9	53280512	53280580	69	INS	4	TR	53887234	53902836	53902836	53918233	53264903	53280511	53280581	53295986
9	54830229	54830301	73	9	54208141	54208141	1	DEL	2		54814689	54830228	54830302	54845789	54192594	54208141	54208141	54223635
9	55095002	55095002	1	9	54472902	54474953	2052	SUB	4		55045480	55095001	55095003	55114615	54423370	54472901	54474954	54494570
9	56418826	56418826	1	9	55799115	55799173	59	INS	2	TR	56403250	56418826	56418826	56434249	55783537	55799114	55799174	55814611
9	57049753	57049753	1	9	56430294	56431669	1376	INS	3		57039260	57049753	57049753	57061247	56419802	56430293	56431670	56443166
9	59005969	59005969	1	9	58389634	58389734	101	INS	3		58985422	59005969	59005969	59016421	58369083	58389633	58389735	58400186
9	59636144	59636144	1	9	59020070	59020230	161	INS	2		59620641	59636144	59636144	59651640	59004566	59020069	59020231	59035721
9	59687854	59687854	1	9	59071939	59072340	402	INS	1		59672769	59687854	59687854	59703348	59056852	59071938	59072341	59087843
9	59743238	59753065	9828	9	59127734	59128659	926	SUB	1		59732738	59743237	59753066	59763565	59117234	59127733	59128660	59139127
9	59859668	59860069	402	9	59235227	59235227	1	DEL	1		59844160	59859667	59860070	59875570	59219720	59235227	59235227	59250775
9	60788097	60788227	131	9	60163647	60163647	1	DEL	1		60772595	60788096	60788228	60803728	60148143	60163647	60163647	60179175
9	62085297	62085297	1	9	61423614	61432898	9285	INS	4		62055839	62085297	62085297	62123673	61394151	61423613	61432899	61471278
9	62215306	62215306	1	9	61562870	61563127	258	INS	4		62204740	62215306	62215306	62225739	61552302	61562869	61563128	61573536
9	63474772	63474772	1	9	62830993	62831056	64	INS	4	TR	63459157	63474772	63474772	63490156	62815364	62830992	62831057	62846419
9	63843084	63849221	6138	9	63199411	63199411	1	DEL	3		63831457	63843083	63849222	63862925	63187767	63199411	63199411	63213131
9	63862926	63872139	9214	9	63213131	63213131	1	DEL	3		0	0	63872140	63878679	0	0	63213131	63219673
9	63907305	63907382	78	9	63248348	63248348	1	DEL	1		63896801	63907304	63907383	63917884	63237827	63248348	63248348	63258842
9	63969067	63969067	1	9	63310419	63314604	4186	INS	4		63956554	63969337	63969337	63970481	63297575	63310418	63314605	63315759
9	63981339	63981339	1	9	63394689	63394737	49	INS	4		0	0	63991339	63999304	0	0	63394738	63412713
9	64114469	64114582	114	9	63527887	63527887	1	DEL	1		64098966	64114468	64114583	64130083	63512331	63527887	63527887	63543472
9	64165689	64165689	1	9	63579135	63579620	486	INS	1		64150184	64165689	64165689	64169520	63563582	63579134	63579621	63583452
9	64169521	64169754	234	9	63583452	63583452	1	DEL	1		0	0	64169755	64181183	0	0	63583452	63594881
9	64232908	64232908	1	9	63646582	63646640	59	INS	2		64217368	64232908	64232908	64247102	63631045	63646581	63646641	63660838
9	65631738	65631738	1	9	65045574	65050444	4871	INS	1		65616233	65631738	65631738	65647232	65030066	65045573	65050445	65065943
9	65920151	65920151	1	9	65338863	65338998	136	INS	1		65904448	65920151	65920151	65934896	65323175	65338862	65338999	65353746
9	65984243	65984243	1	9	65403257	65403559	303	INS	1		65972716	65984243	0	0	65391621	65403256	0	0
9	65987375	65987486	112	9	65406718	65406718	1	DEL	2	TR	65984243	65987374	65987487	65993715	65403560	65406718	65406718	65412966
9	66070649	66070836	188	9	65489965	65489965	1	DEL	1		66055144	66070648	66070837	66086337	65474438	65489965	65489965	65505467
9	67507493	67507513	21	9	66926799	66928054	1256	SUB	1		67495612	67507492	67507514	67509186	66914866	66926798	66928055	66929707
9	67509187	67509189	3	9	66929708	66932109	2402	SUB	1		0	0	67509190	67511270	0	0	66929707	66934171
9	67511271	67551467	40197	9	66934172	66934472	301	SUB	3		0	0	67551468	67553131	0	0	66934171	66936113
9	67553132	67553357	226	9	66936113	66936113	1	DEL	3		0	0	67553358	67559937	0	0	66936113	66942913
9	67559937	67559937	1	9	66942914	66943229	316	INS	1		0	0	67559937	67561298	0	0	66943230	66944598
9	67559945	67559945	1	9	66942922	66943237	316	INS	1		0	0	67559945	67561298	0	0	66943238	66944598
9	67561299	67561985	687	9	66944598	66944598	1	DEL	1		0	0	67561986	67563945	0	0	66944598	66946483
9	67563945	67563945	1	9	66946484	66946850	367	INS	1		0	0	0	67570435	0	0	66946483	66953335
9	67718067	67718067	1	9	67100997	67105948	4952	INS	3		67685271	67718067	67718067	67755827	67068194	67100996	67105949	67143740
9	68294513	68312282	17770	9	67682335	67682335	1	DEL	2		68289012	68294512	68312283	68318161	67676835	67682335	67682335	67688208
9	68454178	68454178	1	9	67821912	67824249	2338	INS	4		0	0	68454178	68473031	0	0	67824250	67843072
10	222395	222440	46	10	353850	353850	1	DEL	2		206895	222394	222441	226039	338351	353850	353850	357482
10	226040	226115	76	10	357482	357482	1	DEL	2		0	0	226116	241616	0	0	357482	373024
10	249905	252417	2513	10	381322	381322	1	DEL	3		233597	249904	252418	261210	365004	381322	381322	390112
10	272322	272322	1	10	403449	405270	1822	INS	3		0	0	272322	276877	0	0	405271	409826
10	386650	386666	17	10	519647	519769	123	SUB	1		371147	386649	386667	402146	504186	519646	519770	535257
10	930006	930006	1	10	1063178	1063251	74	INS	2	TR	915681	930006	930006	945428	1048829	1063177	1063252	1078674
10	1300155	1300155	1	10	1433425	1437774	4350	INS	4	TR	1290104	1300155	1300155	1318653	1423365	1433424	1437775	1456261
10	1386374	1386468	95	10	1524017	1524017	1	DEL	2	TR	1384556	1386373	1386469	1415663	1522202	1524017	1524017	1553083
10	1495736	1495736	1	10	1633147	1633561	415	INS	2		1483969	1495736	1495736	1497047	1621398	1633146	1633562	1634879
10	1497047	1497047	1	10	1634880	1634936	57	INS	1		0	0	1497047	1512543	0	0	1634937	1650478
10	1521756	1522038	283	10	1659703	1659703	1	DEL	2	TR	1506095	1521755	1522039	1537480	1644031	1659703	1659703	1675129
10	3802460	3803929	1470	10	4052679	4052679	1	DEL	2		3786948	3802459	3803930	3819426	4037165	4052679	4052679	4068174
10	4441037	4441087	51	10	4684161	4684161	1	DEL	2	TR	4425502	4441036	4441088	4456588	4668622	4684161	4684161	4699662
10	4934864	4934872	9	10	5177975	5178134	160	SUB	1		4924362	4934863	4934873	4945361	5167473	5177974	5178135	5188601
10	5356472	5356472	1	10	5599750	5601492	1743	INS	1		5341054	5356472	5356472	5371251	5584311	5599749	5601493	5616271
10	5413947	5414496	550	10	5658933	5658933	1	DEL	2		5398443	5413946	5414497	5429995	5643432	5658933	5658933	5674431
10	5949773	5949773	1	10	6194344	6194416	73	INS	2		5934246	5949773	5949773	5965194	6178813	6194343	6194417	6209841
10	6461153	6461153	1	10	6705848	6712151	6304	INS	3		6435967	6461153	6461153	6482808	6680669	6705847	6712152	6733806
10	6537092	6537264	173	10	6788089	6788089	1	DEL	2		6521591	6537091	0	0	6772588	6788089	0	0
10	6542197	6542197	1	10	6793022	6793074	53	INS	3	TR	6537265	6542197	6542197	6550612	6788089	6793021	6793075	6801486
10	6550613	6550713	101	10	6801486	6801486	1	DEL	1		0	0	6550714	6577031	0	0	6801487	6827836
10	6653859	6653859	1	10	6904678	6904727	50	INS	2		6633306	6653859	6653859	6666971	6884121	6904677	6904728	6917844
10	6666972	6667020	49	10	6917844	6917844	1	DEL	2		0	0	6667021	6674305	0	0	6917844	6925128
10	6678311	6678402	92	10	6929132	6929132	1	DEL	1		0	0	6678403	6693902	0	0	6929132	6944636
10	6759524	6759524	1	10	7010263	7012991	2729	INS	3		6739469	6759524	0	0	6990205	7010262	0	0
10	6839791	6839791	1	10	7093171	7093211	41	INS	3		6759524	6839791	6839791	6851554	7012992	7093170	7093212	7105001
10	6851554	6851554	1	10	7105002	7105098	97	INS	1		0	0	0	0	0	0	0	0
10	6859747	6859914	168	10	7113286	7113286	1	DEL	2		6851554	6859746	6859915	6875110	7105099	7113286	7113286	7128479
10	6912114	6912114	1	10	7165546	7165582	37	INS	2	TR	6901615	6912114	6912114	6916056	7155040	7165545	7165583	7169524
10	6916057	6920926	4870	10	7169524	7169524	1	DEL	1		0	0	6920927	6931424	0	0	7169524	7180028
10	6932625	6932904	280	10	7181222	7181222	1	DEL	1		6920922	6932624	6932905	6948404	7169519	7181222	7181223	7196723
10	6997471	6997471	1	10	7245782	7245951	170	INS	2		6981968	6997471	6997471	7012967	7230277	7245781	7245952	7261453
10	7017257	7017315	59	10	7265742	7265742	1	DEL	1		7003148	7017256	7017316	7032808	7251629	7265742	7265742	7281239
10	7063777	7063843	67	10	7312261	7312261	1	DEL	1		7048259	7063776	7063844	7079344	7296715	7312261	7312261	7327771
10	7109572	7109615	44	10	7358001	7358001	1	DEL	1		7108972	7109571	7109616	7139573	7357402	7358001	7358001	7388006
10	7225731	7225731	1	10	7474119	7474165	47	INS	1		7210536	7225731	0	0	7458932	7474118	0	0
10	7235773	7235773	1	10	7484151	7485809	1659	INS	2		7225731	7235773	7235773	7241212	7474166	7484150	7485810	7491180
10	7235878	7235878	1	10	7484255	7485838	1584	INS	4	TR	7230743	7235878	7235878	7246276	7479178	7484254	7485839	7496245
10	7246276	7246276	1	10	7496246	7496294	49	INS	2		0	0	7246276	7260977	0	0	7496295	7511007
10	7352480	7357927	5448	10	7602525	7602525	1	DEL	3		7321974	7352479	7357928	7394981	7572015	7602525	7602525	7639580
10	7394981	7394981	1	10	7639581	7640084	504	INS	2		0	0	7394981	7398426	0	0	7640085	7643530
10	8099090	8099096	7	10	8344426	8344535	110	SUB	1		8083589	8099089	8099097	8114588	8328920	8344425	8344536	8360074
10	9007665	9007665	1	10	9253307	9260293	6987	INS	2		8995714	9007665	9007665	9024704	9241355	9253306	9260294	9277312
10	10104517	10104517	1	10	10357286	10358287	1002	INS	1		10089015	10104517	10104517	10120014	10341777	10357285	10358288	10373785
10	11154729	11154729	1	10	11408472	11408738	267	INS	4	TR	11124258	11154729	11154729	11205257	11378170	11408471	11408739	11459324
10	12115464	12118709	3246	10	12369726	12369726	1	DEL	2		12099958	12115463	12118710	12144207	12354219	12369726	12369726	12395224
10	13148893	13148896	4	10	13584581	13584791	211	SUB	1		13133391	13148892	13148897	13164390	13569073	13584580	13584792	13600285
10	14627965	14628086	122	10	15594812	15594812	1	DEL	1		14600621	14627964	14628087	14630520	15567454	15594812	15594812	15597245
10	14806768	14853446	46679	10	15773546	15773546	1	DEL	3		14796267	14806767	14853447	14903946	15763044	15773546	15773546	15824049
10	20541244	20541244	1	10	21547259	21613707	66449	INS	3		20474998	20541244	20541244	20557395	21481037	21547258	21613708	21629859
10	23449828	23449877	50	10	24524507	24524507	1	DEL	1		23434643	23449827	23449878	23465372	24509321	24524507	24524507	24540003
10	25365008	25365008	1	10	26347774	26350802	3029	INS	4		25355152	25365008	25365008	25388801	26337916	26347773	26350803	26374638
10	26479256	26479256	1	10	27465444	27465792	349	INS	1		26463753	26479256	26479256	26494752	27449933	27465443	27465793	27481291
10	27935261	27983710	48450	10	28922028	28922028	1	DEL	2		27929759	27935260	0	0	28916526	28922028	0	0
10	27998728	27998728	1	10	28937054	28937200	147	INS	2		27983711	27998728	27998728	28009209	28922028	28937053	28937201	28947632
10	30111367	30111367	1	10	31050223	31053507	3285	INS	2		30091316	30111367	30111367	30134702	31030167	31050222	31053508	31076844
10	31734625	31734679	55	10	32685062	32685062	1	DEL	3		31719085	31734624	31734680	31750180	32669523	32685062	32685062	32700636
10	32003193	32003193	1	10	32953683	32978673	24991	INS	2	TR	31983142	32003193	32003193	32048235	32933630	32953682	32978674	33023720
10	33821638	33821750	113	10	34797229	34797229	1	DEL	1		33811137	33821637	33821751	33832250	34786728	34797229	34797230	34807728
10	35083345	35083345	1	10	36058803	36072940	14138	INS	4	TR	35053294	35083345	35083345	35179409	36028749	36058802	36072941	36168986
10	35831785	35856880	25096	10	36821358	36821358	1	DEL	3		35821282	35831784	35856881	35877381	36810856	36821358	36821358	36841861
10	40732635	40732635	1	10	41715177	41715237	61	INS	2	TR	40717069	40732635	40732635	40748068	41699609	41715176	41715238	41730671
10	41008046	41008046	1	10	41990686	41990802	117	INS	1		40997544	41008046	41008046	41018543	41980181	41990685	41990803	42001302
10	41095929	41096016	88	10	42078695	42078695	1	DEL	1		41080421	41095928	41096017	41111517	42063189	42078695	42078695	42094194
10	46294334	46294334	1	10	47266982	47268041	1060	INS	1		46280382	46294334	46294334	46309831	47253027	47266981	47268042	47283541
10	46569143	46569143	1	10	47542866	47542997	132	INS	1		46553640	46569143	46569143	46584639	47527361	47542865	47542998	47558496
10	46872146	46872146	1	10	47845999	47846063	65	INS	2		46832189	46872146	46872146	46880474	47806045	47845998	47846064	47854409
10	46880475	46880565	91	10	47854410	47891879	37470	SUB	2		0	0	46880566	46894485	0	0	47891880	47905782
10	46894485	46894485	1	10	47905783	47906507	725	INS	1		0	0	46894485	46946537	0	0	47906508	47958575
10	47584607	47799504	214898	10	48827117	49041979	214863	INV	4		0	0	0	0	0	0	0	0
10	47799505	47803590	4086	10	48787688	48827116	39429	SUB	4		0	0	0	0	0	0	0	0
10	47803591	47995022	191432	10	48596681	48787687	191007	INV	4		0	0	0	0	0	0	0	0
10	48513615	48513895	281	10	49577309	49577309	1	DEL	1		48496543	48513614	0	0	49560226	49577309	0	0
10	48518346	48518346	1	10	49581760	49590261	8502	INS	2		48513896	48518346	48518346	48525798	49577309	49581759	49590262	49597706
10	48525799	48525953	155	10	49597706	49597706	1	DEL	1		0	0	48525954	48535106	0	0	49597707	49606995
10	48857994	48858093	100	10	49929960	49929960	1	DEL	1		48842488	48857993	48858094	48873593	49914445	49929960	49929960	49945460
10	49881334	49881334	1	10	50938913	50938947	35	INS	2		49847399	49881334	49881334	49885357	50904971	50938912	50938948	50942968
10	50022526	50022526	1	10	51080100	51080153	54	INS	1		50007019	50022526	50022526	50038018	51064567	51080099	51080154	51095625
10	50197485	50197485	1	10	51255115	51255305	191	INS	1		50181982	50197485	50197485	50212981	51239609	51255114	51255306	51270786
10	50338492	50339136	645	10	51396258	51396258	1	DEL	1		50327984	50338491	50339137	50349637	51385745	51396258	51396258	51406788
10	50526943	50527811	869	10	51584201	51584201	1	DEL	3		50511442	50526942	50527812	50543542	51568714	51584201	51584201	51599911
10	50667801	50667801	1	10	51732489	51735311	2823	INS	2		50635749	50667801	50667801	50687852	51700414	51732488	51735312	51755352
10	50750522	50750558	37	10	51818032	51818032	1	DEL	1		50745807	50750521	0	0	51813318	51818032	0	0
10	50761568	50761769	202	10	51829006	51829006	1	DEL	4	TR	50750559	50761567	50761770	50774240	51818032	51829006	51829006	51841539
10	50774241	50775162	922	10	51841539	51841539	1	DEL	1		0	0	50775163	50777161	0	0	51841539	51843537
10	50794103	50802132	8030	10	51860485	51860485	1	DEL	4	TR	50775163	50794102	50802133	50811425	51841539	51860485	51860485	51869778
10	50902734	50902734	1	10	51961083	51963862	2780	INS	2		50884905	50902734	50902734	50922786	51943252	51961082	51963863	51983916
10	51129297	51129668	372	10	52190434	52190434	1	DEL	3		51099133	51129296	51129669	51266281	52160269	52190434	52190434	52327064
10	51266282	51266499	218	10	52327064	52327064	1	DEL	2		0	0	51266500	51289001	0	0	52327064	52349558
10	51289001	51289001	1	10	52349559	52357465	7907	INS	4		0	0	51289001	51355643	0	0	52357466	52424118
10	51449648	51449648	1	10	52518099	52518165	67	INS	1		51434281	51449648	51449648	51465144	52502732	52518098	52518166	52533662
10	51788152	51788246	95	10	52856733	52856733	1	DEL	2		51772546	51788151	51788247	51803672	52841127	52856733	52856733	52872159
10	51880839	51880839	1	10	52949292	52964529	15238	INS	2		51854377	51880839	51880839	51894380	52922878	52949291	52964530	52978050
10	51894380	51894380	1	10	52978051	52988942	10892	INS	3		0	0	51894380	51938752	0	0	52988943	53033360
10	51963421	51963489	69	10	53058034	53058034	1	DEL	1		51947903	51963420	51963490	51978913	53042511	53058034	53058034	53073425
10	52005268	52005334	67	10	53099787	53099787	1	DEL	2		51994699	52005267	52005335	52015833	53089210	53099787	53099787	53110289
10	52279359	52279359	1	10	53373893	53373929	37	INS	2	TR	52277253	52279359	52279359	52298252	53371782	53373892	53373930	53392910
10	52303677	52303677	1	10	53398343	53398585	243	SUB	1		52288175	52303676	52303678	52319174	53382832	53398342	53398586	53414069
[truncated: 671 more rows]

[truncated: 3 more sheets: Table S10, Table S11, Table S12]
